# Supplementary material for: Characterization of the Clostridioides difficile 630Δerm putative Pro-Pro endopeptidase CD1597
Source: Access Microbiol. 2024 Oct 8;6(10):000855.v3. doi: 10.1099/acmi.0.000855.v3 (PMC11460543; doi:10.1099/acmi.0.000855.v3)
Supplement: Uncited Table S2. [file acmi-6-00855-s003.xlsx]

## Sheet: Sheet1
Time	0	1	2	3	4	5	6	7	8	9	10	11	12	13	14	15	16	17	18	19	20	21	22	23	24	25	26	27	28	29	30	31	32	33	34	35	36	37	38	39	40	41	42	43	44	45	46	47	48
EPLPPPPD	19556	19775	19984	19929	19813	19680	19708	19828	19923	19275	19639	19595	19555	19427	19405	19399	19476	19454	19101	19191	19498	19498	19158	19102	19298	19008	19254	19337	19097	19039	18885	19196	19073	19132	18954	19147	19198	19024	18586	19015	18775	18927	18822	18699	18641	18601	18927	18525	18615
EVNPPRPD	11125	11130	10895	10919	10646	10855	10656	11096	10854	10858	11014	10430	10773	10846	10960	10515	10565	10825	10764	10811	10671	10632	10786	10799	10467	10514	10747	10633	10608	10571	10620	10657	10513	10489	10230	10316	10466	10384	10502	10318	10477	10293	10506	10271	10654	10329	10292	10259	10142
EVNPPGPD	8876	8604	8346	8585	8524	8589	8888	8890	8360	8604	8623	8515	8690	8371	8571	8529	8434	8523	8403	8397	8564	8509	8495	8488	8178	8356	8312	8387	8350	8398	8248	8365	8271	8315	8170	8276	8274	8087	8268	8258	8144	8314	8263	8149	8273	8028	8055	8155	8107
EAHPPLPD	7122	7307	7229	7079	7032	7077	7013	7194	7088	6948	7006	6861	7045	7008	6915	6907	6969	7020	7067	6836	6842	7013	6928	6984	6923	6709	6900	6836	7043	6801	6737	6782	6664	7001	6700	6839	6810	6885	6717	6616	6593	6758	6611	6688	6776	6604	6693	6826	6689
EVEPPDPD	11593	10961	10994	11005	10999	11024	11020	10963	10915	10898	10860	10704	10726	11035	10691	10917	10877	10732	10677	10931	10777	10502	10774	10590	10832	10781	10610	10574	10677	10424	10348	10462	10712	10534	10518	10575	10715	10545	10376	10627	10562	10243	10519	10390	10199	10239	10201	10370	10168
ELSPPVPD	12122	12156	11947	12011	12149	12069	11856	11992	12063	11908	11866	11879	11935	11838	11782	11949	12221	12024	11774	11942	11714	11887	11687	11897	11853	11720	11697	11863	11547	11659	11463	11619	11543	11651	11905	11536	11612	11326	11491	11849	11413	11470	11584	11496	11676	11447	11509	11449	11325
EVNPPHPD	10197	9827	9742	9660	9871	9787	9546	9641	9742	9558	9752	9644	9720	9673	9797	9562	9623	9507	9661	9355	9660	9651	9590	9463	9411	9774	9560	9403	9554	9590	9398	9435	9232	9190	9291	9230	9477	9514	9274	9521	9227	9432	9304	9153	9053	9337	9168	9464	9472
EVNPPAPD	11056	11114	10884	11051	10864	11110	10910	11080	10890	10930	11082	10888	10929	11018	11003	10905	10778	10723	10684	10990	10726	10598	10560	10654	10541	10838	10693	10593	10891	10289	10595	10508	10439	10406	10335	10405	10468	10474	10471	10509	10400	10683	10347	10587	10299	10309	10271	10298	10145
EGMPPAPD	8266	8281	8519	8351	8047	8224	8224	8299	8439	8177	8096	8211	8215	8124	8344	7919	8010	8047	8074	7974	8236	8007	7985	7984	8094	7903	8118	8083	8123	8167	7941	8061	7864	7925	8111	7991	7894	7917	7820	7966	7884	7874	7918	7826	7800	7796	7764	7817	7879
EINPPPPD	10833	10670	10760	10559	10531	10458	10713	10725	10498	10502	10718	10422	10345	10280	10540	10399	10343	10396	10455	10293	10354	10367	10276	10238	10058	10168	10608	9995	10010	10134	10009	10285	10029	10005	10044	10108	10174	10236	9981	10127	10068	10073	10025	9928	9934	10005	9972	10032	9915
EVNPPKPD	9158	9167	9034	9159	8999	9070	8936	8948	9009	9048	8991	9201	8888	8780	8839	8843	8907	8807	9015	8714	8974	8895	8949	8883	8864	8886	8952	8864	8944	8704	8776	8736	8578	8869	8696	8639	8566	8762	8845	8591	8831	8600	8953	8240	8873	8422	8468	8496	8658
EVNPPLPD	11444	11474	11535	11464	11662	11324	11415	11453	11258	11401	11461	10946	11187	11295	11336	11380	11265	11410	10998	10887	10934	11064	11177	10931	10828	11173	10960	11264	10820	11138	10945	11018	11037	10648	10906	10780	11148	10761	10788	10975	10886	10708	11047	10888	10638	10626	10690	10708	10524
ESMPPVPD	7532	7617	7466	7765	7572	7614	7654	7544	7590	7643	7478	7372	7514	7486	7559	7455	7310	7480	7406	7388	7634	7496	7346	7251	7374	7437	7472	7281	7412	7248	7319	7461	7275	7290	7137	7248	7191	7041	7208	7089	7171	7344	7245	7254	7166	7157	7161	7349	7077
EVSPPVPD	9904	9934	10016	9925	9623	9818	9674	9527	9620	9520	9665	9715	9567	9702	9634	9485	9251	9325	9551	9511	9513	9337	9384	9564	9436	9442	9544	9386	9183	9427	9243	9120	9366	9301	8940	9276	9024	9397	9094	9191	9108	9237	9236	9320	9095	9108	9002	9131	9126
EQNPPPPD	10149	10176	10334	10058	10262	10231	10070	10115	10193	10029	10194	9999	9859	10060	9831	10015	9987	9948	9633	9770	9621	9955	9741	9607	9637	9987	9751	9760	9664	9580	9734	9466	9590	9540	9512	9540	9563	9542	9455	9789	9534	9452	9581	9578	9452	9505	9477	9322	9239
EVNPPDPD	11300	11094	11029	11006	11023	10677	10754	11169	10806	11002	10910	10756	10771	10553	10759	10871	10588	10686	10751	10827	10562	10702	10712	10753	10439	10566	10628	10676	10519	10487	10519	10607	10466	10506	10597	10415	10341	10240	10403	10360	10359	10111	10418	10477	10401	10381	10486	10286	10171
EVNPPMPD	8179	8322	8270	8445	8241	8082	8286	8260	8329	8437	8455	8307	8094	7988	8092	8123	7998	8088	8183	8103	8042	7954	7877	8057	8246	8008	8061	7844	7643	7882	8019	7672	7879	7967	8021	7940	7921	7808	7833	7798	7809	7806	7749	7713	7726	7713	7777	7755	7719
ELSPPYPD	7580	7758	7718	7509	7391	7644	7525	7447	7510	7634	7589	7663	7485	7538	7677	7548	7422	7560	7422	7535	7641	7467	7544	7538	7450	7324	7545	7450	7570	7459	7403	7470	7431	7231	7565	7392	7486	7221	7333	7262	7412	7214	7451	7412	7328	7474	7637	7505	7311
EVLPPVPD	8154	7940	8248	7956	8108	8064	7847	7876	7889	7824	7981	8035	7765	7801	7660	7966	7694	7816	7924	7642	7666	7769	7598	7497	7692	7655	7671	7296	7510	7710	7581	7626	7586	7625	7578	7464	7464	7531	7423	7441	7380	7459	7320	7362	7504	7215	7517	7505	7372
ESNPPPPD	13692	13981	13916	13671	13681	13637	13488	13472	13519	13693	13555	13412	13594	13455	13471	13530	13441	13689	13301	13431	12991	13211	13322	13208	13452	13226	13369	13208	13234	13318	13098	13191	13347	13061	13120	12891	12878	12954	12911	13373	12964	12884	12986	12660	12719	12907	12876	13158	12785
EVNPPSPD	8571	8324	8573	8332	8423	8331	8320	8479	8303	8361	8237	8337	8465	8427	8405	8167	8309	8087	8278	8138	8348	8088	8085	8219	8362	8303	8336	8195	8021	8197	8283	8025	8132	7985	8119	8139	7930	7888	7985	8240	7995	8031	7949	8025	7829	8119	7948	7766	8047
EVNPPFPD	11617	11290	11446	11507	11406	11290	11275	11452	11150	11485	11507	11461	11344	11356	11244	11310	11374	11213	11217	11461	11583	11252	11146	11085	11082	10803	11188	11053	11165	11126	10930	11137	11267	11407	10963	11225	10996	11030	11064	10783	11193	11142	10868	10993	10837	10978	10873	10749	10865
EVTPPASD	10597	10233	10107	10190	10103	10298	10162	9879	10125	10042	9967	10268	9912	9921	9772	9868	9704	9680	9860	9844	9613	9782	9573	9771	9520	9710	9670	9585	9571	9479	9579	9690	9598	9488	9504	9418	9373	9408	9363	9613	9361	9387	9299	9341	9253	9108	9192	9449	9207
EVNPPVPD	7796	7876	7570	7856	7826	7763	7662	7643	7702	7891	7523	7598	7759	7394	7796	7643	7480	7439	7456	7447	7394	7411	7388	7514	7277	7539	7528	7258	7508	7642	7379	7427	7491	7385	7238	7422	7393	7249	7263	7507	7182	7273	7234	7221	7306	7266	7150	7334	7345
EVGPPPPD	39567	39123	39011	38678	39270	38859	38974	39279	38760	38762	39135	38341	38899	38735	38519	38566	38158	38217	38490	38775	38320	38513	38460	37856	37963	37961	37623	37499	37800	37567	38069	37948	37401	37514	37795	37445	37621	37187	37519	37265	37506	37074	36729	36815	36744	37078	37076	37001	36936
EVNPPNPD	8870	8840	8939	8536	8736	8816	8525	8884	8780	8427	8449	8923	8520	8539	8441	8491	8536	8289	8418	8398	8584	8328	8359	8511	8242	8281	8043	8297	8469	8318	8323	8704	8232	8387	8241	8352	8076	8174	8209	8201	8408	8107	8041	8146	8308	8137	8172	8229	8335
EVNPPYPD	13406	13350	13135	13340	13332	13130	12908	13060	13329	13188	13205	12882	13063	13015	13130	13078	13084	13147	13044	13006	12940	12880	12894	13155	12933	13039	13015	13113	12865	12850	12762	12746	12767	12736	12687	12851	12190	12505	12627	12762	12701	12873	12828	12769	12640	12531	12659	12646	12331
EEHPPQDD	9997	9545	9633	9559	9564	9601	9489	9501	9759	9384	9479	9507	9483	9338	9427	9598	9509	9584	9548	9307	9475	9501	9170	9354	9232	9415	9434	9535	9444	9142	9354	9215	9227	9291	9237	9457	9240	9189	9099	9275	9230	9171	9015	9245	9170	9297	8930	9002	9071
EVNPPPPD	7131	7146	6879	7010	6992	6893	7073	6690	6818	6704	6825	6765	6979	6798	6648	6691	6815	6653	6796	6742	6718	6851	6667	6770	6642	6635	6603	6725	6585	6618	6654	6675	6695	6562	6495	6384	6540	6559	6809	6796	6552	6517	6475	6370	6489	6468	6502	6665	6460
EPSPPPPD	9921	9535	9509	9386	9336	9451	9364	9421	9445	9496	9378	9135	9434	9406	9382	9473	9055	9404	9176	9245	9260	9297	9008	9079	9116	8967	9255	9016	9085	9141	9169	8943	8881	9162	8995	9030	9007	8951	8789	9098	8910	8943	8757	8760	8741	8979	8920	8706	8687
EVNPPQPD	9394	9313	9173	9128	9110	9288	8897	9192	9132	8991	9227	9181	8989	9071	8751	8936	9123	9093	8871	8995	8930	8869	9045	8944	8680	8763	8730	8572	8871	8831	8789	8821	8628	8541	8559	8930	8663	8776	8717	8806	8684	8550	8631	8743	8581	8550	8709	8446	8574
EVNPPWPD	15006	15016	14988	15178	14760	14919	15259	14935	14753	15089	14893	15079	14805	15079	14698	15158	14842	14731	15173	14907	15080	14803	14672	14890	15103	15108	14835	14455	14733	14731	14695	14732	15016	14584	14659	14883	14833	14722	14397	14494	14619	14799	14557	14952	14661	14458	14490	14546	14474
ENTPPNWD	9722	9639	9645	9576	9679	9671	9708	9647	9561	9655	9450	9544	9410	9420	9409	9448	9275	9382	9589	9468	9463	9319	9212	9331	9254	9386	9324	9357	9325	9509	9102	9329	9386	9475	9241	9319	9181	9121	9467	9204	9284	9340	9337	8998	9023	9067	9186	9266	9143
EDNPPPPD	10544	10382	10223	10361	10218	10184	10307	10417	10356	10191	10044	10138	9966	10064	9880	10111	10001	9857	9861	10033	9940	9881	9944	10062	9783	9710	9808	9881	9938	9921	9948	9909	9867	9836	9831	9584	9884	9676	9556	9819	9757	9951	9824	9741	9639	9598	9647	9563	9691
EVNPPCPD	9711	9440	9664	9730	9456	9627	9621	9359	9359	9313	9270	9391	9591	9170	9249	9372	9301	9220	9216	9284	9118	9268	9180	9184	8908	9070	9345	9041	8929	9261	9015	9071	9049	8983	8906	8752	9033	9065	8760	8693	8874	8951	8846	8728	8922	8716	8803	8839	8789
ETSPPNPD	9562	9152	9368	9390	9171	9430	9355	9331	9188	9178	9230	9179	9055	9248	9188	9279	8917	9056	9017	8856	8989	9068	8876	8982	8940	9054	8939	9157	8876	9039	8880	9084	9027	8978	8979	8857	8951	8849	8844	8981	8967	8906	8634	8936	8995	8881	8804	8663	8722
EPYPPYPD	6546	6577	6630	6293	6428	6398	6434	6324	6596	6386	6361	6406	6434	6389	6142	6367	6298	6347	6356	6381	6431	6320	6409	6254	6226	6274	6358	6265	6371	6268	6246	6317	6204	6191	6112	6168	6279	6365	6280	6204	6293	6342	6158	6132	6086	6163	6365	6020	6189
[truncated: 12 more columns]
