# Supplementary material for: Characterization of the Clostridioides difficile 630Δerm putative Pro-Pro endopeptidase CD1597
Source: Access Microbiol. 2024 Oct 8;6(10):000855.v3. doi: 10.1099/acmi.0.000855.v3 (PMC11460543; doi:10.1099/acmi.0.000855.v3)
Supplement: Uncited Table S3. [file acmi-6-00855-s004.xlsx]

## Sheet: Proteins
Accession	Protein FDR Confidence: Combined	Description	# Peptides	# PSMs	Abundance Ratio: (3_cd1597::CT midlog) / (1_WT midlog)	Abundance Ratio: (5_TcdC::CT midlog) / (1_WT midlog)	Abundance Ratio: (1_WT midlog) / (2_WT overnight)	Abundance Ratio: (4_cd1597::CT overnight) / (2_WT overnight)	Abundance Ratio: (6_TcdC::CT overnight) / (2_WT overnight)	Abundance Ratio: (3_cd1597::CT midlog) / (4_cd1597::CT overnight)	Abundance Ratio: (3_cd1597::CT midlog) / (5_TcdC::CT midlog)	Abundance Ratio: (4_cd1597::CT overnight) / (6_TcdC::CT overnight)	Exp. q-value: Combined	Sum PEP Score	Coverage [%]	# Unique Peptides	Score Mascot: Mascot	# Peptides (by Search Engine): Mascot	Abundance Ratio Adj. P-Value: (3_cd1597::CT midlog) / (1_WT midlog)	Abundance Ratio Adj. P-Value: (5_TcdC::CT midlog) / (1_WT midlog)	Abundance Ratio Adj. P-Value: (1_WT midlog) / (2_WT overnight)	Abundance Ratio Adj. P-Value: (4_cd1597::CT overnight) / (2_WT overnight)	Abundance Ratio Adj. P-Value: (6_TcdC::CT overnight) / (2_WT overnight)	Abundance Ratio Adj. P-Value: (3_cd1597::CT midlog) / (4_cd1597::CT overnight)	Abundance Ratio Adj. P-Value: (3_cd1597::CT midlog) / (5_TcdC::CT midlog)	Abundance Ratio Adj. P-Value: (4_cd1597::CT overnight) / (6_TcdC::CT overnight)	Abundances (Grouped): 1_WT midlog	Abundances (Grouped): 2_WT overnight	Abundances (Grouped): 3_cd1597::CT midlog	Abundances (Grouped): 4_cd1597::CT overnight	Abundances (Grouped): 5_TcdC::CT midlog	Abundances (Grouped): 6_TcdC::CT overnight
Q18B63	High	Stage III sporulation protein AH OS=Clostridioides difficile (strain 630) OX=272563 GN=spoIIIAH PE=4 SV=1	4	4	1.058	1.202	1.04	6.669	1.248	0.165	0.88	5.345	0	12.848	14	4	52	4	1	1	1	9.29544e-06	1	1.02777e-06	1	9.32745e-05	222.7	214.1	235.6	1428	267.7	267.2
Q183C2	High	Small, acid-soluble spore protein alpha OS=Clostridioides difficile (strain 630) OX=272563 GN=sspA PE=4 SV=1	6	9	1	0.972	0.731	4.614	0.896	0.158	1.028	5.147	0	40.249	75	5	150	6	1	1	0.0550874	9.99916e-06	1	1.50242e-07	1	4.77878e-05	665.2	910.1	665.2	4199.3	646.9	815.9
Q187N0	High	Ethanolamine carboxysome strutural protein OS=Clostridioides difficile (strain 630) OX=272563 GN=eutK PE=1 SV=1	5	12	0.987	0.868	0.617	4.5	3.213	0.135	1.137	1.401	0	93.739	58	5	377	5	1	1	0.000693297	6.29393e-07	5.7372e-05	2.79086e-08	1	0.197833	470.7	762.7	464.6	3431.9	408.6	2450.3
Q180C0	High	Putative phosphosugar isomerase OS=Clostridioides difficile (strain 630) OX=272563 GN=CD630_32750 PE=1 SV=1	5	5	2.33	1.02	0.845	4.086	1.043	0.482	2.284	3.918	0	16.773	12	5	75	5	0.0255951	1	0.401148	0.000116074	1	0.0016339	0.131435	0.000503331	222.6	263.3	518.7	1075.7	227.1	274.6
Q17ZZ3	High	Small, acid-soluble spore protein beta OS=Clostridioides difficile (strain 630) OX=272563 GN=sspB PE=4 SV=2	2	4	0.976	1.076	0.638	3.923	0.797	0.159	0.907	4.925	0	12.701	27	1	57	2	1	1	0.0451616	8.46825e-05	1	1.15525e-06	1	0.000174952	169	264.9	164.9	1039.3	181.8	211
Q18AR7	Medium	Uncharacterized protein OS=Clostridioides difficile (strain 630) OX=272563 GN=CD630_10650 PE=4 SV=1	1	1	0.959	1.114	0.499	3.527	0.804	0.136	0.861	4.386	0.036	2.044	5	1	0	1	1	1	0.00169145	0.000155276	1	4.6065e-07	1	0.000210091	54.7	109.6	52.5	386.7	61	88.2
Q181G7	High	Spore coat protein OS=Clostridioides difficile (strain 630) OX=272563 GN=sipL PE=4 SV=1	3	3	1.131	0.986	0.513	3.138	1.079	0.185	1.147	2.909	0	14.252	5	3	36	3	1	1	0.00781835	0.00122173	1	3.94372e-06	1	0.00549968	84.4	164.5	95.5	516.1	83.3	177.4
Q187M6	High	Ethanolamine ammonia-lyase light chain OS=Clostridioides difficile (strain 630) OX=272563 GN=eutC PE=3 SV=1	1	2	1.012	1.343	0.595	3.089	2.31	0.195	0.753	1.337	0	21.673	6	1	30	1	1	0.564956	0.00065002	2.10378e-05	0.00251863	9.411e-08	1	0.880978	62.5	105.1	63.2	324.5	83.9	242.7
Q184E8	High	V-type ATP synthase subunit I OS=Clostridioides difficile (strain 630) OX=272563 GN=atpI PE=3 SV=1	7	10	1.359	1.111	0.744	2.956	1.486	0.342	1.223	1.989	0	51.704	14	7	91	7	1	1	0.0226215	4.16907e-05	0.61745	2.98527e-06	1	0.00380979	501.7	674.2	681.7	1993.3	557.3	1002
Q184F1	High	Uncharacterized protein OS=Clostridioides difficile (strain 630) OX=272563 GN=CD630_29610 PE=4 SV=1	4	8	1.101	1.087	0.731	2.641	1.467	0.305	1.012	1.8	0	31.263	38	4	132	4	1	1	0.000292644	1.3583e-06	0.0332623	2.92761e-08	1	0.000210091	655	896.5	721.1	2367.9	712.3	1315.4
Q182W3	High	Stage IV sporulation protein A OS=Clostridioides difficile (strain 630) OX=272563 GN=spoIVA PE=1 SV=2	5	5	1.041	0.976	0.995	2.535	1.058	0.409	1.066	2.396	0	14.099	10	5	41	5	1	1	1	4.16907e-05	1	3.79906e-06	1	0.000210091	123.7	124.3	128.8	315.1	120.8	131.5
Q182Z0	High	Stage V sporulation protein D (Sporulation-specific penicillin-binding protein) OS=Clostridioides difficile (strain 630) OX=272563 GN=spoVD PE=4 SV=1	1	1	0.816	0.981	0.961	2.475	1.046	0.317	0.832	2.367	0.007	3.714	2	1	0	1	1	1	1	0.0322861	1	0.000241628	1	0.0975641	17.7	18.4	14.4	45.5	17.4	19.2
Q184F0	High	V-type ATP synthase subunit E OS=Clostridioides difficile (strain 630) OX=272563 GN=atpE PE=3 SV=1	7	15	1.128	1.126	0.685	2.467	1.449	0.313	1.002	1.702	0	65.745	32	7	222	7	1	0.872455	2.07198e-05	3.81631e-07	0.00315482	2.18058e-08	1	9.04461e-05	1157	1689.9	1305.4	4168.7	1303.2	2449.3
Q187M3	High	Ethanolamine ammonia lyase large subunit OS=Clostridioides difficile (strain 630) OX=272563 GN=eutB PE=4 SV=1	5	6	0.893	1.07	0.966	2.441	1.85	0.354	0.834	1.319	0	35.902	14	5	76	5	1	1	1	0.00443468	0.614864	0.000142399	1	1	473.1	489.5	422.5	1195	506.3	905.7
Q184E3	High	V-type ATP synthase beta chain OS=Clostridioides difficile (strain 630) OX=272563 GN=atpB PE=3 SV=1	13	29	1.051	1.047	0.656	2.411	1.355	0.286	1.004	1.779	0	129.319	26	12	426	13	1	1	0.000186912	9.04679e-06	0.17922	3.75139e-08	1	0.000522574	2595.9	3955.5	2728.7	9536.6	2717.7	5360.2
Q184E9	High	V-type ATP synthase subunit K OS=Clostridioides difficile (strain 630) OX=272563 GN=atpK PE=3 SV=1	3	10	1.116	1.028	0.762	2.344	1.413	0.363	1.085	1.659	0	44.116	23	3	264	3	1	1	0.003064	9.99916e-06	0.125337	1.2974e-07	1	0.00139781	1669.7	2191.3	1863.7	5135.9	1717	3095.7
Q186L1	High	Multifunctional fusion protein OS=Clostridioides difficile (strain 630) OX=272563 GN=gcvTPA PE=3 SV=1	24	52	1.082	1.05	0.476	2.343	1.236	0.22	1.03	1.896	0	258.115	29	24	788	24	1	1	1.46744e-08	1.82198e-08	0.00413211	6.62528e-11	1	5.29171e-07	5694.8	11972.6	6159	28051.3	5981.3	14796.8
Q186L4	High	Probable glycine dehydrogenase (decarboxylating) subunit 2 OS=Clostridioides difficile (strain 630) OX=272563 GN=gcvPB PE=3 SV=1	19	27	1.063	1.069	0.598	2.32	1.205	0.274	0.995	1.925	0	166.107	38	19	340	19	1	1	0.00016262	4.6926e-05	1	9.06218e-08	1	0.00151636	2307.7	3858.1	2453.9	8950.4	2466.3	4650
Q184E4	High	V-type ATP synthase subunit D OS=Clostridioides difficile (strain 630) OX=272563 GN=atpD PE=3 SV=1	4	5	1.13	1.123	0.876	2.302	1.329	0.43	1.006	1.732	0	32.084	20	4	82	4	1	1	0.174916	1.1224e-05	0.275451	8.83862e-07	1	0.0010024	563.7	643.4	636.7	1481.4	632.9	855.4
Q184E7	High	V-type ATP synthase alpha chain OS=Clostridioides difficile (strain 630) OX=272563 GN=atpA PE=3 SV=1	25	47	1.106	1.098	0.683	2.28	1.298	0.331	1.007	1.757	0	266.045	48	25	963	25	1	1	8.50596e-05	6.41754e-06	0.225097	2.95458e-08	1	0.000268231	4427.2	6481.4	4896.1	14780.6	4860.2	8414.6
Q189W5	High	Anti-sigma F factor antagonist OS=Clostridioides difficile (strain 630) OX=272563 GN=spoIIAA PE=3 SV=1	3	4	1.018	0.84	0.416	2.093	1.088	0.202	1.212	1.924	0	17.79	26	3	80	3	1	1	0.000132557	0.00298603	1	1.00868e-06	1	0.0242918	266	639.3	270.8	1338.1	223.5	695.4
Q185P3	High	Putative CstA-like carbon starvation protein OS=Clostridioides difficile (strain 630) OX=272563 GN=CD630_23730 PE=4 SV=1	5	7	0.961	1.082	0.828	2.064	1.118	0.386	0.889	1.847	0	60.377	12	5	138	5	1	1	0.229569	0.00193088	1	2.66569e-05	1	0.0152946	488.3	589.6	469.3	1217.1	528.2	659
Q187P4	High	Stage V sporulation protein S OS=Clostridioides difficile (strain 630) OX=272563 GN=spoVS PE=4 SV=1	3	6	0.993	1.019	0.609	1.984	1.052	0.305	0.975	1.886	0	37.172	45	3	142	3	1	1	3.76533e-05	4.6926e-05	1	3.75139e-08	1	0.000268231	431.9	709.7	429	1407.8	440.1	746.7
Q184E5	High	V-type ATP synthase subunit C OS=Clostridioides difficile (strain 630) OX=272563 GN=atpC PE=4 SV=1	14	20	1.055	0.955	0.806	1.863	1.218	0.456	1.104	1.53	0	56.117	43	13	157	14	1	1	0.0322745	5.72431e-05	0.892354	1.39167e-06	1	0.00488508	1917.6	2379.1	2022.8	4431.8	1831.9	2897.3
Q189X3	High	Uncharacterized protein OS=Clostridioides difficile (strain 630) OX=272563 GN=CD630_07800 PE=4 SV=1	7	10	1.135	1.023	0.703	1.836	1.161	0.434	1.11	1.582	0	53.508	20	7	194	7	1	1	0.00377043	0.000467942	1	5.04849e-06	1	0.0124342	1157	1646	1313.1	3022.3	1183.1	1910.9
Q189S1	High	Bifunctional carbon monoxide dehydrogenase/acetyl-CoA synthase, subunit delta OS=Clostridioides difficile (strain 630) OX=272563 GN=CD630_07250 PE=4 SV=1	13	39	1.043	0.995	0.644	1.8	1.187	0.373	1.048	1.517	0	217.857	55	13	999	13	1	1	7.26125e-05	0.000234445	1	2.82468e-07	1	0.0099741	3795.4	5895.8	3958.6	10613.3	3776	6997.6
Q187N7	Medium	Ethanolamine utilization protein OS=Clostridioides difficile (strain 630) OX=272563 GN=eutQ PE=1 SV=1	1	1	1.158	1.448	1.109	1.78	1.346	0.722	0.8	1.322	0.031	2.496	6	1	0	1	1	1	1	0.816878	1	0.628422	1	1	286.6	258.5	332	459.9	414.9	347.9
Q183H2	High	Putative nitrilase/cyanide hydratase and apolipoprotein N-acyltransferase OS=Clostridioides difficile (strain 630) OX=272563 GN=CD630_27370 PE=4 SV=1	11	15	1.135	1.076	0.54	1.776	1.07	0.345	1.055	1.66	0	88.886	45	11	227	11	1	1	1.41961e-06	2.05611e-05	1	2.79086e-08	1	0.00018648	761.9	1411.5	864.7	2506.4	819.6	1509.8
Q187M7	Low	Ethanolamine acetaldehyde oxydoreductase OS=Clostridioides difficile (strain 630) OX=272563 GN=eutE PE=4 SV=1	1	1	0.929	1.206	0.762	1.768	1.538	0.4	0.77	1.149	0.053	1.654	1	1	16	1	1	1	0.0565455	0.00243689	0.302099	1.00096e-05	1	1	214.1	281.1	198.8	496.9	258.2	432.3
Q189S0	High	Bifunctional carbon monoxide dehydrogenase/acetyl-CoA synthase, delta subunit OS=Clostridioides difficile (strain 630) OX=272563 GN=CD630_07260 PE=4 SV=1	24	63	1.073	1.036	0.624	1.765	1.184	0.379	1.036	1.491	0	302.263	51	24	1130	24	1	1	3.73526e-05	0.000162854	1	1.1616e-07	1	0.00485631	8248.9	13217.7	8854	23332.8	8543.2	15652
Q189R5	High	Dihydrolipoyl dehydrogenase OS=Clostridioides difficile (strain 630) OX=272563 GN=CD630_07230 PE=3 SV=1	14	31	1.129	1.085	0.568	1.745	1.111	0.367	1.041	1.571	0	185.155	39	14	467	14	1	1	3.13829e-05	0.000647957	1	2.95047e-07	1	0.00933609	2517.4	4433.1	2841.7	7735.3	2730.5	4925.1
Q189X6	High	Putative membrane protein OS=Clostridioides difficile (strain 630) OX=272563 GN=CD630_07770 PE=4 SV=1	2	2	0.96	0.889	0.64	1.736	1.115	0.354	1.08	1.557	0.002	5.083	6	2	28	2	1	1	0.00148952	0.0220324	1	1.00096e-05	1	0.22702	163.4	255.1	156.9	442.7	145.2	284.4
Q189W8	Low	RNA polymerase sigma factor OS=Clostridioides difficile (strain 630) OX=272563 GN=sigF PE=3 SV=1	1	1	0.954	1.082	1.04	1.698	1.009	0.584	0.881	1.683	0.09	1.352	3	1	13	1	1	1	1	0.0113351	1	0.00122932	1	0.0362811	102.8	98.8	98	167.8	111.2	99.7
Q184S5	High	PTS system, glucose-like IIBC component OS=Clostridioides difficile (strain 630) OX=272563 GN=CD630_30890 PE=4 SV=1	12	45	1.037	0.863	0.367	1.672	1.147	0.228	1.203	1.458	0	183.13	23	12	554	12	1	1	6.01067e-05	0.0287142	1	2.61253e-06	1	0.422418	4294.2	11703.6	4454	19569	3703.9	13422.5
Q189K5	High	Toxin A OS=Clostridioides difficile (strain 630) OX=272563 GN=tcdA PE=1 SV=1	142	394	1.034	1.11	0.418	1.662	1.081	0.26	0.931	1.538	0	1806.1	57	140	6317	142	1	1	2.56313e-07	0.000354298	1	2.79086e-08	1	0.00339811	46037.7	110156	47582.3	183029	51114.6	119025
Q183H3	High	Putative cytosine permease OS=Clostridioides difficile (strain 630) OX=272563 GN=CD630_27380 PE=4 SV=1	4	8	0.986	0.818	0.836	1.648	0.997	0.5	1.205	1.653	0	27.22	6	4	96	4	1	1	0.110227	0.00541148	1	3.93471e-05	1	0.0152946	838.2	1002.7	826.7	1652.2	686	999.6
Q189R7	High	MTHFR_C domain-containing protein OS=Clostridioides difficile (strain 630) OX=272563 GN=CD630_07210 PE=4 SV=1	6	11	1.05	0.922	0.34	1.643	1.033	0.217	1.139	1.59	0	84.135	33	6	213	6	1	1	1.95583e-07	0.00298603	1	2.79086e-08	1	0.00981182	889.5	2619.5	934.4	4302.9	820.5	2705.7
Q181N8	Low	Putative NADPH-dependent FMN reductase OS=Clostridioides difficile (strain 630) OX=272563 GN=CD630_36370 PE=4 SV=1	1	1	0.955	1.064	0.537	1.643	1.073	0.312	0.897	1.531	0.076	1.462	2	1	24	1	1	1	0.00417783	1	1	0.000165117	1	1	456.5	850.8	435.8	1397.5	486	912.7
Q186P1	High	Putative membrane protein OS=Clostridioides difficile (strain 630) OX=272563 GN=CD630_16830 PE=4 SV=1	1	3	0.942	0.957	14	1.614	1.415	8.175	0.985	1.141	0.002	5.061	4	1	35	1	1	1	2.87486e-08	0.0990886	1	6.43139e-08	1	1	2123.2	151.7	2001	244.8	2031.8	214.6
Q188M9	High	Uncharacterized protein OS=Clostridioides difficile (strain 630) OX=272563 GN=CD630_04380 PE=4 SV=1	4	5	0.806	0.662	4.528	1.575	0.997	2.317	1.217	1.58	0	16.885	12	4	45	4	1	0.172254	3.78049e-08	0.00382259	1	3.49801e-06	1	0.0138535	1529.3	337.7	1232.4	532	1012.8	336.7
Q187L6	High	Ethanolamine iron-dependent Alcohol dehydrogenase OS=Clostridioides difficile (strain 630) OX=272563 GN=eutG PE=4 SV=1	4	5	1.179	1.262	0.823	1.566	1.265	0.619	0.934	1.238	0	18.018	15	4	25	4	1	1	0.224863	0.150052	1	0.00276306	1	1	179.7	218.4	211.9	342	226.9	276.4
Q189W4	High	Anti-sigma F factor OS=Clostridioides difficile (strain 630) OX=272563 GN=spoIIAB PE=3 SV=1	8	17	1.033	0.988	0.699	1.553	1.067	0.465	1.045	1.455	0	121.463	73	8	433	8	1	1	5.8366e-05	0.000140689	1	1.19099e-07	1	0.00152598	2528	3616.9	2610.9	5618.1	2498.7	3860.1
Q18A51	High	ABC-type transport system, oligopeptide-family extracellular solute-binding protein OS=Clostridioides difficile (strain 630) OX=272563 GN=oppA PE=4 SV=1	36	155	0.991	0.815	0.419	1.539	0.996	0.27	1.217	1.546	0	482.025	72	36	2310	36	1	1	8.81532e-06	0.0120312	1	2.04937e-07	1	0.0386674	26645.7	63565.9	26405.5	97856.1	21704	63306.8
Q18CN7	High	Uncharacterized protein OS=Clostridioides difficile (strain 630) OX=272563 GN=CD630_01480 PE=4 SV=1	4	5	1.051	1.067	0.961	1.534	1.152	0.658	0.985	1.331	0	14.063	10	3	48	4	1	1	0.883948	0.116499	1	0.00514767	1	1	729.3	758.7	766.2	1163.7	777.9	874.1
Q189R6	High	Methylenetetrahydrofolate reductase OS=Clostridioides difficile (strain 630) OX=272563 GN=metF PE=3 SV=1	10	21	1.134	1.082	0.482	1.523	1.018	0.359	1.047	1.496	0	93.917	38	10	328	10	1	1	1.84337e-06	0.00124674	1	5.38634e-08	1	0.00549968	1992.5	4130.5	2258.6	6291.7	2156.7	4206.8
Q189X4	High	Peptidase M20 domain-containing protein 2 OS=Clostridioides difficile (strain 630) OX=272563 GN=CD630_07790 PE=3 SV=1	15	31	1.139	1.069	0.295	1.517	1.002	0.222	1.066	1.514	0	195.229	49	15	830	15	0.988331	1	2.17034e-09	9.99916e-06	1	6.62528e-11	1	7.69074e-05	2161.7	7322	2463	11104.4	2310.3	7335.4
Q18BU7	High	Transcriptional regulator, hxlR family OS=Clostridioides difficile (strain 630) OX=272563 GN=CD630_14280 PE=4 SV=1	2	2	1.215	1.204	1.284	1.506	1.108	1.036	1.01	1.359	0.001	5.512	12	2	59	2	1	1	0.977838	1	1	1	1	1	75.6	58.9	91.9	88.7	91	65.2
Q185I5	High	Cold shock protein D OS=Clostridioides difficile (strain 630) OX=272563 GN=cspD PE=4 SV=1	4	19	0.862	0.634	7.85	1.493	1.354	4.533	1.36	1.103	0	18.677	45	2	168	4	1	1	0.00919746	1	1	0.0371966	1	1	5779.4	736.2	4981.5	1098.9	3662.8	996.6
Q18AL8	High	ABC-type transport system, multidrug-family ATP-binding protein/permease OS=Clostridioides difficile (strain 630) OX=272563 GN=CD630_10180 PE=4 SV=1	3	6	0.794	0.654	2.904	1.488	1.248	1.55	1.214	1.192	0	12.969	4	1	78	3	1	1	0.00740471	1	1	0.270786	1	1	299.1	103	237.5	153.2	195.6	128.5
Q184S6	High	Putative cellobiose-phosphate degrading protein OS=Clostridioides difficile (strain 630) OX=272563 GN=CD630_30880 PE=3 SV=1	7	10	1.101	1.03	0.459	1.481	1.167	0.341	1.068	1.269	0	49.923	24	7	155	7	1	1	2.45442e-07	0.00101057	1	3.21646e-08	1	0.104333	806.6	1758.9	887.7	2605.2	831	2052.4
Q187M5	High	Ethanolamine carboxysome structural protein OS=Clostridioides difficile (strain 630) OX=272563 GN=eutL PE=4 SV=1	4	5	0.995	1	0.937	1.463	1.313	0.637	0.995	1.115	0	27.51	21	4	41	4	1	1	0.932132	0.0093448	0.955728	0.000218827	1	1	807.2	861.3	802.9	1260.4	806.9	1130.6
Q186B1	High	Putative cyclic nucleotides-binding protein OS=Clostridioides difficile (strain 630) OX=272563 GN=CD630_22200 PE=4 SV=1	5	6	0.822	0.815	1.527	1.448	1.069	0.867	1.008	1.354	0	35.665	20	5	53	5	1	1	0.00901169	0.537328	1	1	1	1	918.4	601.2	755	870.6	748.8	642.9
Q182A2	High	Putative NAD(P)-binding protein OS=Clostridioides difficile (strain 630) OX=272563 GN=CD630_24130 PE=4 SV=1	2	2	0.923	1.222	0.918	1.438	1.206	0.59	0.756	1.192	0	17.881	6	2	52	2	1	1	0.741302	1	1	0.0114319	1	1	123.4	134.4	114	193.2	150.7	162.1
Q18B33	High	Electron transfer flavoprotein subunit alpha OS=Clostridioides difficile (strain 630) OX=272563 GN=etfB4 PE=4 SV=1	2	2	1.068	1.195	1.119	1.437	1.204	0.831	0.894	1.193	0	16.037	12	2	64	2	1	1	1	1	1	1	1	1	65.9	58.9	70.3	84.6	78.7	70.9
Q186D4	High	Homoserine dehydrogenase OS=Clostridioides difficile (strain 630) OX=272563 GN=hom2 PE=3 SV=1	5	5	1.181	0.991	1.663	1.433	0.863	1.371	1.192	1.662	0	40.051	18	4	180	5	1	1	0.045451	1	1	0.159875	1	1	79.1	47.6	93.4	68.2	78.4	41
Q18A90	High	ABC-type transport system, glycine betaine/carnitine/choline ATP-binding protein OS=Clostridioides difficile (strain 630) OX=272563 GN=opuCA PE=4 SV=1	19	56	1.144	1.005	1.106	1.43	1.032	0.885	1.138	1.386	0	224.378	47	18	842	19	1	1	0.646672	0.0326883	1	0.763723	1	0.204833	15516.4	14025.9	17743.4	20056.9	15590.4	14468.6
Q189K3	High	Toxin B OS=Clostridioides difficile (strain 630) OX=272563 GN=tcdB PE=1 SV=1	34	45	1.013	1.043	0.881	1.426	1.065	0.625	0.971	1.339	0	168.005	15	32	415	34	1	1	0.247777	0.0093448	1	7.8842e-05	1	0.0950822	4952	5620.5	5014	8016.4	5163.2	5986.2
Q18CX7	High	Flagellin OS=Clostridioides difficile (strain 630) OX=272563 GN=fliC PE=3 SV=1	25	298	1.036	0.956	2.016	1.423	1.62	1.467	1.084	0.878	0	630.39	86	25	8215	25	1	1	0.0138105	1	1	0.250229	1	1	114229	56674.5	118339	80644.9	109192	91834.3
Q18C72	High	Imidazole glycerol phosphate synthase subunit HisH OS=Clostridioides difficile (strain 630) OX=272563 GN=hisH PE=3 SV=1	10	19	1.087	1.094	0.619	1.386	1.135	0.486	0.993	1.221	0	105.458	52	10	362	10	1	1	0.000200607	0.0520421	1	9.59674e-06	1	1	2869.8	4633.6	3118.4	6421	3139.4	5257.2
Q18A95	High	ABC-type transport system, glycine betaine/carnitine/choline permease OS=Clostridioides difficile (strain 630) OX=272563 GN=opuCC PE=3 SV=1	19	54	1.173	1.044	1.171	1.377	1.01	0.997	1.124	1.364	0	245.442	32	19	1046	19	1	1	0.339218	0.458914	1	1	1	1	13721.2	11718.7	16098.8	16142.2	14327.9	11830.5
Q186Y6	High	ABC-type transport system, aminoacid-family permease OS=Clostridioides difficile (strain 630) OX=272563 GN=CD630_17750 PE=3 SV=1	4	5	0.987	0.906	1.074	1.374	1.429	0.771	1.09	0.962	0	13.005	15	4	74	4	1	1	1	0.416362	1	0.10886	1	1	888.2	827.3	877	1137.1	804.7	1182.2
Q187D6	High	Homoserine O-acetyltransferase OS=Clostridioides difficile (strain 630) OX=272563 GN=metA PE=3 SV=1	4	4	1.022	1.013	1.214	1.374	1.194	0.903	1.009	1.15	0	24.287	15	4	75	4	1	1	0.16042	0.258268	1	1	1	1	96.4	79.4	98.5	109.1	97.7	94.9
Q18BC4	High	Branched-chain amino acid transport system carrier protein OS=Clostridioides difficile (strain 630) OX=272563 GN=brnQ-2 PE=3 SV=1	4	16	1.075	0.958	0.682	1.364	1.137	0.538	1.123	1.2	0	16.793	7	4	101	4	1	1	0.0125156	0.416362	1	0.000355971	1	1	3426.2	5022.2	3683.4	6849.9	3281.4	5709.9
Q187S6	High	Uncharacterized protein OS=Clostridioides difficile (strain 630) OX=272563 GN=CD630_19670 PE=4 SV=1	4	6	0.987	0.958	0.806	1.358	0.96	0.586	1.03	1.414	0	17.329	13	4	53	4	1	1	0.0177926	0.015681	1	4.454e-05	1	0.0197628	447.1	554.5	441.2	752.8	428.4	532.4
Q18C74	High	Imidazole glycerol phosphate synthase subunit HisF OS=Clostridioides difficile (strain 630) OX=272563 GN=hisF PE=3 SV=1	13	18	1.038	1.033	0.722	1.354	1.139	0.554	1.006	1.188	0	113.935	52	13	292	13	1	1	0.00075671	0.0743914	1	2.7434e-05	1	1	2627.1	3639.7	2727.9	4927.9	2712.7	4147.4
Q189S6	High	Bifunctional carbon monoxide dehydrogenase/acetyl-CoA synthase, methyltransferase subunit OS=Clostridioides difficile (strain 630) OX=272563 GN=CD630_07270 PE=4 SV=1	15	47	0.98	0.952	0.33	1.352	0.961	0.239	1.03	1.407	0	228.233	45	15	957	15	1	1	1.77245e-08	0.00127283	1	3.6718e-09	1	0.00152598	4514.7	13675.8	4426.5	18492.1	4299.3	13146.6
Q181F6	High	Putative membrane protein OS=Clostridioides difficile (strain 630) OX=272563 GN=CD630_35560 PE=4 SV=1	2	3	0.914	0.974	2.802	1.344	1.354	1.906	0.938	0.992	0.001	5.563	8	2	33	2	1	1	0.000139842	1	1	0.00341639	1	1	1058.2	377.7	967.3	507.5	1030.7	511.4
Q182V4	Medium	Uncharacterized protein OS=Clostridioides difficile (strain 630) OX=272563 GN=CD630_26210 PE=4 SV=1	1	1	0.983	1.133	1.193	1.33	1.271	0.881	0.867	1.046	0.033	2.395	20	1	21	1	1	1	1	1	1	1	1	1	62.9	52.7	61.8	70.1	71.3	67
Q183C8	High	Sodium:dicarboxylate symporter family protein OS=Clostridioides difficile (strain 630) OX=272563 GN=CD630_26930 PE=3 SV=1	4	17	0.943	0.92	0.899	1.328	1.069	0.639	1.026	1.242	0	30.144	12	4	132	4	1	1	0.627074	0.150052	1	0.000875776	1	1	4865.9	5411.9	4589.8	7185.8	4475.4	5785.2
Q18CH8	High	50S ribosomal protein L30 OS=Clostridioides difficile (strain 630) OX=272563 GN=rpmD PE=3 SV=1	9	39	0.913	0.538	1.589	1.326	1.257	1.095	1.697	1.055	0	95.246	74	9	521	9	1	1	0.555144	1	1	0.807064	1	1	10701.7	6734.1	9772.7	8926.8	5758.4	8463.9
Q18BF7	High	Segregation and condensation protein A OS=Clostridioides difficile (strain 630) OX=272563 GN=scpA PE=3 SV=1	7	9	1.064	1.07	2.98	1.32	1.069	2.402	0.995	1.235	0	36.224	25	7	79	7	1	1	2.15129e-06	0.417387	1	7.81999e-06	1	1	1675.7	562.3	1782.6	742.3	1792.2	600.8
Q18C71	High	1-(5-phosphoribosyl)-5-[(5-phosphoribosylamino)methylideneamino] imidazole-4-carboxamide isomerase OS=Clostridioides difficile (strain 630) OX=272563 GN=hisA PE=3 SV=1	15	25	0.974	0.993	0.672	1.317	1.039	0.497	0.981	1.267	0	166.954	66	15	472	15	1	1	0.00141262	0.194863	1	1.64485e-05	1	0.951026	3529.9	5251	3439.1	6913.6	3506.1	5455.9
Q183V3	High	Transcriptional regulator, sigma-54-dependent OS=Clostridioides difficile (strain 630) OX=272563 GN=CD630_28690 PE=4 SV=2	5	5	0.973	1.022	1.254	1.316	1.262	0.928	0.953	1.042	0	12.416	8	5	36	5	1	1	0.25143	1	1	1	1	1	123.7	98.6	120.4	129.8	126.4	124.5
Q18C67	High	ATP phosphoribosyltransferase OS=Clostridioides difficile (strain 630) OX=272563 GN=hisG PE=3 SV=1	4	5	1.262	1.417	1.351	1.312	1.102	1.3	0.891	1.19	0	14.571	19	4	50	4	1	1	0.849793	1	1	1	1	1	535.2	396.1	675.4	519.5	758.4	436.6
Q186H2	High	Putative diguanylate kinase signaling protein OS=Clostridioides difficile (strain 630) OX=272563 GN=CD630_16160 PE=4 SV=1	10	14	1.211	0.814	0.969	1.304	0.775	0.9	1.486	1.682	0	46.478	20	10	134	10	1	0.942085	1	0.878878	0.955728	1	0.577113	0.0152946	2167.4	2236.2	2623.8	2916.5	1765.1	1733.9
Q187X3	High	Ribosomal RNA adenine N-6-methyltransferase (Erythromycin resistance protein) OS=Clostridioides difficile (strain 630) OX=272563 GN=ermB PE=3 SV=1	8	18	1.067	3.003	1.233	1.304	5.326	1.009	0.355	0.245	0	54.387	35	8	142	8	1	0.000148579	0.0527948	0.129172	1.30081e-06	1	0.000225474	4.40208e-06	1888.9	1532.5	2015.6	1998.2	5672.3	8162.2
Q18C70	High	Histidinol-phosphate aminotransferase OS=Clostridioides difficile (strain 630) OX=272563 GN=hisC PE=3 SV=1	15	27	1.147	1.211	0.71	1.303	0.989	0.625	0.947	1.318	0	134.236	49	15	288	15	1	1	0.0600375	1	1	0.00822648	1	1	3922.8	5526.8	4500.2	7203.9	4750.2	5465.5
Q18A23	High	Putative ferric-uptake regulator OS=Clostridioides difficile (strain 630) OX=272563 GN=CD630_08260 PE=3 SV=1	7	34	1.113	1.067	4.688	1.302	1.145	4.008	1.043	1.138	0	83.361	33	7	589	7	1	1	2.03997e-06	1	1	4.57345e-06	1	1	14327.1	3055.9	15948.8	3979.7	15286.3	3498.2
Q186M0	High	O-acetylserine (Thiol)-lyase (O-acetylserine sulfhydrylase) (OAS-TL) OS=Clostridioides difficile (strain 630) OX=272563 GN=cysM PE=4 SV=1	6	6	1.072	1.019	0.787	1.301	1.189	0.649	1.052	1.094	0	28.297	23	6	72	6	1	1	0.0405219	1	1	0.0348761	1	1	628.1	798.1	673.4	1038.2	640.3	948.9
Q189A2	Medium	Putative sugar isomerase / endonuclease OS=Clostridioides difficile (strain 630) OX=272563 GN=CD630_05560 PE=4 SV=2	1	1	1.13	1.316	1.046	1.298	1.256	0.91	0.858	1.033	0.036	2.044	3	1	24	1	1	1	1	1	1	1	1	1	56.7	54.3	64.1	70.4	74.7	68.2
Q18C04	High	ABC-type transport system,alkanesulfonates-family extracellular solute-binding protein OS=Clostridioides difficile (strain 630) OX=272563 GN=ssuA PE=4 SV=1	14	41	0.958	0.918	0.591	1.293	0.914	0.438	1.043	1.413	0	200.28	40	14	613	14	1	1	0.000376733	0.816878	1	2.24315e-05	1	0.355824	6280.3	10621.6	6017.3	13728.8	5768.2	9712.7
Q185B4	Medium	Putative Na+/solute symporter, SSS family OS=Clostridioides difficile (strain 630) OX=272563 GN=CD630_22390 PE=3 SV=1	1	1	1.17	1.081	0.707	1.29	1.234	0.641	1.082	1.045	0.024	2.68	2	1	15	1	1	1	0.0360967	1	1	0.0186996	1	1	73.2	103.6	85.7	133.7	79.1	127.9
Q18AK6	Medium	Zn_ribbon_2 domain-containing protein OS=Clostridioides difficile (strain 630) OX=272563 GN=CD630_10070 PE=4 SV=1	1	1	1.001	0.77	0.356	1.29	1.274	0.276	1.299	1.012	0.036	2.044	9	1	37	1	1	1	0.00377043	1	1	0.000503985	1	1	38.6	108.4	38.6	139.8	29.7	138.1
Q18C73	High	Histidine biosynthesis bifunctional protein HisIE OS=Clostridioides difficile (strain 630) OX=272563 GN=hisI PE=3 SV=1	15	46	1.016	1.104	0.713	1.288	1.121	0.562	0.92	1.149	0	178.316	53	15	578	15	1	1	3.76533e-05	0.00443468	1	8.11171e-07	1	0.384455	7020.8	9845.1	7132.9	12681	7749	11040.5
Q18B11	Medium	Cell division topological specificity factor OS=Clostridioides difficile (strain 630) OX=272563 GN=minE PE=3 SV=1	1	1	1.045	0.998	1.564	1.285	1.149	1.272	1.047	1.119	0.013	3.192	7	1	36	1	1	1	0.000177429	0.0873148	1	0.0182659	1	1	830.7	531	867.9	682.5	829.1	610
Q18BI7	High	Putative peptidase, M16 family OS=Clostridioides difficile (strain 630) OX=272563 GN=CD630_13200 PE=3 SV=1	16	25	1.441	1.445	0.968	1.283	1.337	1.087	0.997	0.96	0	117.338	36	16	363	16	0.0255951	0.0413712	1	0.06181	0.125337	0.320725	1	1	4328.7	4472.1	6239.6	5738.6	6255.4	5977.1
Q181S3	High	Stage 0 sporulation protein J, site-specific DNA-binding protein OS=Clostridioides difficile (strain 630) OX=272563 GN=spo0J PE=3 SV=1	19	37	1.075	1.024	1.436	1.281	1.161	1.205	1.05	1.103	0	154.315	60	19	489	19	1	1	0.000267124	0.0546475	1	0.0318835	1	1	9038.7	6296.1	9720.6	8063.8	9254.1	7310.1
Q18B31	High	Putative FAD-linked oxidase OS=Clostridioides difficile (strain 630) OX=272563 GN=CD630_11730 PE=4 SV=1	4	4	1.131	1.227	1.211	1.28	1.141	1.07	0.922	1.122	0	10.852	12	4	35	4	1	1	0.773797	1	1	1	1	1	250.7	207	283.6	264.9	307.7	236.2
Q18B32	High	Electron transfer flavoprotein subunit alpha OS=Clostridioides difficile (strain 630) OX=272563 GN=etfA4 PE=4 SV=1	5	5	1.132	1.119	0.956	1.276	0.948	0.847	1.011	1.346	0	27.903	15	5	67	5	1	1	1	0.0352681	1	0.0269572	1	0.0362811	211.8	221.6	239.7	282.9	237.1	210.1
Q18AJ3	High	Putative D-3-phosphoglycerate dehydrogenase OS=Clostridioides difficile (strain 630) OX=272563 GN=serA PE=3 SV=1	10	18	1.011	1.038	0.824	1.276	1.051	0.653	0.975	1.214	0	89.963	33	10	341	10	1	1	0.0056065	0.0113351	1	1.80927e-05	1	0.15584	2010.6	2438.6	2032.9	3112.4	2086	2564.2
Q18BI5	High	Aspartokinase OS=Clostridioides difficile (strain 630) OX=272563 GN=dapG PE=3 SV=1	24	78	1.373	1.43	1.096	1.276	1.323	1.179	0.96	0.965	0	317.042	56	24	1195	24	0.014497	0.0127557	0.224403	0.00541148	0.035006	0.0123319	1	1	17172	15670.5	23577.4	19995.6	24557.1	20725.4
Q183G5	High	Putative regulator of the sigma(E) factor OS=Clostridioides difficile (strain 630) OX=272563 GN=CD630_27290 PE=4 SV=1	6	13	0.997	0.961	1.966	1.276	1.14	1.536	1.037	1.119	0	89.591	48	6	238	6	1	1	0.000142608	1	1	0.00197328	1	1	1770.4	900.6	1765.4	1149.1	1702.2	1026.7
Q187S7	High	Putative acyl-CoA thioesterase OS=Clostridioides difficile (strain 630) OX=272563 GN=CD630_19660 PE=4 SV=1	11	13	1.233	1.227	0.758	1.271	0.947	0.735	1.005	1.343	0	60.354	25	11	110	11	1	1	0.0148589	0.194401	1	0.00617807	1	0.204107	1747.5	2306.2	2155.1	2931.3	2144.6	2183.2
Q180X4	High	ATP synthase transporter protein AtpZ OS=Clostridioides difficile (strain 630) OX=272563 GN=atpZ PE=4 SV=1	2	3	0.869	0.909	0.924	1.269	1.178	0.633	0.956	1.077	0	7.708	20	2	37	2	1	1	0.488582	0.712473	1	0.00035462	1	1	558.7	604.7	485.3	767.2	507.8	712.3
Q189S5	High	Bifunctional carbon monoxide dehydrogenase/acetyl-CoA synthase, subunit alpha/beta OS=Clostridioides difficile (strain 630) OX=272563 GN=CD630_07280 PE=4 SV=1	23	48	1.092	1.095	0.672	1.267	1.051	0.579	0.998	1.205	0	234.336	31	23	755	23	1	1	0.000290384	0.137388	1	1.98333e-05	1	0.615505	5997.2	8928.9	6549.4	11309.7	6565.4	9388.3
Q18BQ2	High	Probable transporter OS=Clostridioides difficile (strain 630) OX=272563 GN=CD630_13850 PE=4 SV=1	8	18	1.035	0.97	1.229	1.257	1.071	1.011	1.067	1.174	0	63.137	18	8	326	8	1	1	0.33393	1	1	0.943849	1	1	3578.2	2912.1	3702.1	3661.7	3470.6	3119.2
Q188T4	High	PTS system, mannose/fructose/sorbose IIB component OS=Clostridioides difficile (strain 630) OX=272563 GN=CD630_04920 PE=4 SV=1	7	11	0.989	0.92	0.547	1.257	0.997	0.431	1.075	1.261	0	52.817	45	7	127	7	1	1	5.44418e-05	0.988553	1	9.59674e-06	1	1	968.3	1769.9	958	2224	891.2	1764.4
Q187R7	High	Putative 4Fe-4S binding protein putative ferredoxin putative dehydrogenase putative reductase OS=Clostridioides difficile (strain 630) OX=272563 GN=CD630_19580 PE=4 SV=1	7	9	1.027	1.065	1.485	1.256	1.158	1.213	0.964	1.084	0	20.783	17	7	90	7	1	1	0.000252762	0.0890699	1	0.0830372	1	1	1243.1	837.4	1276.1	1051.9	1323.7	969.9
Q187U5	High	Putative cell wall binding protein cwp28 OS=Clostridioides difficile (strain 630) OX=272563 GN=cwp28 PE=4 SV=1	4	4	0.946	1.017	1.444	1.254	1.056	1.089	0.93	1.188	0	24.287	10	3	94	4	1	1	0.00517087	0.890334	1	0.321729	1	1	270.2	187.1	255.6	234.6	274.8	197.6
Q18C68	High	ATP phosphoribosyltransferase regulatory subunit OS=Clostridioides difficile (strain 630) OX=272563 GN=hisZ PE=4 SV=1	10	17	1.094	1.177	0.901	1.252	1.052	0.787	0.929	1.19	0	72.59	30	10	173	10	1	1	0.560132	0.726583	1	0.0219508	1	1	2440.5	2708	2670.3	3391.3	2873.1	2849.2
Q189R9	High	Methenyltetrahydrofolate cyclohydrolase (5,10-methenyltetrahydrofolate 5-hydrolase) OS=Clostridioides difficile (strain 630) OX=272563 GN=fchA PE=4 SV=1	14	23	1.133	1.125	0.504	1.249	0.99	0.457	1.007	1.262	0	108.121	58	14	280	14	1	1	0.000519643	1	1	0.000126695	1	1	3395.8	6740.2	3848.4	8421	3819.8	6671.9
Q18A48	High	ABC-type transport system, oligopeptide-family permease OS=Clostridioides difficile (strain 630) OX=272563 GN=oppC PE=3 SV=1	2	4	0.928	0.766	0.908	1.247	1.082	0.675	1.211	1.153	0	22.325	7	2	79	2	1	1	1	1	1	0.0798387	1	1	173.2	190.8	160.7	238	132.7	206.5
Q185N7	High	ABC-type transport system, multidrug-family permease OS=Clostridioides difficile (strain 630) OX=272563 GN=CD630_23670 PE=4 SV=1	4	6	0.933	0.89	1.371	1.246	1.049	1.027	1.049	1.188	0	8.594	7	4	38	4	1	1	0.000970903	0.581765	1	0.527079	1	1	1264.8	922.8	1180.6	1149.9	1125.7	967.8
Q187X6	Low	Putative hydrolase OS=Clostridioides difficile (strain 630) OX=272563 GN=CD630_20080 PE=4 SV=1	1	1	0.986	0.791	1.088	1.245	1.087	0.861	1.247	1.145	0.058	1.561	2	1	24	1	1	1	1	1	1	0.306319	1	1	219	201.4	215.9	250.7	173.1	218.9
Q18BV4	Medium	Uncharacterized protein OS=Clostridioides difficile (strain 630) OX=272563 GN=CD630_14340 PE=4 SV=1	1	1	0.914	0.854	9.187	1.242	0.938	6.757	1.07	1.324	0.03	2.524	6	1	21	1	1	1	4.97228e-07	1	1	1.73096e-06	1	1	696.8	75.8	636.7	94.2	595.3	71.1
Q186G3	Low	Uncharacterized protein OS=Clostridioides difficile (strain 630) OX=272563 GN=CD630_16100 PE=4 SV=1	1	1	1.067	0.916	1.392	1.241	1.175	1.196	1.165	1.056	0.089	1.377	2	1	0	1	1	1	0.522621	1	1	1	1	1	210.3	151.1	224.3	187.5	192.6	177.5
Q189N6	High	Putative nucleotide phosphodiesterase OS=Clostridioides difficile (strain 630) OX=272563 GN=CD630_06900 PE=3 SV=1	1	4	0.901	0.831	0.773	1.241	0.925	0.562	1.084	1.342	0	11.013	1	1	90	1	1	1	0.184564	1	1	0.0167641	1	1	354.3	458.1	319.2	568.3	294.5	423.6
Q18D38	High	ABC-type transport system, ribose-specific extracellular solute-binding protein OS=Clostridioides difficile (strain 630) OX=272563 GN=rbsB PE=4 SV=1	8	16	1.064	0.948	0.434	1.24	1.175	0.372	1.122	1.056	0	45.303	22	8	219	8	1	1	2.56272e-05	1	1	6.77962e-06	1	1	2010.6	4630.4	2138.8	5743.7	1906.3	5440.9
Q18A68	High	ABC-type transport system, sugar-family ATP-binding protein OS=Clostridioides difficile (strain 630) OX=272563 GN=CD630_08740 PE=4 SV=1	17	133	0.938	0.932	1.439	1.239	0.997	1.089	1.007	1.243	0	257.241	51	9	1848	17	1	1	0.00328857	1	1	0.264769	1	1	37096.1	25784	34795.6	31948.1	34555.3	25699
Q18A26	High	Putative membrane protein OS=Clostridioides difficile (strain 630) OX=272563 GN=CD630_08300 PE=4 SV=1	5	11	0.895	0.798	0.527	1.235	1.021	0.382	1.122	1.21	0	28.81	9	5	156	5	1	0.789187	1.04481e-05	0.445799	1	6.7056e-07	1	1	2328.9	4417.9	2083.9	5458.3	1857.7	4512.1
Q18D90	High	Nucleotidase OS=Clostridioides difficile (strain 630) OX=272563 GN=CD630_03500 PE=3 SV=1	9	14	1.025	0.919	2.659	1.234	1.155	2.21	1.116	1.068	0	57.89	49	9	207	9	1	1	1.67255e-06	0.728099	1	6.41223e-06	1	1	2600.5	977.8	2666.3	1206.5	2389.2	1129.7
Q183Q5	High	Putative glutamate carboxypeptidase, M20 family OS=Clostridioides difficile (strain 630) OX=272563 GN=CD630_28220 PE=4 SV=1	7	8	0.95	1.054	0.692	1.232	0.985	0.534	0.902	1.25	0	49.554	23	7	103	7	1	1	0.115881	1	1	0.017558	1	1	199.6	288.4	189.7	355.4	210.3	284.2
Q18D22	High	Pyridoxamine 5'-phosphate oxidase family protein OS=Clostridioides difficile (strain 630) OX=272563 GN=CD630_02790 PE=4 SV=1	8	13	1.101	0.97	0.275	1.231	0.94	0.245	1.134	1.309	0	49.962	63	8	218	8	1	1	4.46965e-07	0.417387	1	9.55333e-08	1	0.274089	910.1	3314.2	1001.7	4081	883	3117
Q180H0	High	Uncharacterized protein OS=Clostridioides difficile (strain 630) OX=272563 GN=CD630_33250 PE=4 SV=1	6	10	1.165	1.118	0.694	1.231	1.097	0.657	1.042	1.122	0	39.123	25	6	129	6	1	1	0.00204827	0.24113	1	0.000261547	1	1	1451	2090.1	1690.5	2573	1622.6	2292.9
Q180Q5	High	Putative iron-only hydrogenase, catalytic subunit HymC-like OS=Clostridioides difficile (strain 630) OX=272563 GN=CD630_34070 PE=4 SV=1	22	49	1.076	1.152	0.982	1.23	1.112	0.86	0.934	1.106	0	257.311	38	22	1290	22	1	0.626763	1	0.0117325	1	0.00791699	1	1	8703.9	8859	9363.7	10893.1	10028.4	9853.4
Q187T2	High	RNA-binding protein Hfq OS=Clostridioides difficile (strain 630) OX=272563 GN=hfq PE=3 SV=1	7	36	0.939	0.79	1.125	1.228	1.071	0.86	1.189	1.146	0	139.567	92	7	989	7	1	1	0.8495	1	1	0.987893	1	1	3166.5	2815.5	2974.2	3456.5	2502.3	3016.7
Q18C95	High	Uncharacterized protein OS=Clostridioides difficile (strain 630) OX=272563 GN=CD630_00080 PE=4 SV=1	3	12	0.969	0.934	0.969	1.227	1.016	0.765	1.038	1.207	0	52.756	37	3	279	3	1	1	1	1	1	0.137711	1	1	2214.5	2285.1	2145.3	2802.8	2067.5	2322.5
Q18C69	High	Imidazoleglycerol-phosphate dehydratase OS=Clostridioides difficile (strain 630) OX=272563 GN=hisB PE=3 SV=1	2	2	1.003	1.093	1.947	1.225	1.164	1.595	0.918	1.052	0	25.031	17	2	51	2	1	1	0.000456266	1	1	0.00305578	1	1	331.1	170	332.2	208.2	361.9	198
Q18BQ7	High	Putative allophanate hydrolase subunit 2 OS=Clostridioides difficile (strain 630) OX=272563 GN=CD630_13870 PE=4 SV=1	9	11	1.387	1.347	3.614	1.224	1.096	4.095	1.03	1.116	0	73.214	31	9	151	9	0.988331	0.872455	2.41971e-06	1	1	5.00047e-07	1	1	1699.9	470.4	2357.6	575.7	2289.7	515.6
Q18C11	High	ABC-type transport system, methionine-specific substrate-binding lipoprotein OS=Clostridioides difficile (strain 630) OX=272563 GN=metQ PE=4 SV=1	15	53	1.025	0.927	1.109	1.222	1.042	0.929	1.106	1.173	0	231.336	56	15	1118	15	1	1	0.64681	1	1	1	1	1	18539.9	16722.6	18997.5	20441.6	17180.1	17428.6
Q18BF3	High	Uncharacterized protein OS=Clostridioides difficile (strain 630) OX=272563 GN=CD630_12920 PE=4 SV=1	2	3	0.986	1.159	0.933	1.22	1.12	0.754	0.851	1.09	0	27.206	21	2	52	2	1	1	0.854396	1	1	0.728182	1	1	46.6	49.9	46	60.9	54	55.9
Q188W4	High	Uncharacterized protein OS=Clostridioides difficile (strain 630) OX=272563 GN=CD630_05190 PE=4 SV=1	8	48	1.06	1.049	0.979	1.22	1.141	0.851	1.01	1.069	0	64.242	13	5	393	8	1	1	1	0.878878	1	0.110597	1	1	6887.4	7032.5	7299.4	8577.9	7224.5	8027.3
Q18D46	High	Uncharacterized protein, DUF1355 family OS=Clostridioides difficile (strain 630) OX=272563 GN=CD630_03040 PE=4 SV=1	4	5	1.024	1.048	0.486	1.219	1.208	0.409	0.978	1.009	0	37.33	23	4	79	4	1	1	4.67264e-07	0.15454	0.68104	8.28323e-08	1	1	353.9	727.6	362.6	886.9	370.9	879.1
Q18BL5	Low	Two-component sensor histidine kinase OS=Clostridioides difficile (strain 630) OX=272563 GN=cprK PE=4 SV=1	1	1	0.971	1.39	1.16	1.216	0.921	0.926	0.699	1.321	0.088	1.383	2	1	0	1	1	0.33657	1	1	1	1	1	0.951062	103.2	89	100.3	108.3	143.5	81.9
Q18CU8	High	Putative tagatose 6-phosphate kinase OS=Clostridioides difficile (strain 630) OX=272563 GN=CD630_02090 PE=4 SV=1	2	2	1.087	0.709	0.579	1.214	0.841	0.519	1.533	1.444	0.002	5.267	4	2	19	2	1	1	0.0123159	1	1	0.00461665	1	1	86.5	149.3	94	181.3	61.3	125.5
Q182M2	High	Two-component sensor histidine kinase OS=Clostridioides difficile (strain 630) OX=272563 GN=CD630_25350 PE=4 SV=2	4	4	0.964	0.969	1.211	1.213	1.149	0.963	0.994	1.055	0	12.242	8	3	50	4	1	1	0.208048	1	1	1	1	1	419.1	346	404.1	419.7	406.3	397.6
Q188F4	High	Putative xanthine dehydrogenase OS=Clostridioides difficile (strain 630) OX=272563 GN=CD630_20870 PE=4 SV=1	4	5	0.921	1.022	1.759	1.212	1.193	1.336	0.901	1.016	0	34.316	7	4	56	4	1	1	0.0772248	1	1	1	1	1	185.1	105.2	170.4	127.6	189.2	125.6
Q18D42	High	ABC-type transport system, ribose-specific ATP-binding protein OS=Clostridioides difficile (strain 630) OX=272563 GN=rbsA PE=4 SV=1	2	2	1.055	1.194	0.728	1.21	0.94	0.635	0.884	1.287	0	14.034	4	2	49	2	1	1	0.0786454	1	1	0.0144964	1	1	125.5	172.4	132.4	208.7	149.8	162.1
Q18B00	High	Ion-translocating oxidoreductase complex subunit D OS=Clostridioides difficile (strain 630) OX=272563 GN=rnfD PE=3 SV=1	3	8	1.021	0.945	1.034	1.21	1.017	0.873	1.08	1.189	0	22.398	8	3	78	3	1	1	1	1	1	0.922469	1	1	2484.2	2401.4	2535.2	2905	2347.1	2443.4
Q17ZV5	High	Uncharacterized protein OS=Clostridioides difficile (strain 630) OX=272563 GN=CD630_32110 PE=4 SV=1	3	3	1.037	0.96	1.502	1.21	1.167	1.287	1.079	1.037	0	13.39	14	3	20	3	1	1	0.00984545	1	1	0.192792	1	1	135	89.9	139.9	108.7	129.6	104.9
Q18C25	High	Putative thioredoxin OS=Clostridioides difficile (strain 630) OX=272563 GN=CD630_15070 PE=4 SV=1	6	8	0.974	0.95	0.932	1.209	0.95	0.75	1.025	1.273	0	40.488	27	6	119	6	1	1	1	1	1	0.648785	1	1	647.5	695	630.6	840.6	615	660.1
Q18AY6	High	Uncharacterized protein OS=Clostridioides difficile (strain 630) OX=272563 GN=CD630_11240 PE=4 SV=1	8	10	1.055	1	1.119	1.207	1.079	0.978	1.055	1.119	0	24.052	21	8	50	8	1	1	0.677844	1	1	1	1	1	1553.6	1388.7	1639.1	1676	1553.7	1498.2
Q18A85	High	Polyamine aminopropyltransferase OS=Clostridioides difficile (strain 630) OX=272563 GN=speE PE=3 SV=1	8	15	1.105	1.155	1.389	1.205	1.055	1.274	0.957	1.142	0	64.044	29	8	275	8	1	1	0.00631471	0.784389	1	0.0377503	1	1	1496	1077	1653.3	1297.7	1727.3	1136
Q18AZ8	High	Ion-translocating oxidoreductase complex subunit E OS=Clostridioides difficile (strain 630) OX=272563 GN=rnfE PE=3 SV=1	4	11	1.023	0.904	0.893	1.204	1.015	0.759	1.132	1.187	0	15.951	12	4	129	4	1	1	0.340658	1	1	0.0272578	1	1	3376.9	3781.5	3454.2	4552.5	3052.1	3836.9
Q18C32	High	3-methyl-2-oxobutanoate hydroxymethyltransferase OS=Clostridioides difficile (strain 630) OX=272563 GN=panB PE=3 SV=1	5	7	1.121	1.295	0.628	1.204	1.166	0.585	0.866	1.032	0	31.997	19	5	77	5	1	0.851703	0.000458942	1	1	0.000243415	1	1	272.4	434	305.4	522.3	352.8	506.2
Q189R2	High	Formate--tetrahydrofolate ligase OS=Clostridioides difficile (strain 630) OX=272563 GN=fhs PE=3 SV=1	37	138	1.014	1.027	0.911	1.203	1.043	0.767	0.987	1.154	0	606.029	63	37	2733	37	1	1	0.0259702	0.00711869	1	3.64721e-05	1	0.0711104	34293.1	37654.5	34765	45305.7	35221.6	39258.2
Q18A35	High	Putative isomerase/hydrolase OS=Clostridioides difficile (strain 630) OX=272563 GN=CD630_08400 PE=4 SV=1	11	19	1.126	1.049	0.587	1.203	0.988	0.55	1.073	1.217	0	105.939	34	11	389	11	1	1	0.0128131	1	1	0.00452711	1	1	2400.2	4087.6	2703.8	4915.4	2518.9	4039.6
Q180J2	Medium	Putative conjugative transposon protein Tn916-like, CTn6-Orf23 OS=Clostridioides difficile (strain 630) OX=272563 GN=CD630_33450 PE=4 SV=1	1	1	1.004	0.899	0.496	1.2	0.874	0.415	1.116	1.373	0.024	2.68	6	1	32	1	1	1	4.41036e-06	0.910868	1	9.1908e-07	1	0.0765251	207.4	418.2	208.2	501.9	186.5	365.6
Q182J8	High	PTS system, glucose-like IIBC component OS=Clostridioides difficile (strain 630) OX=272563 GN=CD630_25100 PE=4 SV=1	7	13	0.841	0.815	0.765	1.2	1.062	0.536	1.032	1.131	0	99.151	14	7	289	7	1	1	0.334343	1	1	0.00889253	1	1	1721.1	2249.9	1446.9	2700.1	1402.7	2388.2
Q18B69	High	Putative membrane protein OS=Clostridioides difficile (strain 630) OX=272563 GN=CD630_12060 PE=4 SV=1	1	1	1.05	0.949	0.967	1.2	0.991	0.847	1.107	1.211	0	15.2	11	1	56	1	1	1	1	1	1	1	1	1	419.1	433.2	440.1	519.8	397.6	429.4
Q18C91	High	Putative spore protein OS=Clostridioides difficile (strain 630) OX=272563 GN=CD630_00070 PE=4 SV=1	5	13	1.033	0.984	1.214	1.198	1.061	1.047	1.049	1.129	0	40.505	42	5	227	5	1	1	0.221801	1	1	1	1	1	5630	4636.9	5815	5554.5	5542	4918.2
Q186H8	High	Peptidase propeptide and ypeb domain protein OS=Clostridioides difficile (strain 630) OX=272563 GN=CD630_16220 PE=1 SV=1	9	14	1.019	0.945	0.488	1.198	0.961	0.415	1.079	1.246	0	80.696	42	9	244	9	1	1	0.00032658	1	1	6.09059e-05	1	1	2082.5	4271.2	2122.7	5115.4	1967	4104.2
Q186J8	Low	Putative membrane protein OS=Clostridioides difficile (strain 630) OX=272563 GN=CD630_16450 PE=4 SV=1	1	1	0.95	0.953	0.866	1.197	1.115	0.687	0.996	1.073	0.083	1.426	2	1	0	1	1	1	0.603731	1	1	0.0453823	1	1	425.9	491.5	404.4	588.4	405.9	548.1
Q187W6	High	Transcriptional regulator, MarR family OS=Clostridioides difficile (strain 630) OX=272563 GN=effR PE=4 SV=1	8	12	1.069	1.067	1.783	1.197	1.142	1.592	1.002	1.048	0	38.712	33	8	126	8	1	1	4.97423e-05	1	1	0.000329262	1	1	2967.7	1664.6	3171.4	1992.4	3165.7	1900.5
Q184J4	High	D-galactate dehydratase/Altronate hydrolase OS=Clostridioides difficile (strain 630) OX=272563 GN=uxaA PE=4 SV=1	9	11	1.045	1.176	0.732	1.197	0.965	0.639	0.889	1.24	0	58.021	25	9	150	9	1	1	0.0121419	1	1	0.00124729	1	1	788.3	1077.2	823.9	1289.3	927.1	1039.5
Q186N7	High	Transcriptional regulator, TetR family OS=Clostridioides difficile (strain 630) OX=272563 GN=CD630_16810 PE=4 SV=1	2	2	0.982	1.18	1.077	1.195	1.099	0.885	0.832	1.087	0.001	6.261	11	2	27	2	1	1	1	1	1	1	1	1	142.8	132.6	140.2	158.5	168.6	145.8
Q180F0	High	ATP-dependent Clp protease proteolytic subunit OS=Clostridioides difficile (strain 630) OX=272563 GN=clpP1 PE=1 SV=1	11	58	0.985	1.045	0.94	1.195	1.143	0.774	0.943	1.046	0	200.942	49	11	675	11	1	1	1	1	1	0.535541	1	1	15109.4	16078.1	14881.6	19219.7	15783.9	18373.7
Q18AZ9	High	Ion-translocating oxidoreductase complex subunit G OS=Clostridioides difficile (strain 630) OX=272563 GN=rnfG PE=3 SV=1	6	15	1.028	0.878	1.029	1.195	0.976	0.885	1.171	1.224	0	48.559	17	6	329	6	1	1	1	0.712092	1	0.941754	1	1	6394.4	6216.3	6571.1	7427.9	5612.2	6068.4
Q180Q1	High	Putative formate/nitrite transporter OS=Clostridioides difficile (strain 630) OX=272563 GN=CD630_34030 PE=4 SV=1	1	1	1.028	0.885	1.121	1.194	1.099	0.965	1.162	1.087	0	10.077	7	1	43	1	1	1	0.592238	0.816878	1	1	1	1	227	202.4	233.3	241.7	200.9	222.4
Q186X6	High	Glyceraldehyde-3-phosphate dehydrogenase OS=Clostridioides difficile (strain 630) OX=272563 GN=gapB PE=3 SV=1	10	14	1.001	1.035	0.536	1.194	0.944	0.449	0.967	1.265	0	64.42	29	10	154	10	1	1	7.15146e-05	1	1	2.24315e-05	1	1	2043.8	3815.9	2045.6	4556.7	2116	3602.5
Q181R2	High	Putative membrane protein OS=Clostridioides difficile (strain 630) OX=272563 GN=CD630_36600 PE=4 SV=1	3	4	0.876	0.851	2.89	1.193	1.1	2.121	1.028	1.085	0	8.218	10	3	26	3	1	1	1.49433e-05	1	1	8.34609e-05	1	1	310.7	107.5	272	128.2	264.5	118.2
Q180N7	High	Putative conjugative transposon protein DUF961 family Tn196-like, CTn7-Orf29 OS=Clostridioides difficile (strain 630) OX=272563 GN=CD630_33900 PE=4 SV=1	3	5	1.007	0.943	0.509	1.192	0.925	0.43	1.067	1.288	0	27.342	32	3	144	3	1	1	1.23305e-05	1	1	3.92334e-06	1	0.580875	339.6	667.5	341.9	795.7	320.4	617.6
X1W3M2	High	PTS system, beta-glucoside-specific IIABC component, bglF1 OS=Clostridioides difficile (strain 630) OX=272563 GN=bglF1 PE=4 SV=1	8	10	1.015	0.877	1.277	1.192	1.018	1.088	1.158	1.171	0	42.207	13	8	125	8	1	1	0.0502638	1	1	0.726137	1	1	848.8	664.7	861.6	792.2	744.1	676.5
Q18BU5	Medium	Putative acyl-CoA N-acyltransferase OS=Clostridioides difficile (strain 630) OX=272563 GN=CD630_14290 PE=4 SV=1	2	2	0.962	0.987	0.572	1.191	1.094	0.461	0.974	1.089	0.011	3.335	5	2	16	2	1	1	0.0358921	1	1	0.0175098	1	1	515.5	901.9	495.8	1074.5	508.8	986.5
Q187W0	High	Transcriptional regulator, TetR family OS=Clostridioides difficile (strain 630) OX=272563 GN=CD630_19980 PE=4 SV=1	2	2	0.966	0.886	1.246	1.191	1.052	1.011	1.091	1.132	0	18.504	12	2	44	2	1	1	0.717472	1	1	1	1	1	378	303.3	365.2	361.3	334.9	319.2
Q187B1	High	Putative hydrolase, metallo-beta-lactamase superfamily OS=Clostridioides difficile (strain 630) OX=272563 GN=CD630_18020 PE=4 SV=1	6	8	0.997	1.022	0.85	1.191	1.105	0.712	0.976	1.077	0	24.601	23	6	54	6	1	1	0.382513	1	1	0.108965	1	1	557.5	655.5	555.7	780.7	569.6	724.6
Q182F0	High	Heat-inducible transcription repressor HrcA OS=Clostridioides difficile (strain 630) OX=272563 GN=hrcA PE=3 SV=1	15	23	1.027	1.072	0.808	1.191	1.103	0.697	0.958	1.079	0	117.131	37	15	293	15	1	1	0.014841	0.816878	1	0.00096447	1	1	2952.2	3654.5	3032	4351.5	3164.6	4031.1
Q18C09	High	Methionine import ATP-binding protein MetN OS=Clostridioides difficile (strain 630) OX=272563 GN=metN PE=3 SV=1	8	23	0.973	0.952	1.229	1.191	1.092	1.005	1.023	1.09	0	105.416	23	8	408	8	1	1	0.127402	1	1	0.924019	1	1	4910.4	3995.2	4779.7	4756.3	4674.5	4361.6
Q186Q3	High	Sodium:alanine symporter OS=Clostridioides difficile (strain 630) OX=272563 GN=CD630_16960 PE=3 SV=1	7	18	1.071	0.982	1.349	1.19	1.028	1.213	1.09	1.158	0	105.073	18	7	299	7	1	1	0.006958	1	1	0.0351361	1	1	3559.1	2639.2	3810	3140.7	3494.1	2712.5
Q18D84	High	Uncharacterized protein OS=Clostridioides difficile (strain 630) OX=272563 GN=CD630_03430 PE=4 SV=1	3	5	0.958	1.022	2.217	1.189	1.098	1.785	0.937	1.083	0	12.163	11	3	64	3	1	1	1.04525e-05	1	1	7.47501e-05	1	1	1003	452.4	960.4	537.9	1025.5	496.9
Q188U9	High	Putative conjugative transposon protein Tn5397,CTn3-Orf13 OS=Clostridioides difficile (strain 630) OX=272563 GN=CD630_05070 PE=4 SV=1	2	2	1.034	0.977	0.97	1.189	1.251	0.844	1.059	0.951	0	13.988	11	2	65	2	1	1	1	1	1	0.901107	1	1	82.6	85.2	85.4	101.2	80.7	106.5
Q183U7	High	Putative D-aminoacylase OS=Clostridioides difficile (strain 630) OX=272563 GN=CD630_28590 PE=4 SV=1	5	6	0.997	1.129	0.773	1.187	0.941	0.649	0.883	1.261	0	18.917	10	5	32	5	1	1	0.610813	1	1	0.178074	1	1	54	69.8	53.8	82.9	60.9	65.8
Q189J6	High	Putative beta-lactamase-like protein OS=Clostridioides difficile (strain 630) OX=272563 GN=CD630_06550 PE=4 SV=1	4	5	0.973	1.047	0.632	1.187	1.006	0.518	0.93	1.18	0	35.76	24	4	78	4	1	1	0.0101049	1	1	0.00110674	1	1	475.3	752.6	462.6	893.4	497.5	756.8
Q186Y5	High	ABC-type transport system, aminoacid-family ATP-binding protein OS=Clostridioides difficile (strain 630) OX=272563 GN=CD630_17760 PE=4 SV=1	4	4	0.962	0.926	1.098	1.186	1.039	0.891	1.04	1.142	0	25.591	22	4	45	4	1	1	1	1	1	1	1	1	181.9	165.7	175	196.5	168.4	172.1
Q185T5	High	Putative serine/threonine protein kinase OS=Clostridioides difficile (strain 630) OX=272563 GN=CD630_21480 PE=4 SV=2	3	5	0.985	0.913	3.479	1.186	1.201	2.891	1.08	0.987	0	20.506	9	3	92	3	1	1	5.76901e-06	1	1	1.52343e-05	1	1	1302.6	374.5	1283.5	443.9	1189	449.8
Q188D4	High	Putative integrase OS=Clostridioides difficile (strain 630) OX=272563 GN=CD630_20660 PE=3 SV=1	5	6	1.109	1.032	1.435	1.184	1.104	1.344	1.075	1.073	0	9.938	11	5	18	5	1	1	0.00231821	1	1	0.0240394	1	1	381	265.5	422.5	314.4	393.1	293.1
Q18A52	High	ABC-type transport system, ATP-binding component OS=Clostridioides difficile (strain 630) OX=272563 GN=oppD PE=3 SV=1	11	22	0.955	0.835	0.799	1.183	1.027	0.645	1.143	1.152	0	141.094	38	9	394	11	1	1	0.0155235	1	1	0.000179039	1	1	3668.9	4592	3502.9	5433.5	3065	4716.8
Q188D8	High	Putative transposase OS=Clostridioides difficile (strain 630) OX=272563 GN=CD630_20720 PE=4 SV=1	7	9	1.055	1.056	2.017	1.183	1.158	1.798	0.999	1.021	0	22.29	13	7	50	7	1	1	4.3413e-05	1	1	0.000247422	1	1	753.1	373.5	794.2	441.8	795.3	432.5
Q186H0	High	ABC-type transport system, permease OS=Clostridioides difficile (strain 630) OX=272563 GN=CD630_16150 PE=4 SV=1	14	23	1.069	0.915	0.894	1.183	0.994	0.809	1.169	1.189	0	108.029	19	14	316	14	1	1	0.418055	1	1	0.0411112	1	1	4765.9	5328.3	5096.3	6301.2	4358.8	5297.5
Q184R1	High	Putative membrane protein OS=Clostridioides difficile (strain 630) OX=272563 GN=CD630_30730 PE=4 SV=1	2	9	0.998	0.912	0.844	1.182	1.009	0.712	1.094	1.171	0	17.548	8	2	134	2	1	1	0.568169	1	1	0.0611816	1	1	1219	1444.2	1216	1707.3	1111.5	1457.8
Q18AQ8	High	3-hydroxybutyryl-CoA dehydratase (Crotonase) OS=Clostridioides difficile (strain 630) OX=272563 GN=crt2 PE=3 SV=1	19	84	1.006	0.896	0.348	1.181	0.899	0.296	1.123	1.314	0	228.215	56	19	1283	19	1	1	2.50778e-07	1	1	7.71651e-08	1	0.355824	10185.7	29293.5	10246.5	34594.8	9126.2	26320.3
Q182L4	High	Uncharacterized protein OS=Clostridioides difficile (strain 630) OX=272563 GN=CD630_25280 PE=4 SV=1	4	9	1.01	0.904	0.778	1.18	1.18	0.666	1.117	1	0	33.427	16	4	147	4	1	1	0.144002	1	1	0.0392459	1	1	1285.6	1652.8	1298.1	1950.5	1162.2	1950.8
Q189I7	High	Two-component sensor histidine kinase OS=Clostridioides difficile (strain 630) OX=272563 GN=CD630_06440 PE=4 SV=1	4	5	0.979	0.995	1.296	1.18	1.125	1.075	0.984	1.049	0	14.744	12	4	45	4	1	1	0.0717137	1	1	0.948152	1	1	396.1	305.7	387.9	360.7	394.3	343.9
Q18B01	High	Ion-translocating oxidoreductase complex subunit B OS=Clostridioides difficile (strain 630) OX=272563 GN=rnfB PE=3 SV=1	15	54	1.085	0.968	0.96	1.179	0.97	0.883	1.121	1.216	0	195.502	46	15	1058	15	1	1	1	1	1	0.767554	1	1	16353.4	17034.6	17745.1	20086.8	15828.1	16525.4
Q18CV0	High	Transposase IS200/IS605-like OrfA OS=Clostridioides difficile (strain 630) OX=272563 GN=CD630_02150 PE=4 SV=1	3	5	1.027	1.076	1.239	1.179	1.082	1.079	0.954	1.09	0	25.421	20	3	79	3	1	1	0.0115286	1	1	0.611373	1	1	845.2	682.2	867.9	804.4	909.5	738.1
Q187M8	Medium	Ethanolamine carboxysome strutural protein OS=Clostridioides difficile (strain 630) OX=272563 GN=eutM PE=4 SV=1	1	3	1.02	0.872	0.577	1.179	0.983	0.5	1.17	1.2	0.016	2.921	3	1	23	1	1	1	0.730168	1	1	0.383919	1	1	335.8	581.5	342.4	685.5	292.7	571.5
Q184B4	High	Transcriptional regulator, Phage-type OS=Clostridioides difficile (strain 630) OX=272563 GN=CD630_29270 PE=4 SV=2	9	14	1.037	1.019	2.273	1.177	1.118	2.001	1.018	1.053	0	30.308	20	9	122	9	1	1	0.00016262	1	1	0.000577466	1	1	2937.1	1292.4	3045.5	1521.7	2992.8	1445.4
Q18A49	High	ABC-type transport system, oligopeptide-family permease OS=Clostridioides difficile (strain 630) OX=272563 GN=oppB PE=3 SV=1	6	9	1.009	0.984	1.015	1.177	1.041	0.87	1.025	1.131	0	28.14	14	6	117	6	1	1	1	1	1	0.338106	1	1	1317.4	1297.7	1329.6	1527.9	1296.7	1350.5
Q188T5	High	PTS system, mannose/fructose/sorbose IIA component OS=Clostridioides difficile (strain 630) OX=272563 GN=CD630_04910 PE=4 SV=1	2	2	0.973	0.973	0.633	1.177	1.145	0.523	1	1.027	0	24.091	24	2	103	2	1	1	0.00470854	1	1	0.000452958	1	1	88.8	140.4	86.4	165.2	86.4	160.9
Q18A67	High	ABC-type transport system, sugar-family permease OS=Clostridioides difficile (strain 630) OX=272563 GN=CD630_08750 PE=3 SV=1	7	35	0.874	0.778	1.471	1.176	0.992	1.092	1.123	1.186	0	82.534	17	7	624	7	1	0.675871	0.000990539	1	1	0.553172	1	1	11305.1	7685.6	9876.6	9041.5	8795.8	7626.6
Q186X1	Low	Putative iron-sulfur protein OS=Clostridioides difficile (strain 630) OX=272563 GN=CD630_17600 PE=4 SV=1	1	2	0.967	0.867	1.095	1.176	1.075	0.9	1.116	1.094	0.082	1.43	2	1	20	1	1	1	1	1	1	0.944805	1	1	318.8	291.2	308.3	342.5	276.3	313.1
Q181B5	High	Putative septation protein SpoVG OS=Clostridioides difficile (strain 630) OX=272563 GN=spoVG PE=3 SV=1	7	42	0.991	0.967	0.426	1.176	0.947	0.359	1.025	1.242	0	84.66	45	7	588	7	1	1	3.78049e-08	0.25576	1	2.79086e-08	1	0.12672	4402.3	10332.4	4361.1	12150.1	4255.9	9784.9
Q188M8	High	DUF4236 domain-containing protein OS=Clostridioides difficile (strain 630) OX=272563 GN=CD630_04390 PE=4 SV=1	1	1	1.01	0.981	1.86	1.175	1.014	1.599	1.029	1.159	0	9.228	22	1	30	1	1	1	0.00890442	1	1	0.0648972	1	1	146.4	78.7	147.9	92.5	143.7	79.8
Q184T5	High	Transcription antiterminator, PTS operon regulator, bglG1 OS=Clostridioides difficile (strain 630) OX=272563 GN=bglG1 PE=4 SV=1	6	7	1.102	0.909	1.844	1.174	1.058	1.73	1.212	1.11	0	18.851	24	6	34	6	1	1	0.00331452	1	1	0.0297093	1	1	512.9	278.1	565	326.5	466.4	294.2
Q18A71	High	ABC-type transport system, sugar-family extracellular solute-binding protein OS=Clostridioides difficile (strain 630) OX=272563 GN=CD630_08760 PE=4 SV=1	10	14	1.014	1.016	1.4	1.174	1.147	1.209	0.998	1.023	0	113.425	35	10	316	10	1	1	0.00239483	1	1	0.0367391	1	1	4659	3328.2	4723.6	3906.6	4733.2	3818.3
Q183G3	High	Putative membrane protein OS=Clostridioides difficile (strain 630) OX=272563 GN=CD630_27270 PE=4 SV=1	5	7	0.968	0.934	0.978	1.171	1.049	0.808	1.037	1.116	0	31.187	15	5	112	5	1	1	1	1	1	0.422308	1	1	1431.1	1463.9	1385.5	1714.8	1336.2	1536.1
Q189W9	High	Transcriptional regulator, LacI family OS=Clostridioides difficile (strain 630) OX=272563 GN=CD630_07760 PE=4 SV=1	11	18	1.019	1.006	0.67	1.171	0.972	0.583	1.013	1.205	0	95.522	34	11	298	11	1	1	0.00265811	1	1	0.00047521	1	1	1655.2	2470.2	1687.1	2893	1665.8	2400.1
Q18C34	High	Diguanylate kinase signaling protein OS=Clostridioides difficile (strain 630) OX=272563 GN=pdcA PE=4 SV=1	6	7	1.02	1.097	0.862	1.171	1.018	0.751	0.929	1.151	0	40.7	10	6	122	6	1	1	0.0319335	1	1	0.00179934	1	1	637.2	739	649.7	865.3	699.3	752
Q18AY8	High	Putative membrane protein OS=Clostridioides difficile (strain 630) OX=272563 GN=CD630_11270 PE=4 SV=1	2	3	1.061	1.068	1.321	1.171	1.208	1.196	0.993	0.969	0	9.086	10	2	55	2	1	1	0.0377057	1	1	1	1	1	1766.1	1337	1873.1	1565.6	1886.9	1615.7
Q181T0	High	Sporulation membrane protein SpoIIIJ OS=Clostridioides difficile (strain 630) OX=272563 GN=oxaA1 PE=3 SV=1	6	41	0.978	0.846	0.966	1.171	1.011	0.807	1.156	1.158	0	46.829	18	6	335	6	1	1	1	1	1	1	1	1	6380	6605.4	6242.7	7732.8	5399.2	6677.1
Q180Q3	High	Putative iron-only hydrogenase,electron-transferring subunit HymA-like OS=Clostridioides difficile (strain 630) OX=272563 GN=CD630_34050 PE=4 SV=1	7	18	1.052	1.061	0.696	1.169	1.127	0.627	0.992	1.038	0	55.647	32	7	287	7	1	1	2.47504e-05	0.0348445	1	2.72292e-06	1	1	4256.7	6113.1	4480	7147.9	4515.7	6886.8
Q18A19	High	ABC-type transport system, multidrug-family permease OS=Clostridioides difficile (strain 630) OX=272563 GN=CD630_08230 PE=4 SV=1	1	2	1.152	1.129	0.927	1.169	1.052	0.913	1.021	1.111	0.006	3.726	4	1	0	1	1	1	0.632294	1	1	1	1	1	409.5	441.8	471.8	516.5	462.2	464.8
Q187R8	High	Two-component response regulator OS=Clostridioides difficile (strain 630) OX=272563 GN=CD630_19570 PE=4 SV=1	2	3	1.034	1.105	0.411	1.169	1.019	0.364	0.935	1.147	0	8.387	9	2	30	2	1	1	3.02485e-05	1	1	2.03694e-05	1	1	175.5	426.9	181.5	499.1	194	435
Q183P3	High	Crossover junction endodeoxyribonuclease RuvC OS=Clostridioides difficile (strain 630) OX=272563 GN=ruvC PE=3 SV=1	3	3	0.862	0.826	1.605	1.168	0.896	1.185	1.044	1.304	0	14.77	20	3	38	3	1	1	0.109684	1	1	0.779777	1	1	298.9	186.2	257.7	217.5	246.8	166.8
Q18B65	High	Exodeoxyribonuclease 7 small subunit OS=Clostridioides difficile (strain 630) OX=272563 GN=xseB PE=3 SV=1	3	8	1.143	1.079	1.207	1.167	1.052	1.183	1.06	1.109	0	27.903	58	3	65	3	1	1	0.269713	1	1	0.928716	1	1	359.4	297.7	410.8	347.3	387.7	313.2
Q181L9	High	Putative acyl-CoA N-acyltransferase OS=Clostridioides difficile (strain 630) OX=272563 GN=CD630_36190 PE=4 SV=1	14	31	1.005	0.936	0.526	1.166	1.151	0.453	1.073	1.013	0	147.471	78	14	483	14	1	1	0.000105085	1	1	6.79521e-05	1	1	4552.5	8659.5	4573.8	10097.9	4261.8	9963.5
Q184J3	High	Putative N-terminus region of carbohydrate hydrolase, SAF domain OS=Clostridioides difficile (strain 630) OX=272563 GN=CD630_30030 PE=4 SV=1	4	5	1.011	0.993	0.413	1.166	1.002	0.358	1.018	1.164	0	36.209	45	4	89	4	1	1	3.97094e-07	0.423357	1	1.01411e-07	1	1	525.6	1272.8	531.6	1484.1	522.1	1275.1
Q18AL5	High	ABC-type transport system, multidrug-family ATP-binding protein/permease OS=Clostridioides difficile (strain 630) OX=272563 GN=CD630_10170 PE=4 SV=1	4	4	0.985	1.031	1.734	1.165	1.116	1.466	0.956	1.044	0	12.356	9	4	52	4	1	1	5.66149e-05	1	1	0.000820349	1	1	571.4	329.5	562.6	383.9	588.8	367.9
Q180F7	High	Putative oxidoreductase, Fe-S subunit OS=Clostridioides difficile (strain 630) OX=272563 GN=hydN1 PE=4 SV=1	5	5	1.143	1.027	0.967	1.165	1.075	0.949	1.113	1.084	0	22.19	26	5	40	5	1	1	1	1	1	0.531259	1	1	794.8	821.8	908.7	957.2	816.4	883.3
Q181L8	High	Na(+)/H(+) antiporter OS=Clostridioides difficile (strain 630) OX=272563 GN=CD630_36160 PE=4 SV=1	6	8	1.106	0.926	0.94	1.165	1.109	0.893	1.194	1.05	0	51.594	13	6	125	6	1	1	0.838224	1	1	0.420478	1	1	1412.3	1502.4	1562.5	1749.8	1308.2	1666.4
Q184N0	High	TGc domain-containing protein OS=Clostridioides difficile (strain 630) OX=272563 GN=CD630_30430 PE=4 SV=1	18	83	0.983	1.103	2.105	1.165	1.198	1.776	0.891	0.972	0	294.942	48	14	1364	18	1	1	2.56711e-06	1	1	6.38375e-06	1	1	21311.4	10126	20942.9	11792.6	23508.4	12126.7
Q184X5	High	PTS system, beta-glucoside-specific IIABC component, bglF5 OS=Clostridioides difficile (strain 630) OX=272563 GN=bglF5 PE=4 SV=1	18	80	0.893	0.855	1.006	1.164	1.069	0.771	1.044	1.089	0	290.627	25	18	1604	18	1	1	1	1	1	0.0738538	1	1	18965.5	18857.3	16931.8	21956.6	16224.7	20163.1
Q189R4	High	Carbon monoxide dehydrogenase OS=Clostridioides difficile (strain 630) OX=272563 GN=cooS1 PE=4 SV=1	31	72	1.034	1.03	0.469	1.164	0.963	0.417	1.003	1.209	0	346.522	53	31	1230	31	1	1	2.56313e-07	0.15454	1	3.75139e-08	1	0.0975641	8014.9	17087.1	8284.5	19883.7	8257	16450.9
Q18D06	High	Putative flagellar protein OS=Clostridioides difficile (strain 630) OX=272563 GN=CD630_02670 PE=4 SV=1	8	15	0.994	0.99	1.422	1.163	1.074	1.216	1.004	1.083	0	72.997	43	8	158	8	1	1	0.00158601	1	1	0.016579	1	1	4153	2920.4	4128.9	3396.2	4110.4	3135.6
Q17ZX9	Medium	Methyltransf_11 domain-containing protein OS=Clostridioides difficile (strain 630) OX=272563 GN=CD630_32340 PE=4 SV=1	1	1	1.092	1.023	1.746	1.163	0.99	1.639	1.067	1.174	0.024	2.68	7	1	0	1	1	1	0.0142699	1	1	0.0365478	1	1	76.3	43.7	83.3	50.8	78.1	43.3
Q189S4	High	Glycine cleavage system H protein OS=Clostridioides difficile (strain 630) OX=272563 GN=gcvH PE=3 SV=1	3	5	0.828	0.715	0.354	1.163	1.015	0.252	1.159	1.145	0.002	5.018	12	3	32	3	1	1	6.88823e-05	1	1	1.95691e-05	1	1	517.1	1460.1	428.4	1697.7	369.6	1482.7
Q184V3	High	PTS system, beta-glucoside-specific IIABC component, bglF3 OS=Clostridioides difficile (strain 630) OX=272563 GN=bglF3 PE=4 SV=1	14	28	0.87	0.845	1.546	1.162	0.99	1.158	1.029	1.174	0	136.576	20	14	478	14	1	1	0.000576481	1	1	0.0777622	1	1	7859.1	5082.2	6839.2	5907.1	6643.4	5031.4
Q184Z3	High	Phage integrase OS=Clostridioides difficile (strain 630) OX=272563 GN=CD630_31560 PE=3 SV=1	2	2	0.942	1.026	1.723	1.162	1.274	1.397	0.918	0.913	0.001	5.77	5	2	27	2	1	1	0.0128206	1	1	0.484447	1	1	70	40.6	65.9	47.2	71.8	51.7
Q18CR4	Medium	Fwde family protein OS=Clostridioides difficile (strain 630) OX=272563 GN=CD630_01720 PE=4 SV=1	2	3	1.095	1.111	0.971	1.161	1.048	0.916	0.986	1.107	0.016	2.954	7	2	23	2	1	1	1	1	1	0.616232	1	1	582	599.6	637.4	696.1	646.4	628.6
Q18C75	High	Putative amino acid permease OS=Clostridioides difficile (strain 630) OX=272563 GN=CD630_15550 PE=4 SV=2	4	9	0.967	1.044	1.576	1.161	1.143	1.312	0.925	1.015	0	20.031	6	4	134	4	1	1	0.00228701	1	1	0.0332475	1	1	3439.5	2183	3324.7	2533.5	3592.5	2495.6
Q187J3	High	Cupin_2 domain-containing protein OS=Clostridioides difficile (strain 630) OX=272563 GN=CD630_18800 PE=4 SV=1	2	2	1.342	0.929	0.462	1.159	1.023	0.535	1.444	1.134	0	14.562	23	2	18	2	1	1	0.00298648	1	1	0.00778997	1	1	86.4	187	116	216.8	80.3	191.2
Q18D08	High	Flagellar biosynthesis regulator FlhF (Flagella-associated GTP-binding protein) OS=Clostridioides difficile (strain 630) OX=272563 GN=flhF PE=4 SV=1	27	62	0.999	1.118	1.152	1.159	1.152	0.993	0.894	1.006	0	222.091	60	27	795	27	1	1	0.133902	1	1	1	1	1	17965.4	15597.3	17949.4	18078	20087.5	17965.2
Q18BV1	High	Putative helicase, DinG family OS=Clostridioides difficile (strain 630) OX=272563 GN=CD630_14310 PE=4 SV=1	4	6	0.894	0.944	1.059	1.159	1.063	0.817	0.947	1.09	0	12.397	5	3	41	4	1	1	1	1	1	0.855413	1	1	57.8	54.6	51.7	63.3	54.6	58
Q185R9	High	Zinc metalloprotease OS=Clostridioides difficile (strain 630) OX=272563 GN=CD630_21290 PE=3 SV=1	11	25	0.941	0.859	1.532	1.158	1.055	1.245	1.095	1.097	0	144.258	41	11	499	11	1	1	0.00090028	1	1	0.0346241	1	1	7729.4	5043.7	7272.8	5840.5	6642.7	5321.8
Q18AV0	High	ABC-type transport system, multidrug-family permease Tn1549-like, CTn4-Orf29 OS=Clostridioides difficile (strain 630) OX=272563 GN=CD630_10960 PE=4 SV=1	2	2	0.871	0.841	1.037	1.157	1.003	0.78	1.036	1.153	0	17.244	10	2	74	2	1	1	1	1	1	0.230003	1	1	204.8	197.5	178.4	228.6	172.2	198.2
Q18BJ6	High	Signal peptidase I OS=Clostridioides difficile (strain 630) OX=272563 GN=sip3 PE=3 SV=1	10	17	0.936	0.941	6.336	1.157	1.086	5.127	0.995	1.066	0	65.011	49	9	199	10	1	1	2.87486e-08	1	1	3.48315e-08	1	1	6005.5	947.8	5623	1096.8	5652.3	1029.2
Q187R0	High	Putative membrane protein OS=Clostridioides difficile (strain 630) OX=272563 GN=CD630_19500 PE=4 SV=1	5	11	0.941	0.975	1.125	1.157	1.145	0.916	0.966	1.01	0	62.788	18	5	302	5	1	1	0.714941	1	1	1	1	1	1550.2	1377.8	1459.2	1593.5	1510.7	1577.2
Q185B9	Low	Subtilisin-like serine germination related protease OS=Clostridioides difficile (strain 630) OX=272563 GN=cspBA PE=4 SV=1	1	1	1.271	1.541	0.679	1.156	0.982	0.747	0.825	1.177	0.096	1.291	1	1	0	1	1	1	0.480214	1	1	0.940158	1	1	416.9	613.6	530	709.4	642.5	602.7
Q187C9	High	Putative membrane protein OS=Clostridioides difficile (strain 630) OX=272563 GN=CD630_18190 PE=4 SV=1	3	6	0.893	0.963	0.941	1.156	1.066	0.726	0.927	1.085	0	26.512	9	3	111	3	1	1	1	1	1	0.0244793	1	1	650.7	691.7	581	799.8	626.9	737
Q18BW9	High	Aminodeoxychorismate lyase (4-amino-4-deoxychorismate lyase) (ADC lyase) (ADCL) OS=Clostridioides difficile (strain 630) OX=272563 GN=pabC PE=3 SV=1	7	9	1.081	1.037	0.734	1.156	1.111	0.686	1.042	1.04	0	55.127	32	7	150	7	1	1	0.00153805	1	1	0.000671006	1	1	974.4	1327.7	1053.5	1534.9	1010.9	1475.6
Q189J1	Low	Putative permease OS=Clostridioides difficile (strain 630) OX=272563 GN=CD630_06510 PE=4 SV=1	1	1	1.266	0.978	0.734	1.156	1.042	0.804	1.295	1.109	0.059	1.535	2	1	0	1	1	1	1	1	1	0.529714	1	1	40.7	55.5	51.6	64.1	39.8	57.8
Q187Y7	High	Transporter drug resistance, Major Facilitator Superfamily (MFS) OS=Clostridioides difficile (strain 630) OX=272563 GN=CD630_20190 PE=3 SV=1	2	2	0.888	1.019	0.829	1.156	1.011	0.636	0.871	1.143	0.001	5.361	4	2	25	2	1	1	0.883549	1	1	0.104446	1	1	284.2	343	252.3	396.4	289.6	346.8
Q18D50	High	Putative K/Mg/Cd/Cu/Zn/Na/Ca/Na/H-transporting P-type ATPase OS=Clostridioides difficile (strain 630) OX=272563 GN=CD630_03130 PE=3 SV=1	40	97	0.985	0.886	0.996	1.155	1.058	0.849	1.112	1.092	0	573.925	50	40	1667	40	1	1	1	1	1	0.387493	1	1	24363.5	24461.2	24004	28264.6	21593.9	25876
Q186S9	High	Putative acyltransferase OS=Clostridioides difficile (strain 630) OX=272563 GN=CD630_17230 PE=4 SV=1	4	7	0.908	0.9	2.103	1.155	1.137	1.652	1.008	1.016	0	50.911	17	4	214	4	1	1	7.83185e-05	1	1	0.000515772	1	1	2303.7	1095.5	2091.5	1265.7	2074	1245.9
Q18B76	High	Diamine N-acetyltransferase OS=Clostridioides difficile (strain 630) OX=272563 GN=bltD PE=4 SV=1	2	3	1.089	0.971	1.809	1.155	1.149	1.705	1.121	1.005	0	27.04	19	2	75	2	1	1	0.0146002	1	1	0.165369	1	1	394.9	218.3	429.9	252.2	383.6	250.8
Q182M3	Low	Putative membrane-associated 5'-nucleotidase/phosphoesterase OS=Clostridioides difficile (strain 630) OX=272563 GN=CD630_25370 PE=3 SV=1	1	2	1.172	1.248	1.826	1.155	1.17	1.852	0.939	0.987	0.096	1.299	1	1	0	1	1	1	8.50596e-05	1	1	0.000165312	1	1	325.6	178.4	381.6	206.1	406.5	208.7
Q181I5	High	ABC-type transport system, permease OS=Clostridioides difficile (strain 630) OX=272563 GN=CD630_35840 PE=4 SV=1	2	2	0.97	0.984	1.238	1.154	1.122	1.041	0.986	1.029	0.006	3.817	2	2	14	2	1	1	0.00568993	0.215946	1	1	1	1	183.9	148.5	178.3	171.4	180.9	166.6
Q181P0	High	Transcriptional regulator, LysR family OS=Clostridioides difficile (strain 630) OX=272563 GN=CD630_36390 PE=3 SV=1	4	4	0.983	0.999	0.582	1.153	0.972	0.496	0.983	1.186	0	10.976	13	4	20	4	1	1	0.0011892	1	1	0.000460037	1	1	341.1	586.6	335.2	676.4	340.9	570.4
Q18BD2	High	ABC-type transport system, multidrug-family ATP-binding protein OS=Clostridioides difficile (strain 630) OX=272563 GN=CD630_12680 PE=4 SV=1	4	4	0.992	0.927	0.688	1.152	0.902	0.593	1.07	1.278	0	22.141	16	4	47	4	1	1	0.031831	1	1	0.00362215	1	1	161.9	235.2	160.6	271.1	150.2	212.1
Q18BI9	High	DNA FtsK/SpoIIIE translocase OS=Clostridioides difficile (strain 630) OX=272563 GN=ftsK PE=3 SV=1	36	93	0.971	0.931	1.189	1.152	1.059	1.002	1.043	1.088	0	493.663	45	36	1837	36	1	1	0.0801363	1	1	0.837772	1	1	27101.4	22791.3	26321.9	26263.4	25244.3	24140.7
Q180Y3	High	Putative membrane protein OS=Clostridioides difficile (strain 630) OX=272563 GN=CD630_34860 PE=4 SV=1	4	5	0.938	0.728	1.447	1.152	1.009	1.178	1.288	1.142	0	31.413	17	4	92	4	1	0.851703	0.0142769	1	1	0.620505	1	1	1216.5	840.9	1141	968.8	885.6	848.5
Q18AZ5	High	Ion-translocating oxidoreductase complex subunit C OS=Clostridioides difficile (strain 630) OX=272563 GN=rnfC PE=3 SV=1	22	92	1.047	0.916	0.946	1.152	0.972	0.86	1.143	1.185	0	338.769	57	22	1508	22	1	1	1	1	1	0.5975	1	1	16020.8	16936.9	16772.7	19510.2	14678	16465.4
Q187Z4	High	N-carbamoyl-L-amino acid hydrolase OS=Clostridioides difficile (strain 630) OX=272563 GN=CD630_20270 PE=4 SV=1	16	32	1.074	1.117	0.893	1.151	1.013	0.833	0.962	1.137	0	152.023	44	16	608	16	1	1	0.714983	1	1	0.0930851	1	1	6649.6	7444.5	7143.9	8572.2	7425.3	7540.5
Q184S4	High	Transcriptional regulator, RpiR family OS=Clostridioides difficile (strain 630) OX=272563 GN=CD630_30870 PE=4 SV=1	3	3	1.059	1.129	0.932	1.151	1.045	0.857	0.938	1.102	0	14.013	12	3	51	3	1	1	1	1	1	0.999048	1	1	90.2	96.8	95.5	111.5	101.9	101.2
Q187I1	High	Putative oxidoreductase Tn1549-like,CTn5-Orf30 OS=Clostridioides difficile (strain 630) OX=272563 GN=CD630_18710 PE=4 SV=1	19	32	0.957	1.045	1.476	1.151	1.135	1.227	0.916	1.014	0	134.215	56	19	390	19	1	1	0.000658744	1	1	0.0129944	1	1	8389.7	5685.8	8031.9	6545.9	8768.9	6455.3
Q180Q4	High	Putative iron-only hydrogenase,electron-transferring subunit HymB-like OS=Clostridioides difficile (strain 630) OX=272563 GN=CD630_34060 PE=4 SV=1	24	56	1.043	1.11	0.775	1.151	1.067	0.702	0.94	1.079	0	246.124	37	24	809	24	1	0.942085	0.000207909	0.255968	1	3.13795e-05	1	1	12040.3	15540	12552.7	17887.2	13359.4	16585.2
Q18B25	High	Homoserine dehydrogenase OS=Clostridioides difficile (strain 630) OX=272563 GN=hom1 PE=3 SV=1	11	17	1.004	0.977	0.605	1.15	1.019	0.528	1.027	1.129	0	77.12	30	10	181	11	1	1	0.000601728	1	1	0.000479102	1	1	537.4	888.8	539.5	1022.6	525.2	906
Q18C50	Medium	Two-component response regulator OS=Clostridioides difficile (strain 630) OX=272563 GN=CD630_15310 PE=4 SV=1	1	1	0.988	0.952	1.155	1.15	1.07	0.992	1.038	1.075	0.03	2.569	3	1	21	1	1	1	0.896588	1	1	1	1	1	69.9	60.5	69.1	69.6	66.5	64.8
Q18A96	High	Putative phage integrase OS=Clostridioides difficile (strain 630) OX=272563 GN=CD630_09040 PE=3 SV=1	11	14	1.018	0.992	2.052	1.148	1.093	1.82	1.027	1.05	0	43.473	23	9	136	11	1	1	5.0341e-05	1	1	0.000464926	1	1	4209	2051.5	4285.1	2355	4173.5	2241.8
Q183K1	High	Putative hydrolase, HAD superfamily, IIB subfamily OS=Clostridioides difficile (strain 630) OX=272563 GN=CD630_27640 PE=4 SV=1	16	27	0.998	1.056	1.394	1.148	1.118	1.212	0.945	1.027	0	125.035	51	16	317	16	1	1	0.000178638	0.878878	1	0.00175288	1	1	7476.6	5365.3	7461.1	6156.9	7893.8	5995.7
Q18C23	High	ABC-type transport system, multidrug-family permease OS=Clostridioides difficile (strain 630) OX=272563 GN=CD630_15050 PE=4 SV=1	2	2	1.013	1.085	1.12	1.147	1.018	0.989	0.934	1.127	0.003	4.775	6	2	14	2	1	1	0.799224	1	1	1	1	1	800.7	714.8	811.2	820	868.4	727.8
Q18CZ6	High	Flagellar hook-length control protein FliK OS=Clostridioides difficile (strain 630) OX=272563 GN=fliK PE=4 SV=1	15	23	1.019	1.124	2.351	1.146	1.082	2.091	0.907	1.06	0	88.499	35	15	208	15	1	1	0.000427911	1	1	0.000823096	1	1	3671.7	1561.5	3743.2	1790	4126.3	1688.9
Q18A64	High	ABC-type transport system, molybdenum-specific extracellular solute-binding protein OS=Clostridioides difficile (strain 630) OX=272563 GN=modA PE=1 SV=1	9	13	1.009	0.988	1.033	1.146	1.029	0.91	1.022	1.114	0	65.992	37	9	123	9	1	1	1	1	1	0.711236	1	1	1555.9	1506.2	1569.9	1725.9	1536.6	1549.7
Q18B74	High	Stage 0 sporulation protein A homolog OS=Clostridioides difficile (strain 630) OX=272563 GN=spo0A PE=4 SV=1	20	74	1.099	0.976	0.723	1.146	0.914	0.693	1.125	1.253	0	197.436	57	20	945	20	1	1	0.00999037	1	1	0.0018147	1	1	10879.3	15046.5	11951.5	17237.2	10621.4	13751.8
Q18BD1	High	Two-component response regulator OS=Clostridioides difficile (strain 630) OX=272563 GN=CD630_12690 PE=4 SV=1	3	3	1.011	0.886	0.604	1.145	0.955	0.533	1.141	1.198	0	37.052	17	3	90	3	1	1	0.0053863	1	1	0.00249572	1	1	201.8	334.3	203.9	382.7	178.7	319.4
Q18AS7	High	PTS system, mannose/fructose/sorbose IIC component OS=Clostridioides difficile (strain 630) OX=272563 GN=CD630_10770 PE=4 SV=1	1	1	0.898	0.788	1.667	1.145	1.045	1.308	1.141	1.095	0	15.2	5	1	48	1	1	1	0.0130855	1	1	0.0382607	1	1	178.5	107.1	160.3	122.6	140.6	111.9
Q189R8	High	Bifunctional protein FolD OS=Clostridioides difficile (strain 630) OX=272563 GN=folD PE=3 SV=2	12	29	1.094	1.114	0.584	1.144	0.971	0.558	0.982	1.179	0	84.575	41	12	395	12	1	1	2.89279e-05	1	1	9.20432e-06	1	1	3560.6	6096.9	3895.3	6975.9	3965.4	5918.3
Q187D4	High	O-acetylhomoserine sulfhydrylase OS=Clostridioides difficile (strain 630) OX=272563 GN=metY PE=3 SV=1	12	21	1.161	1.131	1.045	1.144	1.017	1.061	1.027	1.125	0	112.876	32	12	330	12	1	1	1	1	1	1	1	1	2676.7	2560.9	3108.3	2929.7	3027.9	2605.3
Q180V5	High	5-formyltetrahydrofolate cyclo-ligase OS=Clostridioides difficile (strain 630) OX=272563 GN=CD630_34560 PE=3 SV=1	7	11	1.047	0.993	0.417	1.144	0.987	0.381	1.054	1.16	0	66.273	42	7	244	7	1	1	1.23305e-05	1	1	8.87758e-06	1	1	1366.9	3281	1431.7	3753.4	1357.7	3236.9
Q18CE2	High	Protein translocase subunit SecE OS=Clostridioides difficile (strain 630) OX=272563 GN=secE PE=3 SV=1	3	5	1.338	1.464	0.912	1.144	0.949	1.067	0.914	1.205	0.002	5.283	11	3	0	3	1	1	1	1	1	1	1	1	411.8	451.6	551.1	516.5	603	428.6
Q18CC2	High	Acetoin dehydrogenase E2 component (Dihydrolipoamide acetyltransferase) OS=Clostridioides difficile (strain 630) OX=272563 GN=acoC PE=4 SV=1	6	9	1.051	1.112	0.844	1.142	1.044	0.777	0.944	1.094	0	34.599	19	6	108	6	1	1	0.0728323	1	1	0.00990134	1	1	1806	2139.1	1897.5	2443.5	2009.2	2233.2
Q189T0	High	Uncharacterized protein OS=Clostridioides difficile (strain 630) OX=272563 GN=CD630_07340 PE=4 SV=1	3	8	0.896	0.816	0.53	1.141	1.082	0.416	1.098	1.055	0	33.014	51	3	174	3	1	1	0.000346088	1	1	1.88255e-05	1	1	664	1252.8	595	1429.8	541.7	1355.3
Q186G9	High	ABC-type transport system, ATP-binding protein OS=Clostridioides difficile (strain 630) OX=272563 GN=CD630_16140 PE=4 SV=1	12	22	0.992	0.953	0.896	1.141	0.96	0.778	1.04	1.188	0	126.205	39	12	383	12	1	1	0.302183	1	1	0.0208783	1	1	4035.3	4505.4	4001.3	5140	3845.9	4326.7
Q18CC3	High	Acetoin dehydrogenase E1 component (TPP-dependent beta subunit) OS=Clostridioides difficile (strain 630) OX=272563 GN=acoB PE=4 SV=1	13	23	0.963	0.927	0.923	1.141	1.041	0.78	1.039	1.096	0	134.362	43	13	503	13	1	1	0.124311	0.473289	1	0.000480509	1	1	5959.1	6453	5739.3	7361	5523.8	6715.4
Q189D4	High	Uncharacterized protein OS=Clostridioides difficile (strain 630) OX=272563 GN=CD630_05890 PE=4 SV=1	10	12	1.057	1.047	0.835	1.14	0.887	0.774	1.01	1.286	0	51.104	13	10	94	10	1	1	0.114773	1	1	0.0103958	1	0.250139	1133.5	1357.5	1198.5	1547.7	1187.1	1203.8
Q18B02	High	Ion-translocating oxidoreductase complex subunit A OS=Clostridioides difficile (strain 630) OX=272563 GN=rnfA PE=3 SV=1	2	7	1.023	0.846	0.937	1.14	0.953	0.84	1.21	1.196	0	21.927	7	2	69	2	1	1	0.975169	1	1	0.161634	1	1	518.9	554.1	530.8	631.7	438.8	528.2
Q18BT2	High	Putative membrane protein OS=Clostridioides difficile (strain 630) OX=272563 GN=CD630_14150 PE=4 SV=1	2	3	1.007	0.894	1.37	1.139	1.109	1.211	1.125	1.027	0	14.509	11	2	48	2	1	1	0.0281476	1	1	0.256325	1	1	1051.8	767.7	1058.7	874.1	940.7	851.5
Q182N6	High	ABC-type transport system, sugar-family permease OS=Clostridioides difficile (strain 630) OX=272563 GN=CD630_25490 PE=3 SV=1	8	15	0.975	0.859	1.162	1.138	1.034	0.995	1.136	1.1	0	32.443	14	8	170	8	1	1	0.494588	1	1	1	1	1	4438.9	3821.3	4328.3	4349.2	3810.8	3952.3
Q18CY1	High	Flagella glycosylation methyltransferase domain protein OS=Clostridioides difficile (strain 630) OX=272563 GN=CD630_02430 PE=4 SV=1	16	60	0.987	0.975	0.699	1.138	1.217	0.607	1.012	0.935	0	211.862	43	16	1093	16	1	1	0.000376733	1	1	0.00016611	1	1	12011	17172.1	11855.7	19542.9	11709.7	20895.6
Q18BA8	High	Uncharacterized protein OS=Clostridioides difficile (strain 630) OX=272563 GN=CD630_12470 PE=4 SV=1	2	16	0.958	0.904	1.139	1.138	1.028	0.959	1.06	1.107	0	64.019	15	2	485	2	1	1	0.461298	1	1	1	1	1	2539.3	2229.3	2432.6	2536.8	2294.7	2291
Q18AS4	High	Transcriptional regulator, GntR family OS=Clostridioides difficile (strain 630) OX=272563 GN=CD630_10730 PE=4 SV=1	3	5	1.106	1.166	0.996	1.138	0.824	0.968	0.948	1.381	0	21.478	12	3	78	3	1	1	1	1	1	1	1	1	100.3	100.7	110.9	114.6	117	82.9
Q18CW6	High	Putative flagellar biosynthesis protein OS=Clostridioides difficile (strain 630) OX=272563 GN=CD630_02300 PE=4 SV=1	12	37	1.037	1.025	0.856	1.137	1.242	0.781	1.012	0.916	0	122.693	62	12	536	12	1	1	0.169154	1	1	0.0170184	1	1	7500.9	8758.6	7778.4	9956.5	7685.1	10875.1
Q184N1	High	Putative membrane protein OS=Clostridioides difficile (strain 630) OX=272563 GN=CD630_30420 PE=1 SV=1	3	4	0.954	0.843	0.898	1.137	0.982	0.753	1.132	1.158	0	8.904	7	3	49	3	1	1	1	1	1	0.564462	1	1	591.7	659.3	564.3	749.3	498.6	647.2
Q18BQ8	High	Putative allophanate hydrolase subunit 1 OS=Clostridioides difficile (strain 630) OX=272563 GN=CD630_13860 PE=4 SV=1	8	12	1.146	1.123	1.021	1.136	1.088	1.029	1.02	1.045	0	39.541	33	8	128	8	1	1	1	1	1	1	1	1	2185.5	2140.8	2503.9	2432.7	2453.7	2328.9
Q189T4	High	Putative pyridoxal phosphate-dependent aminotransferase OS=Clostridioides difficile (strain 630) OX=272563 GN=CD630_07400 PE=3 SV=1	7	11	1.028	0.476	1.378	1.136	0.606	1.247	2.161	1.874	0	41.377	20	7	133	7	1	0.00590165	0.00707779	1	0.0396244	0.463116	0.00619169	0.00135018	1336.7	970	1374.1	1102.2	635.8	588.1
Q18D02	High	Flagellar protein FliZ OS=Clostridioides difficile (strain 630) OX=272563 GN=fliZ PE=4 SV=1	5	9	0.929	0.883	1.989	1.136	1.115	1.627	1.053	1.019	0	30.314	41	5	116	5	1	1	1.70986e-05	1	1	0.000332788	1	1	1913.8	962.3	1778.8	1093.2	1689.6	1073.2
Q181C6	High	ABC-type transport system, iron-family ATP-binding protein OS=Clostridioides difficile (strain 630) OX=272563 GN=CD630_35270 PE=3 SV=1	15	47	0.966	1.018	1.597	1.135	1.114	1.358	0.949	1.019	0	155.957	40	15	735	15	1	1	6.24801e-05	1	1	0.000527475	1	1	13312.2	8336.1	12854.6	9462.7	13547.9	9285.6
Q189D5	High	Uncharacterized protein OS=Clostridioides difficile (strain 630) OX=272563 GN=CD630_05880 PE=4 SV=1	3	6	1.126	0.909	0.335	1.135	0.819	0.333	1.239	1.386	0	49.36	43	3	178	3	1	1	1.5206e-05	1	1	1.32334e-05	1	1	508.6	1517.1	572.6	1722.1	462.2	1242.3
Q17ZY0	High	Probable membrane transporter protein OS=Clostridioides difficile (strain 630) OX=272563 GN=CD630_32360 PE=3 SV=1	5	11	0.93	0.842	1.711	1.134	1.205	1.402	1.104	0.941	0	31.122	12	5	79	5	1	1	0.00517672	1	1	0.0514318	1	1	5310.1	3103.4	4935.7	3519.9	4472.5	3739.7
Q180Q6	High	Putative DNA mismatch repair ATPase MutS OS=Clostridioides difficile (strain 630) OX=272563 GN=CD630_34080 PE=3 SV=2	19	29	0.943	0.891	0.972	1.134	1.038	0.808	1.059	1.092	0	103.552	26	19	240	19	1	1	1	1	1	0.609544	1	1	5164.3	5312.1	4870.5	6024.7	4599.7	5514.6
Q180G2	High	Formate dehydrogenase-H (Selenocysteine) OS=Clostridioides difficile (strain 630) OX=272563 GN=fdhF PE=3 SV=2	23	33	1.047	1.059	0.831	1.134	1.08	0.767	0.988	1.05	0	139.032	30	23	375	23	1	1	0.0595565	1	1	0.00667119	1	1	4031.7	4854.4	4219.4	5504.6	4271.4	5242.6
Q187M1	High	Two-component sensor histidine kinase,Ethanolamine specific OS=Clostridioides difficile (strain 630) OX=272563 GN=eutW PE=4 SV=1	4	4	1.028	1.057	0.764	1.134	1.004	0.693	0.973	1.129	0	24.779	12	4	82	4	1	1	0.106432	1	1	0.00628198	1	1	486.6	637.1	500.4	722.3	514.2	639.8
Q182V1	Low	Putative membrane protein OS=Clostridioides difficile (strain 630) OX=272563 GN=CD630_26170 PE=4 SV=1	1	1	0.83	0.779	1.43	1.134	1.247	1.047	1.066	0.909	0.056	1.621	7	1	0	1	1	1	1	1	1	1	1	1	35.7	25	29.6	28.3	27.8	31.1
Q183X8	High	Putative cell wall hydrolase/autolysin OS=Clostridioides difficile (strain 630) OX=272563 GN=CD630_09720 PE=4 SV=1	3	6	0.889	0.901	1.514	1.134	1.019	1.187	0.987	1.112	0	9.237	8	2	59	3	1	1	0.00154261	1	1	0.0440134	1	1	799.3	528	710.7	598.5	719.9	538.3
Q186G4	High	Uncharacterized protein OS=Clostridioides difficile (strain 630) OX=272563 GN=CD630_16090 PE=4 SV=1	2	2	0.899	0.76	1.323	1.133	0.801	1.049	1.182	1.415	0	8.043	5	2	34	2	1	1	0.707503	1	1	1	1	1	117.1	88.5	105.2	100.3	89	70.9
Q183A8	High	ABC-type transport system, oligopeptide-family permease protein OS=Clostridioides difficile (strain 630) OX=272563 GN=appC PE=3 SV=1	7	16	0.896	0.912	1.168	1.133	1.07	0.923	0.982	1.06	0	29.932	18	7	223	7	1	1	0.301076	1	1	1	1	1	3314.2	2838.2	2968.5	3216.9	3024	3035.9
Q18CY9	High	Flagellar assembly protein FliH OS=Clostridioides difficile (strain 630) OX=272563 GN=fliH PE=4 SV=1	20	47	1.019	1.069	0.976	1.133	1.101	0.878	0.953	1.029	0	226.713	71	20	721	20	1	1	1	1	1	0.936653	1	1	11147.3	11422.4	11361.9	12943.5	11920.7	12581
Q18AS8	High	PTS system, mannose/fructose/sorbose IIB component OS=Clostridioides difficile (strain 630) OX=272563 GN=CD630_10760 PE=4 SV=1	2	3	1.061	0.96	0.902	1.133	1.078	0.844	1.105	1.051	0	9.421	10	2	55	2	1	1	0.594179	1	1	1	1	1	1118.8	1240.2	1186.7	1405.3	1074.4	1336.8
Q185A3	High	Uncharacterized protein OS=Clostridioides difficile (strain 630) OX=272563 GN=CD630_31630 PE=4 SV=1	1	1	1.032	1.026	0.634	1.133	1.04	0.578	1.006	1.089	0.006	3.726	5	1	34	1	1	1	0.00943446	1	1	0.00696781	1	1	117.2	184.9	121	209.4	120.2	192.3
Q186V3	High	Ferrous iron transport protein OS=Clostridioides difficile (strain 630) OX=272563 GN=feoA3 PE=4 SV=1	3	3	1.053	1.013	0.702	1.132	1.231	0.652	1.04	0.92	0	6.513	38	3	30	3	1	1	0.00985447	1	1	0.00275665	1	1	323.1	460.5	340.2	521.5	327.2	566.8
Q185R6	High	Putative membrane protein OS=Clostridioides difficile (strain 630) OX=272563 GN=CD630_21260 PE=4 SV=1	7	12	0.899	1.233	0.967	1.132	1.013	0.768	0.729	1.117	0	36.117	18	7	95	7	1	1	1	1	1	0.201452	1	1	753.1	778.7	677.1	881.3	928.7	789.1
Q183P4	High	Holliday junction ATP-dependent DNA helicase RuvA OS=Clostridioides difficile (strain 630) OX=272563 GN=ruvA PE=3 SV=2	4	6	1.014	0.962	0.904	1.132	0.929	0.81	1.053	1.218	0	32.258	30	4	81	4	1	1	0.993021	1	1	0.223665	1	1	245	270.8	248.3	306.5	235.7	251.7
Q184B7	High	Putative phage protein OS=Clostridioides difficile (strain 630) OX=272563 GN=CD630_09420 PE=4 SV=1	3	9	0.757	0.615	0.339	1.132	0.883	0.227	1.23	1.282	0	52.076	40	3	160	3	1	0.872455	3.15685e-05	1	1	5.85792e-06	1	1	920.2	2717.5	696.6	3074.9	566.4	2399.2
Q186K7	High	Lipoprotein OS=Clostridioides difficile (strain 630) OX=272563 GN=CD630_16530 PE=1 SV=1	12	24	1.011	0.964	1.235	1.131	1.057	1.104	1.049	1.07	0	119.181	46	12	487	12	1	1	0.0173316	1	1	0.182426	1	1	8534.7	6908.7	8630	7815.5	8228.4	7301.6
Q18C58	High	Putative glutamate synthase OS=Clostridioides difficile (strain 630) OX=272563 GN=aspB1 PE=4 SV=1	36	142	1.05	1.093	0.745	1.131	1.019	0.691	0.961	1.11	0	640.3	70	36	3143	36	1	1	0.00231561	1	1	0.000638419	1	1	29704.5	39880.6	31189.9	45114.1	32455.2	40628.2
Q18D25	High	Transcription antiterminator, PTS operon regulator OS=Clostridioides difficile (strain 630) OX=272563 GN=CD630_02830 PE=4 SV=1	13	15	1.074	1.135	0.839	1.131	1.031	0.797	0.946	1.097	0	74.647	16	13	170	13	1	1	0.482855	1	1	0.249027	1	1	896	1068	962.3	1208	1016.8	1100.9
Q184S8	High	Transcriptional regulator, GntR family OS=Clostridioides difficile (strain 630) OX=272563 GN=treR PE=4 SV=1	11	16	1.037	1.019	0.83	1.131	1.044	0.761	1.018	1.083	0	96.703	53	11	283	11	1	1	0.00198031	0.9207	1	0.000189756	1	1	2853.4	3437.1	2960.2	3887.6	2908.7	3588.8
Q18CB5	High	Putative membrane protein OS=Clostridioides difficile (strain 630) OX=272563 GN=CD630_00300 PE=4 SV=1	26	46	0.981	0.87	1.218	1.131	1.003	1.057	1.128	1.127	0	207.387	32	23	742	26	1	1	0.116355	1	1	0.692275	1	1	12395.6	10174.8	12159.4	11507	10779.9	10208.4
Q18AZ7	High	Putative SH3-domain protein OS=Clostridioides difficile (strain 630) OX=272563 GN=CD630_11350 PE=4 SV=1	22	69	0.938	0.825	1.782	1.131	1.042	1.478	1.136	1.086	0	348.644	65	22	1445	22	1	0.721104	9.92318e-06	0.986962	1	0.000202705	1	1	20377.5	11433.8	19111.8	12929.7	16817.1	11909.6
Q184E0	High	Putative phage site-specific integrase OS=Clostridioides difficile (strain 630) OX=272563 GN=CD630_29520 PE=4 SV=1	7	9	1.107	1.265	1.492	1.131	1.091	1.461	0.876	1.036	0	61.046	15	7	170	7	1	1	0.00443535	1	1	0.016382	1	1	1442.8	967.2	1597.7	1093.7	1824.8	1055.7
Q186X8	High	Putative membrane protein OS=Clostridioides difficile (strain 630) OX=272563 GN=CD630_17680 PE=4 SV=2	9	62	1.002	0.896	1.446	1.13	1.027	1.282	1.118	1.1	0	90.21	15	6	546	9	1	1	0.00131622	1	1	0.0225452	1	1	23170.3	16029.1	23207.9	18108.4	20752	16469.2
Q182A5	High	Peptidase M20 domain-containing protein 2 OS=Clostridioides difficile (strain 630) OX=272563 GN=CD630_24210 PE=3 SV=1	7	9	1.057	1.078	0.833	1.129	1.075	0.78	0.98	1.05	0	49.606	22	7	95	7	1	1	0.0387	1	1	0.0023254	1	1	796.1	956.2	841.6	1079.2	858.5	1027.8
Q181L5	High	Transcriptional regulator, MerR family OS=Clostridioides difficile (strain 630) OX=272563 GN=CD630_36150 PE=4 SV=1	4	7	1.12	1.136	0.799	1.128	1.144	0.793	0.986	0.986	0	13.901	13	4	77	4	1	1	0.0765026	1	1	0.145728	1	1	268.9	336.7	301.2	379.9	305.6	385.2
Q18C61	High	Putative drug/sodium antiporter, MATE family OS=Clostridioides difficile (strain 630) OX=272563 GN=CD630_15410 PE=4 SV=1	4	8	0.973	0.963	1.461	1.128	1.094	1.261	1.011	1.031	0	29.772	8	4	134	4	1	1	0.00275207	1	1	0.0586174	1	1	2532.5	1733.8	2464.5	1955.1	2438.2	1896.4
Q182T3	High	ABC-type transport system,pristinamycin/multidrug-family ATP-binding protein OS=Clostridioides difficile (strain 630) OX=272563 GN=CD630_25930 PE=4 SV=1	3	8	0.99	0.918	1.017	1.127	0.973	0.893	1.078	1.158	0	16.573	6	2	99	3	1	1	1	1	1	1	1	1	131.8	129.5	130.4	146	121	126.1
Q186F7	High	PTS system, lactose/cellobiose-family IIB component OS=Clostridioides difficile (strain 630) OX=272563 GN=CD630_16020 PE=4 SV=1	3	3	0.859	0.784	0.359	1.126	1.059	0.274	1.095	1.063	0	7.874	23	3	55	3	1	1	0.00010967	1	1	2.6198e-05	1	1	524.7	1462.2	450.6	1646.7	411.6	1548.9
Q187I0	High	DNA helicase OS=Clostridioides difficile (strain 630) OX=272563 GN=CD630_18660 PE=3 SV=1	12	20	1.027	1.038	0.888	1.126	0.992	0.81	0.99	1.136	0	89.586	33	12	334	12	1	1	0.469204	1	1	0.127072	1	1	3449.8	3883.1	3544	4372.6	3581.3	3850.7
Q183I9	High	Putative signaling protein OS=Clostridioides difficile (strain 630) OX=272563 GN=CD630_27530 PE=4 SV=1	7	9	1.035	1.016	1.078	1.126	1.069	0.991	1.018	1.053	0	25.578	7	7	87	7	1	1	0.883549	1	1	1	1	1	1569.4	1455.5	1624.1	1638.5	1595	1555.8
Q18AU9	High	ABC-type transport system, multidrug-family ATP-binding protein Tn1549-like, CTn4-Orf28 OS=Clostridioides difficile (strain 630) OX=272563 GN=CD630_10970 PE=4 SV=1	7	17	0.955	0.826	1.156	1.126	0.935	0.98	1.155	1.204	0	67.317	20	6	240	7	1	1	0.336793	1	1	1	1	1	2980.4	2579.2	2845	2903.2	2463.1	2410.7
Q18A45	High	Uncharacterized protein OS=Clostridioides difficile (strain 630) OX=272563 GN=CD630_08480 PE=4 SV=1	4	5	1.088	0.948	0.935	1.125	1.021	0.905	1.148	1.102	0	13.094	7	3	58	4	1	1	0.93363	1	1	0.629795	1	1	91	97.3	99.1	109.5	86.3	99.4
Q18AM5	High	ABC-type transport system,spermidine/putrescine solute-binding protein OS=Clostridioides difficile (strain 630) OX=272563 GN=potD PE=4 SV=1	14	27	0.922	0.901	1.149	1.125	0.983	0.942	1.023	1.144	0	127.755	41	14	372	14	1	1	0.0850262	1	1	1	1	1	6482.3	5639.7	5975.5	6345.1	5843.4	5544
Q181L3	High	Uncharacterized protein OS=Clostridioides difficile (strain 630) OX=272563 GN=CD630_36090 PE=4 SV=1	2	4	1.023	1.01	2.519	1.124	1.304	2.293	1.013	0.862	0.001	5.377	20	2	20	2	1	1	1.28159e-05	1	1	2.6769e-05	1	1	2882.1	1144.1	2949.4	1286.3	2911.2	1491.4
Q184W4	High	Transcription antiterminator, PTS operon regulator, bglG3 OS=Clostridioides difficile (strain 630) OX=272563 GN=bglG3 PE=4 SV=1	2	3	0.701	0.632	1.56	1.124	0.74	0.973	1.11	1.518	0	7.369	13	2	25	2	1	1	1	1	1	1	1	1	34.5	22.1	24.2	24.8	21.8	16.3
Q18AM4	High	Putative transcriptional regulator, HTH OS=Clostridioides difficile (strain 630) OX=272563 GN=CD630_10230 PE=4 SV=1	6	14	0.968	0.968	1.261	1.124	1.036	1.086	1	1.085	0	72.995	34	6	340	6	1	1	0.0188172	1	1	0.782636	1	1	3570.2	2831	3455.5	3180.9	3455.5	2931.6
Q187K3	High	Putative methyltransferase, type 11 family OS=Clostridioides difficile (strain 630) OX=272563 GN=CD630_18920 PE=4 SV=1	8	14	0.967	0.969	0.873	1.124	1.021	0.751	0.998	1.101	0	65.983	28	8	160	8	1	1	0.0415186	1	1	0.00495053	1	1	1290.7	1478.9	1248.6	1661.5	1250.7	1509.4
Q181X1	High	Alpha-hydroxy acid dehydrogenase,FMN-dependent OS=Clostridioides difficile (strain 630) OX=272563 GN=CD630_23870 PE=3 SV=1	5	8	1.052	1.01	0.459	1.123	1	0.43	1.041	1.123	0	26.177	14	5	96	5	1	1	3.73526e-05	1	1	2.11108e-05	1	1	1634.9	3562.7	1719.1	4001.5	1652	3562
Q18BU8	High	Putative magnesium transporter OS=Clostridioides difficile (strain 630) OX=272563 GN=CD630_14250 PE=4 SV=1	1	1	0.901	0.983	0.896	1.123	1.087	0.718	0.917	1.033	0	15.2	6	1	38	1	1	1	0.584183	1	1	0.0242551	1	1	331.8	370.4	298.9	416	326	402.6
Q185W5	High	ABC-type transport system,cystine/aminoacid-family extracellular solute-binding protein OS=Clostridioides difficile (strain 630) OX=272563 GN=CD630_21770 PE=4 SV=1	24	141	0.962	0.881	0.974	1.122	1.072	0.835	1.091	1.047	0	387.621	71	24	2047	24	1	1	1	1	1	0.189668	1	1	35810.1	36758.6	34436.6	41260.6	31557.2	39390
Q185F5	High	Transcriptional regulator, GntR family OS=Clostridioides difficile (strain 630) OX=272563 GN=CD630_22850 PE=4 SV=1	6	6	0.953	0.998	1.173	1.122	1.145	0.996	0.955	0.98	0	31.769	14	6	88	6	1	1	0.449171	1	1	1	1	1	887.1	756.1	845.1	848.5	885.3	865.4
Q185A8	Medium	Uncharacterized protein OS=Clostridioides difficile (strain 630) OX=272563 GN=CD630_22380 PE=4 SV=1	1	1	0.985	0.886	0.653	1.122	1.063	0.574	1.112	1.055	0.011	3.419	8	1	21	1	1	1	0.0726928	1	1	0.00769297	1	1	18	27.5	17.7	30.9	15.9	29.3
Q181C9	High	ABC-type transport system, iron-family ATP-binding protein OS=Clostridioides difficile (strain 630) OX=272563 GN=CD630_35300 PE=3 SV=1	11	37	1.029	1.11	1.612	1.121	1.109	1.479	0.927	1.011	0	115.914	29	11	609	11	1	1	9.89093e-05	1	1	0.000530471	1	1	10144.9	6292.1	10435.6	7056.1	11257.9	6977.3
Q181M4	High	ABC-type transport system, ATP-binding protein OS=Clostridioides difficile (strain 630) OX=272563 GN=CD630_36230 PE=4 SV=1	5	9	1.203	0.966	1.062	1.121	1.029	1.14	1.245	1.089	0	46.772	30	5	100	5	1	1	1	1	1	1	1	1	1197.9	1127.7	1441.2	1264	1157.2	1160.8
Q18AP4	High	Nuclease SbcCD subunit D OS=Clostridioides difficile (strain 630) OX=272563 GN=sbcD PE=3 SV=1	13	22	1.02	1.032	0.809	1.121	1.015	0.736	0.988	1.105	0	76.323	32	13	278	13	1	1	0.0134334	1	1	0.00374433	1	1	4046.5	5004	4126.1	5608.9	4177.5	5077.3
Q18CX8	High	Uncharacterized protein OS=Clostridioides difficile (strain 630) OX=272563 GN=CD630_02380 PE=4 SV=1	11	30	1.103	1.111	0.941	1.121	1.02	0.926	0.993	1.099	0	140.188	67	11	400	11	1	1	1	1	1	0.883226	1	1	6038	6417	6661.3	7192.2	6708	6544.8
Q189I8	High	Two-component response regulator OS=Clostridioides difficile (strain 630) OX=272563 GN=CD630_06430 PE=4 SV=1	10	15	1.028	1.026	0.938	1.121	1.048	0.86	1.002	1.069	0	74.413	46	10	231	10	1	1	1	1	1	0.555509	1	1	2261.7	2412	2324.8	2702.8	2321	2528.1
Q189A7	High	Endopeptidase La OS=Clostridioides difficile (strain 630) OX=272563 GN=CD630_05640 PE=3 SV=1	12	12	1.012	0.981	1.144	1.121	1.051	1.033	1.032	1.066	0	69.428	18	12	149	12	1	1	0.0896007	1	1	1	1	1	1470.5	1285.5	1488	1440.4	1442.3	1351.6
Q18CX1	High	Flagellar protein FliS2 OS=Clostridioides difficile (strain 630) OX=272563 GN=fliS2 PE=4 SV=1	7	19	1.186	1.139	1.307	1.12	1.13	1.385	1.042	0.991	0	42.318	37	7	178	7	1	1	0.00769141	1	1	0.00851932	1	1	5977.6	4572.3	7091.8	5121.9	6807	5167.3
Q18BF8	Medium	Putative membrane-associated peptidase, M25 family OS=Clostridioides difficile (strain 630) OX=272563 GN=CD630_12940 PE=4 SV=1	1	1	0.929	0.879	1.235	1.12	0.989	1.025	1.057	1.133	0.014	3.097	4	1	27	1	1	1	0.0669531	1	1	0.835436	1	1	484.2	392	450	439.1	425.8	387.6
Q185D5	High	Peptidylprolyl isomerase OS=Clostridioides difficile (strain 630) OX=272563 GN=prsA PE=4 SV=1	42	211	0.937	0.875	1.337	1.12	1.056	1.119	1.071	1.061	0	469.089	71	42	2681	42	1	1	0.00422273	1	1	0.0840779	1	1	71697.8	53633.6	67210.1	60052.7	62732.4	56618
Q182Y6	High	UDP-N-acetylglucosamine--N-acetylmuramyl-(pentapeptide) pyrophosphoryl-undecaprenol N-acetylglucosamine transferase OS=Clostridioides difficile (strain 630) OX=272563 GN=murG PE=3 SV=1	23	55	1.003	1.039	2.053	1.12	1.056	1.838	0.965	1.061	0	274.829	58	23	986	23	1	1	1.27289e-06	1	1	5.9388e-06	1	1	20779.9	10124.2	20835.2	11335.3	21586.1	10686.7
Q185N9	High	Uncharacterized protein OS=Clostridioides difficile (strain 630) OX=272563 GN=CD630_23680 PE=4 SV=1	2	3	0.944	0.891	0.637	1.12	1.138	0.537	1.059	0.983	0	6.873	23	2	82	2	1	1	0.000257872	1	1	3.30174e-05	1	1	731.9	1149.1	690.6	1286.4	652.2	1308.1
Q183A7	High	ABC-type transport system, oligopeptide-family permease protein OS=Clostridioides difficile (strain 630) OX=272563 GN=appB PE=3 SV=1	6	16	0.915	0.915	1.095	1.119	1.055	0.896	1	1.061	0	58.871	20	6	210	6	1	1	1	1	1	1	1	1	4802.3	4384	4394.5	4907.3	4394.6	4625.3
Q18CP5	High	4-hydroxyphenylacetate decarboxylase glycyl radical subunit OS=Clostridioides difficile (strain 630) OX=272563 GN=hpdB PE=3 SV=1	18	23	1.019	0.985	0.931	1.119	0.998	0.848	1.035	1.122	0	126.326	20	18	260	18	1	1	0.131233	1	1	0.0153466	1	1	2407.9	2585.6	2454.3	2893.7	2370.9	2579.5
Q189L2	Medium	Uncharacterized protein OS=Clostridioides difficile (strain 630) OX=272563 GN=CD630_06641 PE=4 SV=1	1	1	0.914	0.917	0.927	1.119	1.087	0.757	0.997	1.029	0.024	2.68	12	1	13	1	1	1	0.949136	1	1	0.283637	1	1	140.8	151.9	128.6	169.9	129	165.2
Q18AI6	High	Putative membrane protein OS=Clostridioides difficile (strain 630) OX=272563 GN=CD630_09840 PE=4 SV=2	2	3	1.116	1.085	1.229	1.119	1.048	1.226	1.029	1.068	0.001	5.361	10	2	37	2	1	1	0.329769	1	1	1	1	1	336	273.4	375	305.8	364.5	286.4
Q183M0	High	Putative glycosyl transferase OS=Clostridioides difficile (strain 630) OX=272563 GN=CD630_27830 PE=4 SV=1	12	18	0.927	0.908	1.41	1.118	0.989	1.169	1.021	1.13	0	96.917	51	12	326	12	1	1	0.00105849	1	1	0.0845379	1	1	5998.4	4255.4	5562.8	4757.9	5448.9	4210
Q187S8	High	Putative oligonucleotide binding regulator OS=Clostridioides difficile (strain 630) OX=272563 GN=CD630_19690 PE=4 SV=1	7	10	1.039	0.933	0.512	1.118	1.026	0.476	1.114	1.09	0	27.384	36	7	130	7	1	1	0.000389026	1	1	0.000410598	1	1	1078.8	2107.9	1121.4	2356.1	1006.7	2162.1
Q18AP5	High	Putative cell wall-binding protein cwp18 OS=Clostridioides difficile (strain 630) OX=272563 GN=cwp18 PE=4 SV=1	23	81	0.952	0.839	0.788	1.118	0.966	0.671	1.135	1.157	0	414.76	70	22	1813	23	1	1	0.455582	1	1	0.0448923	1	1	17052.9	21649.9	16234.7	24198.8	14305.6	20920.4
Q18C10	High	ABC-type transport system, methionine-specific permease OS=Clostridioides difficile (strain 630) OX=272563 GN=metI PE=3 SV=1	4	12	1.012	0.999	1.278	1.118	1.106	1.157	1.012	1.011	0	55.618	11	4	186	4	1	1	0.0156889	1	1	0.105552	1	1	2497.4	1954	2526.5	2183.9	2495.7	2160.8
Q18D59	Medium	Uncharacterized protein OS=Clostridioides difficile (strain 630) OX=272563 GN=CD630_03210 PE=4 SV=1	1	2	1.14	0.86	2.689	1.118	1.273	2.744	1.325	0.878	0.047	1.891	15	1	0	1	1	1	0.0135666	1	1	0.0206466	1	1	182.4	67.8	208	75.8	156.9	86.4
Q188H4	High	Xanthine/uracil/thiamine/ascorbate permease family protein OS=Clostridioides difficile (strain 630) OX=272563 GN=CD630_21070 PE=4 SV=1	6	25	0.965	0.838	0.797	1.117	0.943	0.688	1.151	1.185	0	75.708	12	6	392	6	1	1	0.0314452	1	1	0.00398724	1	1	5343.1	6703.1	5156.5	7490.3	4479.8	6318.3
Q17ZZ0	Medium	Putative surface protein OS=Clostridioides difficile (strain 630) OX=272563 GN=CD630_32460 PE=4 SV=2	1	1	0.881	0.761	1.371	1.117	1.032	1.081	1.158	1.083	0.033	2.374	1	1	0	1	1	1	1	1	1	1	1	1	900.3	656.8	793	733.9	684.8	677.7
Q186G7	High	Putative amidohydrolase OS=Clostridioides difficile (strain 630) OX=272563 GN=CD630_16120 PE=4 SV=1	14	27	0.986	0.916	0.83	1.117	0.957	0.733	1.077	1.168	0	135.62	40	14	618	14	1	1	0.00485673	0.878878	1	0.000292024	1	0.551063	5963.5	7182.7	5880	8024.7	5461.9	6871.1
Q185I0	High	Putative membrane protein OS=Clostridioides difficile (strain 630) OX=272563 GN=CD630_23070 PE=4 SV=1	2	3	0.969	0.882	0.742	1.117	0.96	0.644	1.099	1.164	0.002	5.316	14	2	27	2	1	0.872455	0.00250858	1	1	6.53347e-05	1	1	529.8	713.5	513.6	797.1	467.4	684.8
Q180C8	High	Serine protease, HrtA family OS=Clostridioides difficile (strain 630) OX=272563 GN=CD630_32840 PE=4 SV=1	14	41	0.933	0.798	0.885	1.117	1.006	0.739	1.168	1.11	0	234.262	45	14	808	14	1	1	0.420484	1	1	0.0242109	1	1	9015.9	10186.1	8408.9	11374.9	7196.7	10248.8
Q181Q3	High	Putative metallo-beta-lactamase-like hydrolase OS=Clostridioides difficile (strain 630) OX=272563 GN=CD630_36510 PE=4 SV=1	3	4	0.877	0.591	2.939	1.117	1.211	2.309	1.485	0.922	0	31.725	14	3	86	3	1	0.263772	2.16005e-05	1	1	7.16411e-05	1	1	1750.1	595.4	1535	664.8	1033.8	721
Q18CJ0	High	Energy-coupling factor transporter ATP-binding protein EcfA1 OS=Clostridioides difficile (strain 630) OX=272563 GN=ecfA1 PE=3 SV=1	13	25	0.944	0.928	1.025	1.117	0.991	0.867	1.018	1.127	0	111.17	47	13	370	13	1	1	1	1	1	0.969809	1	1	5357.8	5226.2	5060.2	5835.3	4971.8	5178.2
Q183A0	High	PTS system, glucose-specific IIBC component OS=Clostridioides difficile (strain 630) OX=272563 GN=ptsG-BC PE=4 SV=1	17	195	0.9	0.928	1.121	1.116	1.092	0.905	0.97	1.022	0	299.413	28	17	3275	17	1	1	0.412184	1	1	0.982052	1	1	44947.8	40091.9	40472.2	44742.5	41723.3	43796.4
Q183V9	High	Putative signaling protein OS=Clostridioides difficile (strain 630) OX=272563 GN=CD630_28730 PE=4 SV=1	11	13	0.961	0.966	2.061	1.116	1.086	1.775	0.995	1.028	0	84.21	16	11	207	11	1	1	3.88926e-05	1	1	0.000297902	1	1	2110.7	1024	2028.4	1142.7	2038.7	1111.8
Q180M4	High	Magnesium-transporting ATPase, P-type 1 Tn916-like, CTn7-Orf12 OS=Clostridioides difficile (strain 630) OX=272563 GN=mgtA1 PE=4 SV=1	11	12	1.036	1.012	0.953	1.116	1.116	0.885	1.024	1	0	42.844	11	11	142	11	1	1	1	1	1	1	1	1	1220.7	1280.5	1264.2	1428.8	1234.8	1429.3
Q184V8	High	Transcriptional regulator, AbrB family OS=Clostridioides difficile (strain 630) OX=272563 GN=CD630_31200 PE=4 SV=2	2	2	1.084	1.154	0.97	1.116	1.037	0.942	0.939	1.076	0	10.279	16	2	41	2	1	1	1	1	1	1	1	1	156.8	161.6	169.9	180.3	180.9	167.5
Q188F5	High	Putative NAD(P)H-dependent FMN reductase OS=Clostridioides difficile (strain 630) OX=272563 GN=CD630_20860 PE=4 SV=1	4	4	1.074	1.102	1.009	1.116	1.013	0.971	0.975	1.101	0	19.591	21	4	22	4	1	1	1	1	1	1	1	1	789.5	782.7	847.9	873.3	870	792.9
Q18CW1	High	Phosphoribosylglycinamide formyltransferase OS=Clostridioides difficile (strain 630) OX=272563 GN=purN PE=3 SV=1	3	3	1.054	0.936	0.746	1.116	0.985	0.704	1.126	1.133	0	23.736	21	3	67	3	1	1	0.0221554	1	1	0.0354171	1	1	387	519.1	408	579.2	362.4	511.1
Q18D43	High	Putative chaperone protein OS=Clostridioides difficile (strain 630) OX=272563 GN=CD630_03070 PE=4 SV=1	3	7	0.888	0.845	2.258	1.116	1.092	1.799	1.052	1.021	0.003	4.933	12	3	45	3	1	1	4.74096e-06	1	1	2.92509e-05	1	1	1784	789.9	1585	881.3	1507.2	862.9
Q189S3	High	Putative iron-sulfur protein OS=Clostridioides difficile (strain 630) OX=272563 GN=CD630_07300 PE=4 SV=1	13	26	1.005	1.03	0.627	1.115	1.008	0.565	0.976	1.106	0	101.011	18	13	240	13	1	1	9.21839e-07	0.230321	1	9.55333e-08	1	0.661342	3689.7	5882.9	3707	6560.3	3799.3	5930.8
Q188R0	Low	PTS system, sucrose-specific IIABC component OS=Clostridioides difficile (strain 630) OX=272563 GN=CD630_04690 PE=1 SV=1	1	1	1.031	0.964	0.918	1.115	1.163	0.849	1.07	0.959	0.056	1.619	1	1	0	1	1	1	0.60076	1	1	0.520057	1	1	121	131.8	124.8	147	116.7	153.3
Q18B12	High	Septum site-determining protein MinD (Cell division inhibitor MinD) OS=Clostridioides difficile (strain 630) OX=272563 GN=minD PE=4 SV=1	17	64	1.019	1.005	0.655	1.115	0.984	0.598	1.013	1.133	0	255.365	62	17	1259	17	1	1	7.97042e-06	1	1	3.3385e-06	1	1	9627.7	14704.4	9806.9	16395.1	9678.1	14474.2
Q17ZY5	High	Uncharacterized protein OS=Clostridioides difficile (strain 630) OX=272563 GN=CD630_32430 PE=4 SV=1	2	5	1.101	1.142	1.34	1.115	1.178	1.324	0.964	0.946	0	15.599	17	2	46	2	1	1	0.0114063	1	1	0.00524364	1	1	1782.7	1330.4	1962.8	1483	2035.5	1567.4
Q189F8	High	Transcriptional regulator, LytR family OS=Clostridioides difficile (strain 630) OX=272563 GN=CD630_06180 PE=4 SV=1	2	2	1.178	1.258	1.059	1.115	1.168	1.119	0.937	0.954	0	10.78	13	2	44	2	1	0.721104	0.464122	1	1	0.140887	1	1	836	789.3	984.6	879.9	1051.3	922.3
Q18AQ7	High	3-hydroxybutyryl-CoA dehydrogenase OS=Clostridioides difficile (strain 630) OX=272563 GN=hbd PE=4 SV=1	21	193	1.022	1.035	0.399	1.114	0.909	0.366	0.988	1.226	0	330.139	80	21	2569	21	1	1	5.56712e-06	1	1	2.98643e-06	1	1	23267.2	58356.4	23781.7	65021.1	24074.4	53020.3
Q18CD7	High	Proline--tRNA ligase 2 OS=Clostridioides difficile (strain 630) OX=272563 GN=proS2 PE=3 SV=1	44	370	1.392	1.473	1.539	1.114	1.169	1.923	0.945	0.953	0	829.708	75	44	5404	44	0.113386	0.0799382	0.00020464	1	1	9.63161e-06	1	1	84001.5	54585.5	116930	60798.4	123726	63795.6
Q18A77	High	Putative alpha-amylase OS=Clostridioides difficile (strain 630) OX=272563 GN=CD630_08860 PE=4 SV=1	23	32	0.992	1.012	0.707	1.113	0.98	0.63	0.98	1.136	0	151.78	38	23	327	23	1	1	4.68412e-05	1	1	5.87421e-06	1	1	4463.7	6317.8	4429.1	7030.6	4518.1	6191.3
Q17ZU1	High	Transcriptional regulator, MerR family OS=Clostridioides difficile (strain 630) OX=272563 GN=CD630_31970 PE=4 SV=1	3	3	1.133	1.103	1.104	1.113	1.12	1.124	1.027	0.993	0	10.536	10	3	29	3	1	1	0.489379	1	1	0.232756	1	1	425.3	385.3	481.9	428.7	469.3	431.7
Q184X9	Medium	Putative membrane protein OS=Clostridioides difficile (strain 630) OX=272563 GN=CD630_31400 PE=4 SV=1	1	1	1.152	1.218	1.166	1.113	1.409	1.208	0.946	0.79	0.028	2.65	11	1	16	1	1	1	1	1	1	0.992064	1	1	26	22.3	29.9	24.8	31.6	31.4
Q185W1	High	ABC-type transport system,cystine/aminoacid-family ATP-binding protein OS=Clostridioides difficile (strain 630) OX=272563 GN=CD630_21720 PE=4 SV=1	11	39	1.021	0.976	0.909	1.112	0.997	0.834	1.045	1.115	0	140.44	43	10	430	11	1	1	1	1	1	0.302895	1	1	8763.6	9639.7	8944.5	10719	8557.2	9613
Q181W9	High	Putative diguanylate cyclase signaling protein OS=Clostridioides difficile (strain 630) OX=272563 GN=CD630_23850 PE=4 SV=1	2	2	0.992	0.983	1.026	1.112	0.912	0.915	1.009	1.219	0	6.373	3	2	24	2	1	1	0.982924	1	1	1	1	1	77.7	75.7	77	84.2	76.3	69.1
Q185D1	High	Transporter, Major Facilitator Superfamily (MFS) OS=Clostridioides difficile (strain 630) OX=272563 GN=CD630_22600 PE=4 SV=1	2	2	1.045	0.926	1.103	1.112	1.086	1.037	1.128	1.023	0.005	4.074	5	2	37	2	1	1	1	1	1	1	1	1	115.8	104.9	120.9	116.6	107.2	114
Q18A40	High	Putative cell wall-binding protein cwp25 OS=Clostridioides difficile (strain 630) OX=272563 GN=cwp25 PE=4 SV=1	11	35	0.91	0.77	1.074	1.112	0.953	0.879	1.181	1.166	0	115.78	31	11	543	11	1	0.433802	0.667976	1	1	0.270786	1	1	12080.6	11250	10987.7	12504.7	9305.8	10720.1
Q185D6	High	Transporter, Major Facilitator Superfamily (MFS) OS=Clostridioides difficile (strain 630) OX=272563 GN=CD630_22620 PE=3 SV=1	4	5	0.965	1.015	0.707	1.112	1.047	0.614	0.95	1.061	0	16.733	6	4	93	4	1	1	0.00177732	1	1	0.000247462	1	1	996.1	1408	960.8	1565.1	1011.5	1474.6
Q186Q7	High	Riboflavin biosynthesis protein RibD OS=Clostridioides difficile (strain 630) OX=272563 GN=ribD PE=3 SV=1	2	2	0.867	1.076	0.914	1.111	1.19	0.714	0.806	0.934	0	10.465	5	2	33	2	1	1	0.599704	1	1	0.00445254	1	1	305.1	333.7	264.5	370.7	328.3	397
Q181U6	High	Putative D-aminoacylase OS=Clostridioides difficile (strain 630) OX=272563 GN=CD630_31820 PE=4 SV=1	5	5	1.058	1.118	0.856	1.111	1.029	0.815	0.946	1.079	0	28.719	10	5	64	5	1	1	1	1	1	0.783392	1	1	166.4	194.5	176.1	216.1	186.1	200.2
Q18BQ6	High	Dipeptide epimerase OS=Clostridioides difficile (strain 630) OX=272563 GN=CD630_13890 PE=3 SV=1	2	2	1.098	1.143	1.485	1.111	0.904	1.467	0.96	1.229	0	7.368	5	2	34	2	1	1	0.0016514	1	1	0.0118169	1	0.948177	100.4	67.6	110.2	75.1	114.8	61.1
Q18BX7	High	Putative 5-nitroimidazole antibiotic resistance protein OS=Clostridioides difficile (strain 630) OX=272563 GN=CD630_14590 PE=4 SV=1	12	38	1.072	1.087	0.726	1.111	1.091	0.701	0.986	1.018	0	134.396	49	12	377	12	1	1	0.00337909	1	1	0.00743874	1	1	8239.3	11343.4	8835	12601.2	8956.7	12374.9
Q184R2	High	PTS system, tagatose-specific IIABC component OS=Clostridioides difficile (strain 630) OX=272563 GN=tagABC PE=4 SV=1	18	40	1.074	0.979	0.249	1.111	1.048	0.241	1.097	1.06	0	163.975	24	18	688	18	1	1	0.00672158	1	1	0.00427034	1	1	4040.5	16211.7	4340.9	18005.1	3955.9	16991.5
Q181V9	High	Uncharacterized protein OS=Clostridioides difficile (strain 630) OX=272563 GN=CD630_31650 PE=4 SV=1	5	6	1.06	1.09	0.799	1.111	1.059	0.762	0.973	1.049	0	13.854	20	5	61	5	1	1	0.0175424	1	1	0.00543203	1	1	652.9	817.3	692.1	907.7	711.7	865.3
Q18CS6	High	Dihydroorotate dehydrogenase B (NAD(+)), catalytic subunit OS=Clostridioides difficile (strain 630) OX=272563 GN=pyrD PE=3 SV=1	14	32	1.054	1.109	0.763	1.11	1	0.724	0.951	1.11	0	142.165	49	14	436	14	1	1	0.00546159	1	1	0.0041669	1	1	5379.8	7053	5668.7	7828.2	5963.6	7052.5
Q187T8	High	ABC-type transport system, ATP-binding protein OS=Clostridioides difficile (strain 630) OX=272563 GN=CD630_19780 PE=4 SV=1	5	7	1.066	0.982	1.097	1.11	0.993	1.054	1.086	1.117	0	24.853	18	5	115	5	1	1	1	1	1	1	1	1	1207.6	1101.1	1287.8	1221.8	1186.2	1093.4
Q187Y0	High	Putative hydrolase OS=Clostridioides difficile (strain 630) OX=272563 GN=hydD PE=4 SV=1	6	10	0.99	0.956	1.284	1.11	1.104	1.145	1.035	1.005	0	30.228	17	6	113	6	1	1	0.0631446	1	1	0.334302	1	1	1899.5	1479.9	1880.3	1642	1816.4	1633.1
Q187H8	High	Putative conjugative transposon protein Tn1549-like, CTn5-Orf27 OS=Clostridioides difficile (strain 630) OX=272563 GN=CD630_18680 PE=4 SV=1	8	19	1.019	1.008	0.833	1.109	1.094	0.765	1.011	1.013	0	90.712	23	8	360	8	1	1	0.0203849	1	1	0.00171595	1	1	3177.5	3813.4	3237.3	4229.3	3201.4	4173.6
Q185W9	High	Putative alpha/beta hydrolase OS=Clostridioides difficile (strain 630) OX=272563 GN=CD630_21810 PE=4 SV=1	8	36	1.002	0.873	0.42	1.109	0.976	0.379	1.147	1.137	0	139.573	37	8	589	8	1	1	1.04987e-05	1	1	6.25094e-06	1	1	3799.1	9047	3806.4	10031.8	3317.4	8826.9
Q181U9	High	Diaminopropionate ammonia-lyase OS=Clostridioides difficile (strain 630) OX=272563 GN=dpaL1 PE=4 SV=1	17	31	1	0.931	0.934	1.108	1.091	0.843	1.075	1.016	0	173.872	42	17	485	17	1	1	0.206172	1	1	0.0615442	1	1	5156.4	5521.8	5157.1	6118.9	4798.7	6024.1
Q182W1	High	Uncharacterized protein OS=Clostridioides difficile (strain 630) OX=272563 GN=CD630_26280 PE=4 SV=1	1	1	0.915	0.709	1.027	1.108	0.914	0.848	1.29	1.213	0	8.881	2	1	25	1	1	1	1	1	1	1	1	1	93.2	90.8	85.3	100.6	66.1	82.9
Q18CM7	High	Permease IIC component OS=Clostridioides difficile (strain 630) OX=272563 GN=CD630_01370 PE=4 SV=1	2	3	0.823	0.871	1.194	1.108	1.026	0.887	0.945	1.08	0	17.118	5	2	70	2	1	1	0.600141	1	1	0.978515	1	1	183.5	153.6	151	170.1	159.7	157.6
Q187F1	High	Two-component sensor histidine kinase OS=Clostridioides difficile (strain 630) OX=272563 GN=CD630_18410 PE=4 SV=1	24	30	0.983	0.957	0.883	1.107	1.013	0.784	1.027	1.093	0	110.083	20	24	256	24	1	1	0.2014	1	1	0.0111325	1	1	3031.7	3431.6	2979.2	3798.9	2902.3	3475
Q18AI7	High	2-isopropylmalate synthase OS=Clostridioides difficile (strain 630) OX=272563 GN=leuA PE=3 SV=1	2	2	1.074	1.041	0.914	1.107	1.15	0.887	1.032	0.962	0	11.732	3	2	28	2	1	1	0.811223	1	1	0.323504	1	1	65.8	71.9	70.6	79.6	68.4	82.8
Q183A5	High	ABC-type transport system, ATP-binding protein putative oligopeptide transport system OS=Clostridioides difficile (strain 630) OX=272563 GN=CD630_26710 PE=3 SV=1	12	34	0.912	0.864	1.141	1.107	1.01	0.941	1.056	1.096	0	115.636	38	12	556	12	1	1	0.418055	1	1	1	1	1	10024.7	8782.7	9147.6	9721.1	8659.4	8871.9
Q185Z9	High	GTPase HflX OS=Clostridioides difficile (strain 630) OX=272563 GN=hflX PE=3 SV=1	14	21	1.034	1.163	1.066	1.107	1.156	0.996	0.889	0.957	0	88.542	30	14	202	14	1	0.965555	1	1	1	1	1	1	2471.4	2318.7	2555.1	2566.3	2874.5	2680.5
Q186P4	High	Putative binding protein OS=Clostridioides difficile (strain 630) OX=272563 GN=CD630_16850 PE=4 SV=1	4	7	1.05	1.018	1.393	1.107	1.119	1.321	1.031	0.989	0	27.628	20	4	74	4	1	1	0.192604	1	1	0.115152	1	1	305.7	219.5	320.8	242.9	311.1	245.7
Q185Z8	High	ABC-type transport system, multidrug-family ATP-binding/permease OS=Clostridioides difficile (strain 630) OX=272563 GN=CD630_22100 PE=4 SV=1	20	47	0.904	0.916	1.366	1.106	1.072	1.117	0.987	1.032	0	268.848	39	18	1043	20	1	1	0.00175349	1	1	0.0392014	1	1	11874.7	8691	10736.9	9612.8	10879.4	9313
Q180J0	High	Putative membrane protein OS=Clostridioides difficile (strain 630) OX=272563 GN=CD630_33470 PE=4 SV=1	2	2	1.012	1.004	0.933	1.106	1.007	0.854	1.008	1.098	0	8.219	9	2	26	2	1	1	1	1	1	0.830695	1	1	324.2	347.3	328.2	384.1	325.5	349.7
Q186E9	High	Serine acetyltransferase OS=Clostridioides difficile (strain 630) OX=272563 GN=cysE PE=3 SV=2	14	47	1.03	0.68	1.467	1.106	0.798	1.366	1.514	1.385	0	200.433	77	14	1006	14	1	0.461466	0.00790148	1	1	0.0523607	1	0.951793	9631.4	6564.7	9920.7	7259.9	6554.1	5241
X1W3M6	High	Hydrolase, alpha/beta domain protein OS=Clostridioides difficile (strain 630) OX=272563 GN=CD630_15700 PE=4 SV=1	2	3	0.983	0.848	1.13	1.106	0.835	1.004	1.159	1.325	0	22.496	8	2	95	2	1	1	1	1	1	1	1	1	431.3	381.7	423.8	422.1	365.8	318.5
Q18AL2	High	Transcriptional regulator, GntR family OS=Clostridioides difficile (strain 630) OX=272563 GN=CD630_10090 PE=4 SV=1	5	6	0.95	1.034	0.952	1.106	1.057	0.818	0.919	1.047	0	34.326	23	5	61	5	1	1	0.707503	1	1	0.14505	1	1	603.8	634.1	573.9	701.2	624.6	670
Q185N8	High	Uncharacterized protein OS=Clostridioides difficile (strain 630) OX=272563 GN=CD630_23660 PE=4 SV=1	11	28	0.931	0.771	1.166	1.106	0.997	0.982	1.208	1.109	0	127.991	65	11	388	11	1	0.564956	0.187923	1	1	1	1	1	7651.6	6564	7123.8	7257.8	5898.9	6544
Q18CY4	High	Flagellar M-ring protein OS=Clostridioides difficile (strain 630) OX=272563 GN=fliF PE=3 SV=1	27	104	0.981	1.041	1.267	1.106	1.101	1.124	0.942	1.004	0	449.916	61	27	1620	27	1	1	0.0132315	1	1	0.126135	1	1	24278.5	19163	23822.9	21187.2	25281.5	21094.3
Q18DA6	Medium	Putative conjugative transposon protein Tn916-like, CTn1-Orf16 OS=Clostridioides difficile (strain 630) OX=272563 GN=CD630_03710 PE=4 SV=1	1	2	0.905	0.915	1.049	1.105	0.963	0.86	0.99	1.147	0.036	2.044	2	1	28	1	1	1	1	1	1	0.855413	1	1	635	605.3	575	669	580.9	583.1
Q187I7	High	ABC-type transport system, permease Tn1549-like,CTn5-Orf35 OS=Clostridioides difficile (strain 630) OX=272563 GN=vexP3 PE=4 SV=1	19	29	0.961	0.973	1.047	1.104	1.08	0.911	0.988	1.022	0	110.478	40	19	319	19	1	1	1	1	1	0.880949	1	1	5944.2	5675.4	5710.8	6268.4	5782.8	6131.3
Q182V7	High	Uncharacterized protein OS=Clostridioides difficile (strain 630) OX=272563 GN=CD630_26240 PE=4 SV=1	2	2	0.858	0.918	1.095	1.104	1.006	0.851	0.934	1.097	0	8.606	13	2	0	2	1	1	1	1	1	0.122485	1	1	241.8	220.8	207.4	243.7	222	222.1
Q18A17	High	Two-component response regulator OS=Clostridioides difficile (strain 630) OX=272563 GN=CD630_08200 PE=4 SV=1	7	7	1.037	0.946	0.853	1.104	0.997	0.801	1.096	1.107	0	44.824	36	7	119	7	1	1	0.0733197	1	1	0.03789	1	1	1576.5	1848.3	1634.7	2040.2	1491.3	1842.6
Q183J5	High	Putative signaling protein OS=Clostridioides difficile (strain 630) OX=272563 GN=CD630_27600 PE=4 SV=1	5	5	0.983	0.979	1.398	1.104	1.082	1.245	1.004	1.02	0	12.552	9	5	40	5	1	1	0.00935232	1	1	0.0448923	1	1	738.8	528.6	726.2	583.5	723.2	572
Q183M7	High	Cell surface protein cwp66 OS=Clostridioides difficile (strain 630) OX=272563 GN=cwp66 PE=4 SV=1	46	207	0.942	0.886	1.091	1.104	1.005	0.931	1.062	1.099	0	670.981	65	45	3466	46	1	1	0.494588	1	1	1	1	1	59512.8	54528.2	56035.5	60187.5	52742.7	54789.4
Q180X3	High	ATP synthase protein I (ATP synthase F0 sector subunit I) OS=Clostridioides difficile (strain 630) OX=272563 GN=atpI2 PE=4 SV=1	4	9	0.855	0.867	1.291	1.103	1.027	1	0.985	1.074	0	18.84	27	4	73	4	1	1	0.0371603	1	1	1	1	1	2891.8	2240.4	2471.7	2472	2508.4	2301.5
Q18C65	High	Putative channel-forming hemolysin OS=Clostridioides difficile (strain 630) OX=272563 GN=CD630_15460 PE=4 SV=1	2	4	0.986	0.839	0.841	1.103	0.89	0.752	1.176	1.24	0	6.454	8	2	44	2	1	1	1	1	1	1	1	1	226.7	269.7	223.6	297.5	190.1	240
Q185C8	High	Asp/Glu racemase OS=Clostridioides difficile (strain 630) OX=272563 GN=CD630_22540 PE=3 SV=1	3	3	0.911	0.993	0.966	1.103	0.861	0.798	0.917	1.281	0	20.635	15	3	52	3	1	1	1	1	1	0.835436	1	1	46.6	48.2	42.5	53.2	46.3	41.5
Q181F1	High	Putative arginine decarboxylase OS=Clostridioides difficile (strain 630) OX=272563 GN=CD630_35510 PE=4 SV=1	9	11	1.007	1.036	0.911	1.103	0.975	0.831	0.971	1.131	0	87.809	23	9	256	9	1	1	1	1	1	0.287564	1	1	1243.2	1365.2	1251.4	1505.4	1288.3	1331.3
Q185P5	High	Putative membrane protein OS=Clostridioides difficile (strain 630) OX=272563 GN=CD630_23760 PE=4 SV=1	2	4	0.993	0.918	0.901	1.102	1.001	0.812	1.082	1.101	0	32.286	9	2	89	2	1	1	0.131371	1	1	0.00942863	1	1	273.3	303.2	271.3	334.2	250.8	303.4
Q184F2	High	Putative signaling protein OS=Clostridioides difficile (strain 630) OX=272563 GN=CD630_29650 PE=4 SV=1	11	12	0.986	1.03	0.916	1.102	1.039	0.82	0.957	1.06	0	38.166	16	11	113	11	1	1	0.456627	1	1	0.170741	1	1	929.2	1014.2	916.2	1117.9	957.3	1054.2
Q182H8	High	Two-component sensor histidine kinase,sporulation-associated spo0A OS=Clostridioides difficile (strain 630) OX=272563 GN=CD630_24920 PE=4 SV=1	14	16	0.956	0.99	0.76	1.102	0.93	0.659	0.965	1.185	0	88.737	17	14	206	14	1	1	0.00214066	1	1	0.000351082	1	1	1642.3	2162.1	1569.7	2383.1	1625.9	2011.2
Q18B62	High	Uncharacterized protein OS=Clostridioides difficile (strain 630) OX=272563 GN=CD630_12000 PE=4 SV=1	8	46	1.099	1.094	0.943	1.102	1.075	0.94	1.005	1.025	0	142.844	88	8	786	8	1	1	1	1	1	1	1	1	11555.5	12258.6	12703.9	13508.5	12640.5	13182.1
Q183N5	High	Cell wall binding protein cwp9 OS=Clostridioides difficile (strain 630) OX=272563 GN=cwp9 PE=4 SV=2	23	40	1.028	1.031	1.188	1.102	1.116	1.108	0.997	0.988	0	205.951	58	21	617	23	1	1	0.0234815	1	1	0.13004	1	1	6873.4	5783.8	7062.8	6372.9	7086.9	6453.3
Q18C39	High	Ferrous iron transport protein B OS=Clostridioides difficile (strain 630) OX=272563 GN=feoB PE=3 SV=1	2	2	0.977	0.888	1.029	1.102	0.981	0.912	1.1	1.123	0	8.853	4	2	39	2	1	1	1	1	1	1	1	1	55.7	54.2	54.4	59.7	49.5	53.2
Q18D82	High	Putative GTP pyrophosphokinase OS=Clostridioides difficile (strain 630) OX=272563 GN=CD630_03450 PE=4 SV=1	17	33	1.004	1.02	0.893	1.101	1.057	0.814	0.985	1.042	0	174.366	52	17	632	17	1	1	0.0936269	1	1	0.0276552	1	1	6660.1	7456	6686.1	8211.8	6791	7880.4
Q187E1	High	3-deoxy-D-arabino-heptulosonate 7-phosphate synthase OS=Clostridioides difficile (strain 630) OX=272563 GN=aroF1 PE=4 SV=1	20	58	0.972	1.001	0.654	1.101	1.027	0.577	0.971	1.072	0	216.135	60	20	837	20	1	1	5.46369e-05	1	1	1.10415e-05	1	1	10023.9	15320.1	9743	16872	10035.6	15733.9
Q182C2	High	Magnesium transporter MgtE OS=Clostridioides difficile (strain 630) OX=272563 GN=CD630_24360 PE=3 SV=1	15	28	0.97	0.93	1.031	1.101	1.016	0.908	1.043	1.084	0	150.107	31	15	488	15	1	1	1	1	1	1	1	1	7633.6	7406.7	7403.4	8155.7	7099.1	7523.6
Q18B08	High	Putative penicillin-binding protein with a N-terminal TonB-box OS=Clostridioides difficile (strain 630) OX=272563 GN=CD630_11480 PE=4 SV=1	56	131	0.945	0.865	1.149	1.101	1.001	0.986	1.093	1.1	0	657.009	55	56	2674	56	1	1	0.195455	1	1	1	1	1	38990.4	33945.2	36837.8	37374.4	33717.3	33963.3
Q187Q0	High	Biotin carboxyl carrier protein of acetyl-CoA carboxylase OS=Clostridioides difficile (strain 630) OX=272563 GN=accB PE=4 SV=1	5	17	1.062	1.047	0.923	1.101	1.067	0.891	1.014	1.032	0	58.256	23	5	331	5	1	1	1	1	1	1	1	1	6062.1	6566.3	6438.9	7229	6348	7007.4
Q188F2	High	Diaminopropionate ammonia-lyase OS=Clostridioides difficile (strain 630) OX=272563 GN=dpaL PE=4 SV=1	9	14	0.971	0.934	0.939	1.101	1.075	0.829	1.039	1.024	0	87.736	23	9	291	9	1	1	0.576798	1	1	0.17852	1	1	2222.8	2366.1	2158.6	2604.9	2076.9	2544.6
Q18C02	High	ABC-type transport system, sulfonates-family ATP-binding protein OS=Clostridioides difficile (strain 630) OX=272563 GN=ssuB PE=4 SV=1	7	8	0.967	0.997	0.776	1.101	0.968	0.682	0.97	1.137	0	38.542	26	7	103	7	1	1	0.0919623	1	1	0.00889253	1	1	689.6	888.8	667.1	978.2	687.5	860.4
Q180H4	High	Transcriptional regulator, HTH-type Tn916-like,CTn6-Orf6 OS=Clostridioides difficile (strain 630) OX=272563 GN=CD630_33300 PE=1 SV=1	3	5	0.925	0.877	1.275	1.1	1.007	1.072	1.056	1.092	0	28.606	23	3	152	3	1	1	0.055425	1	1	0.786784	1	1	2210.5	1733.9	2045.1	1908.1	1937.5	1746.6
Q188Q1	Low	ABC-type transport system, permease OS=Clostridioides difficile (strain 630) OX=272563 GN=CD630_04600 PE=4 SV=1	1	1	1.255	0.925	0.691	1.1	1.194	0.789	1.358	0.922	0.096	1.291	1	1	25	1	1	1	1	1	1	0.870943	1	1	519.1	750.7	651.7	826	479.9	896.3
Q17ZU7	High	Two-component response regulator OS=Clostridioides difficile (strain 630) OX=272563 GN=CD630_32030 PE=4 SV=1	3	4	1.041	1.155	0.875	1.1	1.133	0.827	0.901	0.971	0	7.061	9	3	32	3	1	1	0.0485734	1	1	0.0532018	1	1	739.5	845.4	769.5	930	854.5	958
Q184J0	High	ABC-type transport system, iron-family extracellular solute-binding protein OS=Clostridioides difficile (strain 630) OX=272563 GN=CD630_29990 PE=4 SV=1	23	66	0.938	0.962	1.378	1.1	1.083	1.175	0.975	1.015	0	355.61	63	23	1159	23	1	1	0.00676563	1	1	0.0376521	1	1	17297.1	12551.5	16220.1	13803.7	16631.9	13599.3
Q184Z0	High	Uncharacterized protein OS=Clostridioides difficile (strain 630) OX=272563 GN=CD630_31500 PE=4 SV=1	21	31	0.98	1.02	1.297	1.1	1.005	1.156	0.961	1.094	0	159.261	31	21	451	21	1	1	0.00579969	1	1	0.0931161	1	1	5853.3	4513.5	5736.4	4963.3	5971	4536.5
Q18AT2	High	PTS system, mannose/fructose/sorbose IID component OS=Clostridioides difficile (strain 630) OX=272563 GN=CD630_10780 PE=4 SV=1	5	7	1.062	0.89	0.833	1.1	1.045	0.804	1.193	1.053	0	43.56	18	5	101	5	1	1	0.0551234	1	1	0.0981388	1	1	1368.6	1643.8	1453.3	1807.4	1218.6	1717.3
Q180V6	High	Putative membrane protein OS=Clostridioides difficile (strain 630) OX=272563 GN=CD630_34580 PE=4 SV=1	5	17	1.004	0.783	0.391	1.099	0.929	0.357	1.282	1.183	0	97.387	15	5	389	5	1	0.851703	2.64467e-06	1	1	7.07101e-07	1	1	2035.2	5205.7	2043.2	5723	1593.2	4837.7
Q184K1	High	Putative alpha-mannosidase OS=Clostridioides difficile (strain 630) OX=272563 GN=CD630_30120 PE=4 SV=1	33	68	1.328	1.229	0.82	1.099	1.199	0.99	1.081	0.917	0	312.699	38	33	1070	33	0.014497	0.116978	0.00125943	0.983706	0.125337	1	1	1	11096.2	13536.6	14734.3	14877	13635.6	16225.9
Q185N3	High	Uncharacterized protein OS=Clostridioides difficile (strain 630) OX=272563 GN=CD630_23600 PE=4 SV=1	9	19	0.96	0.897	1.145	1.099	0.989	1	1.07	1.111	0	105.849	59	9	405	9	1	1	1	1	1	1	1	1	3392	2963.5	3254.7	3256.1	3042.7	2930.1
Q188Y3	High	Purine-binding chemotaxis protein CheW OS=Clostridioides difficile (strain 630) OX=272563 GN=cheW PE=4 SV=1	2	2	1.126	1.039	1.269	1.098	0.958	1.3	1.084	1.146	0	16.178	16	2	56	2	1	1	0.181923	1	1	0.123317	1	1	101.2	79.7	113.9	87.6	105.1	76.4
Q187Z1	High	Uncharacterized protein OS=Clostridioides difficile (strain 630) OX=272563 GN=CD630_20210 PE=4 SV=1	4	8	0.947	1.004	0.693	1.098	1.052	0.598	0.944	1.044	0	32.068	18	4	148	4	1	1	0.00296595	1	1	0.000644595	1	1	523.8	755.7	496.1	829.6	525.8	794.8
Q18B35	High	Uncharacterized protein OS=Clostridioides difficile (strain 630) OX=272563 GN=CD630_11760 PE=4 SV=1	2	7	1.092	1.075	1.118	1.098	1.103	1.111	1.015	0.995	0	16.633	9	2	74	2	1	1	0.0846991	1	1	0.188987	1	1	2048.7	1832.8	2236.2	2012	2203.2	2022.2
Q189K7	High	Negative regulator of toxin gene expression OS=Clostridioides difficile (strain 630) OX=272563 GN=tcdC PE=4 SV=1	6	7	0.968	1.013	0.948	1.098	0.446	0.836	0.956	2.462	0	19.191	27	6	53	6	1	1	1	1	0.00137012	0.156926	1	0.000174952	1542	1626.1	1493.1	1785.1	1562.3	725.1
Q186Z8	Medium	Transcriptional regulator, MerR family OS=Clostridioides difficile (strain 630) OX=272563 GN=CD630_17870 PE=4 SV=1	1	1	1.089	1.186	0.95	1.097	1.049	0.943	0.918	1.046	0.036	2.044	4	1	17	1	1	1	1	1	1	1	1	1	120.6	126.9	131.3	139.3	143	133.1
Q186Y3	High	ABC-type transport system, aminoacid-family extracellular solute-binding protein OS=Clostridioides difficile (strain 630) OX=272563 GN=CD630_17740 PE=4 SV=1	12	23	0.956	0.858	0.983	1.097	0.896	0.856	1.115	1.225	0	104.222	48	12	333	12	1	1	1	1	1	0.504615	1	1	3126.9	3181.9	2990.2	3491.9	2682.3	2850.7
Q182T4	High	ABC-type transport system, uracil-specific permease OS=Clostridioides difficile (strain 630) OX=272563 GN=uraA PE=4 SV=2	4	8	1.015	0.937	1.079	1.097	1.026	0.998	1.083	1.07	0	43.057	9	4	153	4	1	1	0.750431	1	1	1	1	1	938.4	869.9	952.8	954.7	879.6	892.5
Q18AT3	High	Putative lipoprotein OS=Clostridioides difficile (strain 630) OX=272563 GN=CD630_10800 PE=4 SV=1	9	27	0.914	0.878	1.241	1.097	0.981	1.033	1.04	1.118	0	207.191	55	9	808	9	1	1	0.045849	1	1	0.763723	1	1	4749.3	3827	4338.5	4197.9	4171.3	3755.7
Q18D85	High	Uncharacterized protein OS=Clostridioides difficile (strain 630) OX=272563 GN=CD630_03420 PE=4 SV=1	2	2	0.988	0.905	1.37	1.097	1.094	1.234	1.092	1.002	0	12.764	30	2	37	2	1	1	1	1	1	1	1	1	62.6	45.7	61.9	50.1	56.7	50
Q18AR0	High	Acetyl-CoA acetyltransferase OS=Clostridioides difficile (strain 630) OX=272563 GN=thlA PE=1 SV=1	26	315	1.022	1.006	0.392	1.097	0.919	0.365	1.016	1.193	0	672.772	86	26	6601	26	1	1	3.45511e-08	1	1	2.79086e-08	1	0.175779	26484.4	67519.9	27063.1	74048.3	26631.4	62051.5
Q18B20	High	TGc domain-containing protein OS=Clostridioides difficile (strain 630) OX=272563 GN=CD630_11560 PE=4 SV=1	18	64	1.095	1.018	6.141	1.096	1.111	6.132	1.075	0.987	0	293.994	49	14	1356	18	1	1	2.23743e-08	1	1	2.79086e-08	1	1	25832.3	4206.5	28279.9	4612.2	26303.4	4671.8
Q187E9	High	Shikimate kinase OS=Clostridioides difficile (strain 630) OX=272563 GN=aroK PE=3 SV=1	10	34	1.103	1.067	0.354	1.096	0.959	0.356	1.033	1.143	0	150.614	58	10	631	10	1	1	1.22618e-06	1	1	7.08875e-07	1	1	4087.7	11540.2	4507.2	12652.5	4362.4	11071.8
Q18AN5	High	Putative N-acetylmuramoyl-L-alanine amidase,autolysin cwp16 OS=Clostridioides difficile (strain 630) OX=272563 GN=cwp16 PE=4 SV=2	41	126	0.912	0.901	2.525	1.096	1.016	2.1	1.012	1.079	0	455.766	52	15	1970	41	1	1	3.45115e-07	1	1	1.64382e-06	1	1	51846.9	20530.3	47274.8	22508.3	46735.2	20853.9
Q18CQ9	High	ABC-type transport system, ATP-binding protein OS=Clostridioides difficile (strain 630) OX=272563 GN=CD630_01700 PE=4 SV=1	28	57	1.01	1.119	0.915	1.096	1.073	0.842	0.902	1.022	0	271.669	42	28	1026	28	1	1	0.291267	1	1	0.0376398	1	1	11910.7	13021.1	12024	14274.5	13328.2	13967.7
Q18BP9	High	Putative membrane protein OS=Clostridioides difficile (strain 630) OX=272563 GN=CD630_13770 PE=4 SV=1	14	66	0.922	0.924	1.278	1.095	1.031	1.076	0.998	1.062	0	168.183	56	14	685	14	1	1	0.00501234	1	1	0.14513	1	1	20749	16234.3	19133.3	17778.4	19166	16735
Q188X9	High	Chemotaxis protein CheY OS=Clostridioides difficile (strain 630) OX=272563 GN=cheY PE=4 SV=1	7	11	0.969	0.842	0.508	1.095	1.156	0.45	1.15	0.947	0	47.438	58	7	147	7	1	1	0.000802299	1	1	0.000225037	1	1	2433.7	4786.7	2357.1	5241.4	2049.3	5532.5
Q18CB1	High	Putative membrane protein OS=Clostridioides difficile (strain 630) OX=272563 GN=CD630_00290 PE=4 SV=1	21	73	0.929	0.875	1.128	1.095	1.021	0.957	1.062	1.072	0	241.448	45	21	1450	21	1	1	0.303213	1	1	1	1	1	18608.5	16499.6	17293.4	18066	16280.1	16853.8
Q18CV4	High	CTP:phosphocholine cytidylyltransferase OS=Clostridioides difficile (strain 630) OX=272563 GN=licC PE=4 SV=1	12	31	1.013	1.098	1.281	1.095	1.163	1.186	0.923	0.941	0	99.677	39	12	375	12	1	1	0.00255852	1	1	0.0281925	1	1	8103.5	6324.3	8212.3	6923.7	8899.5	7354.1
Q182U7	High	Putative amino acid permease OS=Clostridioides difficile (strain 630) OX=272563 GN=CD630_26120 PE=4 SV=1	8	30	0.983	1.013	1.263	1.095	1.213	1.133	0.971	0.903	0	105.104	17	8	331	8	1	1	0.647995	1	1	0.885726	1	1	9564.2	7575	9399.2	8292.9	9684.4	9187.8
Q186Y1	High	Uncharacterized protein OS=Clostridioides difficile (strain 630) OX=272563 GN=CD630_17720 PE=4 SV=1	6	10	0.991	0.992	0.742	1.095	0.979	0.672	0.998	1.119	0	18.988	35	6	90	6	1	1	0.00140384	1	1	0.000132295	1	1	1620.8	2183.6	1605.8	2390.5	1608.4	2136.9
Q18AS6	High	UPF0291 protein CD630_10710 OS=Clostridioides difficile (strain 630) OX=272563 GN=CD630_10710 PE=3 SV=1	4	7	1.089	1.223	2.066	1.095	1.198	2.057	0.891	0.913	0	28.833	45	4	153	4	1	1	0.00182051	1	1	0.0015782	1	1	1725.9	835.3	1880.4	914.3	2110	1001.1
Q184H5	High	ABC-type transport system, ATP-binding protein OS=Clostridioides difficile (strain 630) OX=272563 GN=CD630_29850 PE=4 SV=1	3	4	1.063	0.931	1.112	1.095	1.053	1.081	1.143	1.04	0	9.872	12	3	53	3	1	1	1	1	1	1	1	1	79.8	71.8	84.9	78.5	74.3	75.5
Q18CT5	High	60 kDa chaperonin OS=Clostridioides difficile (strain 630) OX=272563 GN=groL PE=3 SV=1	34	361	1.038	1.038	1.319	1.094	1.12	1.251	1	0.978	0	737.565	57	34	8222	34	1	1	0.00899051	1	1	0.00798365	1	1	84826.8	64297.3	88070.7	70373.3	88060.2	71982.5
Q18C87	High	Putative RNA-binding mediating protein OS=Clostridioides difficile (strain 630) OX=272563 GN=CD630_00030 PE=4 SV=1	4	10	0.988	0.933	1.447	1.094	1.131	1.306	1.059	0.968	0	65.805	60	4	216	4	1	1	0.000667057	1	1	0.00587164	1	1	2555	1765.7	2524.1	1932.3	2382.8	1996.9
Q18AY0	High	Putative phosphoesterase OS=Clostridioides difficile (strain 630) OX=272563 GN=CD630_11230 PE=4 SV=1	10	14	0.925	0.917	1.003	1.094	0.987	0.848	1.008	1.108	0	88.022	34	10	182	10	1	1	1	1	1	0.352711	1	1	3138.5	3128.6	2901.7	3423.6	2878.8	3089.3
Q186R7	High	UPF0145 protein CD630_17110 OS=Clostridioides difficile (strain 630) OX=272563 GN=CD630_17110 PE=3 SV=1	10	68	0.904	0.869	0.504	1.094	0.963	0.416	1.04	1.136	0	162.177	59	10	1192	10	1	1	5.25983e-05	1	1	1.10415e-05	1	1	7929	15744.5	7168.1	17229.1	6894.1	15168
Q181P3	High	Uncharacterized protein OS=Clostridioides difficile (strain 630) OX=272563 GN=CD630_36410 PE=4 SV=1	14	27	1.071	1.07	0.643	1.094	1.13	0.63	1.001	0.968	0	133.737	74	14	407	14	1	1	0.000439392	1	1	0.000304744	1	1	1950.3	3031.9	2089.6	3317.1	2087.1	3426.5
Q185N0	High	Putative hydrolase, HAD superfamily, subfamily IIB OS=Clostridioides difficile (strain 630) OX=272563 GN=CD630_23590 PE=4 SV=1	11	20	1.006	0.963	0.998	1.094	1.002	0.918	1.044	1.092	0	122	45	11	287	11	1	1	1	1	1	1	1	1	3993	4001.3	4017.5	4376.9	3846.6	4008.3
Q18CD2	High	Proline--tRNA ligase 1 OS=Clostridioides difficile (strain 630) OX=272563 GN=proS1 PE=3 SV=1	36	121	1.368	1.233	1.755	1.094	1.131	2.194	1.109	0.967	0	408.727	65	36	1741	36	1	0.942085	0.000158086	1	1	2.15043e-05	1	1	38456.5	21915.7	52599.5	23970.1	47418.2	24785.8
Q180K4	High	ABC-type transport system, ATP-binding protein OS=Clostridioides difficile (strain 630) OX=272563 GN=CD630_33590 PE=4 SV=1	6	7	0.989	1.228	0.995	1.094	1.171	0.9	0.805	0.934	0	38.993	13	6	69	6	1	0.321764	1	1	1	0.566445	0.945852	1	1263.5	1269.4	1249.4	1388.3	1551.8	1486.7
Q185N2	High	ABC-type transport system,nitrate/sulfonate/taurine ATP-binding protein OS=Clostridioides difficile (strain 630) OX=272563 GN=CD630_23610 PE=4 SV=2	8	37	0.93	0.9	1.353	1.094	1.007	1.151	1.033	1.086	0	98.946	32	8	507	8	1	1	0.000569636	1	1	0.0120098	1	1	8884.2	6566.5	8262.2	7181.3	7999.2	6612.8
Q180F8	High	Iron hydrogenase OS=Clostridioides difficile (strain 630) OX=272563 GN=hydA PE=4 SV=1	15	23	1.081	1.083	0.615	1.094	1.013	0.608	0.999	1.079	0	148.382	32	15	448	15	1	1	5.17128e-05	1	1	4.56477e-05	1	1	2986	4854	3229.1	5308.3	3233.4	4918.3
Q183J0	High	Putative diguanylate kinase signaling protein OS=Clostridioides difficile (strain 630) OX=272563 GN=CD630_27540 PE=4 SV=1	7	7	1.018	0.901	0.862	1.094	0.962	0.802	1.129	1.136	0	32.566	17	7	62	7	1	1	0.330869	1	1	0.0315455	1	1	489.3	567.9	497.9	621	440.9	546.6
Q183L8	High	Probable lipid II flippase MurJ OS=Clostridioides difficile (strain 630) OX=272563 GN=mviN PE=3 SV=1	6	13	0.878	0.923	1.254	1.093	1.044	1.006	0.951	1.047	0	52.332	11	6	156	6	1	1	0.016516	1	1	0.657621	1	1	2375	1894.4	2084.6	2071.4	2191.1	1978.6
Q185W3	High	ABC-type transport system,cystine/aminoacid-family permease OS=Clostridioides difficile (strain 630) OX=272563 GN=CD630_21760 PE=3 SV=1	4	8	0.901	0.919	1.034	1.093	1.023	0.852	0.98	1.068	0	29.891	16	4	140	4	1	1	1	1	1	0.750638	1	1	991	958.4	892.7	1047.9	910.7	980.9
Q185N5	High	ABC-type transport system,nitrate/sulfonate/taurine extracellular solute-binding protein OS=Clostridioides difficile (strain 630) OX=272563 GN=CD630_23650 PE=4 SV=1	25	146	0.945	0.926	1.305	1.093	1.021	1.128	1.021	1.071	0	343.153	67	25	2004	25	1	1	0.0053804	1	1	0.101225	1	1	50638.7	38806.5	47859	42426.7	46875.4	39614.4
Q18D40	High	Transcriptional regulator, LacI family OS=Clostridioides difficile (strain 630) OX=272563 GN=rbsR PE=4 SV=2	8	9	1.175	1.17	0.745	1.093	1.037	0.801	1.005	1.054	0	23.527	27	8	73	8	1	1	0.0100486	1	1	0.108526	1	1	675.7	907	794.1	991.6	790.2	940.5
Q187D7	High	ATP-dependent zinc metalloprotease FtsH OS=Clostridioides difficile (strain 630) OX=272563 GN=ftsH1 PE=3 SV=1	27	55	0.865	0.807	1.264	1.093	1.039	1	1.071	1.052	0	273.554	46	27	868	27	1	1	0.0546727	1	1	1	1	1	11910.8	9420.4	10300.1	10298.5	9617.7	9790.5
Q18CH6	High	Protein translocase subunit SecY OS=Clostridioides difficile (strain 630) OX=272563 GN=SecY PE=3 SV=1	11	36	0.925	0.917	1.343	1.093	1.05	1.137	1.01	1.041	0	133.674	29	11	479	11	1	1	0.00341719	1	1	0.0627974	1	1	9090.3	6766.6	8412.6	7396.5	8331.6	7107.4
Q18BE5	High	Putative membrane protein OS=Clostridioides difficile (strain 630) OX=272563 GN=CD630_12840 PE=4 SV=1	24	50	0.943	0.871	1.203	1.093	1.02	1.037	1.082	1.071	0	208.786	31	21	896	24	1	1	0.078588	1	1	1	1	1	15418.8	12817.6	14532.4	14010.5	13431.3	13077.8
Q186H3	High	ABC-type transport system, multidrug-family ATP-binding protein OS=Clostridioides difficile (strain 630) OX=272563 GN=CD630_16180 PE=4 SV=1	14	33	1.005	0.968	1.158	1.093	1.002	1.064	1.038	1.091	0	148.92	59	14	500	14	1	1	0.0850741	1	1	0.481139	1	1	4962.4	4286.8	4985.8	4685.7	4803.9	4296.7
Q182W4	High	Glycerol-3-phosphate acyltransferase OS=Clostridioides difficile (strain 630) OX=272563 GN=plsY PE=3 SV=1	4	9	0.925	0.937	1.046	1.093	0.997	0.885	0.986	1.096	0	49.894	20	4	301	4	1	1	0.788482	1	1	0.845896	1	1	2321	2219.4	2146.1	2425.5	2175.6	2212.7
Q186T6	High	Uncharacterized protein OS=Clostridioides difficile (strain 630) OX=272563 GN=CD630_17280 PE=4 SV=1	5	11	0.983	0.862	0.993	1.093	0.973	0.894	1.141	1.123	0	59.968	52	5	226	5	1	1	1	1	1	1	1	1	1736.8	1748.2	1707.8	1910.3	1496.4	1701.8
Q184G2	High	Biotin transporter OS=Clostridioides difficile (strain 630) OX=272563 GN=bioY PE=3 SV=1	2	3	0.996	0.945	1.136	1.092	1.008	1.036	1.054	1.084	0	9.798	9	2	42	2	1	1	0.46691	1	1	0.969809	1	1	142.7	125.6	142.2	137.2	134.9	126.6
Q18B15	High	Transcriptional regulator, PadR family OS=Clostridioides difficile (strain 630) OX=272563 GN=CD630_11540 PE=4 SV=1	2	2	1.128	1.117	0.82	1.092	0.957	0.846	1.01	1.141	0	9.807	20	2	24	2	1	1	0.479416	1	1	0.750708	1	1	49.5	60.4	55.9	66	55.3	57.8
Q183N1	High	Cell wall binding protein cwp12 OS=Clostridioides difficile (strain 630) OX=272563 GN=cwp12 PE=4 SV=1	32	77	0.972	0.912	1.332	1.092	1.037	1.185	1.065	1.054	0	421.252	63	29	1316	32	1	1	0.00252194	1	1	0.0650377	1	1	28580.4	21462.7	27777.1	23442.7	26072.7	22252.2
Q182S1	High	Putative metal-dependent peptidase OS=Clostridioides difficile (strain 630) OX=272563 GN=CD630_25820 PE=4 SV=2	10	31	0.926	0.965	0.852	1.092	1.09	0.723	0.959	1.002	0	101.443	43	10	727	10	1	1	0.119961	1	1	0.00994374	1	1	5625.9	6601.3	5210.4	7209.3	5430.6	7194.4
Q18BT0	High	Transcriptional regulator, sigma-54-dependent OS=Clostridioides difficile (strain 630) OX=272563 GN=CD630_14120 PE=4 SV=1	17	24	0.969	0.978	1.083	1.092	1.03	0.961	0.99	1.06	0	77.154	30	15	183	17	1	1	0.839152	1	1	1	1	1	2333.9	2155	2260.6	2352.3	2282.4	2218.6
Q18CX6	High	Glycosyltransferase OS=Clostridioides difficile (strain 630) OX=272563 GN=CD630_02400 PE=4 SV=1	53	166	1.041	1.232	1.192	1.091	1.128	1.137	0.845	0.968	0	552.321	57	53	1870	53	1	0.790957	0.0357192	1	1	0.105019	1	1	45795.3	38404.6	47664.6	41916.6	56426.9	43309.4
Q18AT8	High	ABC-type transport system, multidrug-family ATP-binding/permease protein OS=Clostridioides difficile (strain 630) OX=272563 GN=CD630_10840 PE=4 SV=1	18	38	0.935	0.929	0.94	1.091	1.07	0.805	1.006	1.02	0	190.213	34	18	685	18	1	1	1	1	1	0.237861	1	1	5484.7	5836.1	5126	6368.2	5096.7	6246.2
Q18BY1	High	Putative membrane protein OS=Clostridioides difficile (strain 630) OX=272563 GN=CD630_14610 PE=4 SV=1	2	2	1.054	1.11	1.001	1.091	0.875	0.967	0.95	1.247	0.004	4.581	5	2	16	2	1	1	1	1	1	1	1	1	36.7	36.7	38.7	40	40.7	32.1
Q18BJ1	High	CDP-diacylglycerol--glycerol-3-phosphate 3-phosphatidyltransferase OS=Clostridioides difficile (strain 630) OX=272563 GN=pgsA PE=3 SV=1	7	16	0.929	0.884	1.09	1.091	1.035	0.928	1.051	1.054	0	54.104	28	7	180	7	1	1	0.63767	1	1	1	1	1	4565.5	4189.2	4240.1	4570.4	4034.9	4335.5
Q18AR5	High	Uncharacterized protein OS=Clostridioides difficile (strain 630) OX=272563 GN=CD630_10610 PE=4 SV=1	19	53	0.92	0.902	1.094	1.091	1.004	0.923	1.021	1.086	0	199.154	55	18	764	19	1	1	0.348949	1	1	0.2243	1	1	12941.3	11825.2	11911.5	12901.1	11669.9	11874.8
Q189T1	High	Octanoyltransferase LipM OS=Clostridioides difficile (strain 630) OX=272563 GN=lipM PE=3 SV=1	4	4	1.049	1.069	0.459	1.091	0.947	0.442	0.981	1.152	0	25.68	19	4	54	4	1	1	7.97042e-06	1	1	6.44022e-06	1	1	750.4	1634.1	787.2	1782.5	802	1547.6
Q180Q2	High	Cardiolipin synthase OS=Clostridioides difficile (strain 630) OX=272563 GN=cls1 PE=3 SV=1	14	20	0.94	0.897	0.876	1.091	0.977	0.755	1.047	1.117	0	108.741	26	14	336	14	1	1	0.775169	1	1	0.114513	1	1	3055.6	3486.4	2870.8	3802.9	2741.6	3404.9
Q187M2	High	Two-component response regulator, Ethanolamine specific OS=Clostridioides difficile (strain 630) OX=272563 GN=eutV PE=4 SV=1	6	9	1.127	1.05	1.089	1.091	1.066	1.125	1.074	1.023	0	29.344	29	6	147	6	1	1	0.73218	1	1	0.275102	1	1	1161.3	1066.7	1308.9	1163.5	1218.9	1137.6
Q185X5	High	Putative phage-related cell wall hydrolase OS=Clostridioides difficile (strain 630) OX=272563 GN=CD630_21870 PE=4 SV=1	19	39	0.942	0.91	1.084	1.09	1.053	0.937	1.035	1.035	0	162.683	46	19	547	19	1	1	0.947074	1	1	1	1	1	10184.8	9394.2	9595.8	10240.5	9272.6	9893.6
Q189D8	High	PAPS_reduct domain-containing protein OS=Clostridioides difficile (strain 630) OX=272563 GN=CD630_05940 PE=4 SV=1	12	16	0.936	0.962	1.148	1.09	1.062	0.987	0.973	1.026	0	41.936	22	12	111	12	1	1	0.347149	1	1	1	1	1	2774.2	2416.2	2597.2	2632.8	2667.9	2565
Q183H0	High	Putative cell wall-binding protein cwp14 OS=Clostridioides difficile (strain 630) OX=272563 GN=cwp14 PE=4 SV=1	21	49	0.921	0.856	0.83	1.09	0.971	0.701	1.076	1.122	0	220.804	39	20	704	21	1	1	0.0502974	1	1	0.00158671	1	1	11387.4	13726.8	10484.1	14957.1	9743.1	13333.1
Q184D8	Medium	Putative phage protein OS=Clostridioides difficile (strain 630) OX=272563 GN=CD630_29460 PE=4 SV=1	1	1	0.974	1.03	1.133	1.09	1.108	1.012	0.946	0.983	0.036	2.044	7	1	24	1	1	1	0.928028	1	1	1	1	1	175.1	154.6	170.5	168.4	180.3	171.3
Q18CZ0	High	Flagellar motor switch protein FliG OS=Clostridioides difficile (strain 630) OX=272563 GN=fliG PE=4 SV=1	23	82	0.933	0.955	1.134	1.089	1.044	0.972	0.977	1.043	0	354.428	63	23	1347	23	1	1	0.068662	1	1	1	1	1	21180	18676.3	19769.9	20342.1	20228.4	19496.1
Q187P6	High	Acetyl-coenzyme A carboxylase carboxyl transferase subunit beta OS=Clostridioides difficile (strain 630) OX=272563 GN=accD PE=3 SV=1	17	40	1.001	1.022	1.22	1.089	1.096	1.121	0.98	0.994	0	191.521	43	17	634	17	1	1	0.00459779	1	1	0.115152	1	1	9206.8	7546.9	9213.2	8219.8	9405.3	8268.3
Q18CC7	High	Putative lipoate-protein ligase OS=Clostridioides difficile (strain 630) OX=272563 GN=CD630_00460 PE=4 SV=1	11	20	1.058	1.04	0.684	1.089	1.021	0.665	1.018	1.067	0	94.654	33	11	331	11	1	1	9.87006e-05	1	1	0.000127992	1	1	1960.9	2865.7	2075.1	3120.7	2039.1	2925.5
Q183Q0	High	ABC-type transport system, multidrug-family ATP-binding/permease protein OS=Clostridioides difficile (strain 630) OX=272563 GN=CD630_28170 PE=4 SV=1	17	31	0.893	0.901	1.097	1.089	1.004	0.899	0.991	1.084	0	121.698	31	15	407	17	1	1	0.660611	1	1	1	1	1	7051	6427.7	6294.3	6998.6	6353.4	6456.5
Q189N7	High	Putative metallo-hydrolase/oxidoreductase OS=Clostridioides difficile (strain 630) OX=272563 GN=CD630_06920 PE=4 SV=1	6	12	0.95	1.038	0.759	1.089	0.99	0.662	0.915	1.1	0	82.804	27	6	283	6	1	1	0.000642136	1	1	6.53347e-05	1	1	1050	1383	997.4	1505.8	1089.7	1368.7
Q180Z8	High	Peptidylprolyl isomerase OS=Clostridioides difficile (strain 630) OX=272563 GN=prsA1 PE=4 SV=1	29	101	0.899	0.9	1.368	1.089	1.057	1.129	0.999	1.03	0	369.812	69	29	1241	29	1	1	0.00150318	1	1	0.0556171	1	1	51252.6	37477.3	46058.1	40803.1	46103.1	39608.9
Q180T5	High	Adenosylcobinamide-GDP ribazoletransferase OS=Clostridioides difficile (strain 630) OX=272563 GN=cobS PE=3 SV=1	3	3	1.123	1.269	1.086	1.088	0.979	1.121	0.885	1.112	0	6.411	10	3	24	3	1	1	1	1	1	1	1	1	208.3	191.7	234	208.7	264.3	187.7
Q18AY5	Medium	Uncharacterized protein OS=Clostridioides difficile (strain 630) OX=272563 GN=CD630_11241 PE=4 SV=1	1	2	0.987	0.78	0.192	1.088	0.909	0.174	1.265	1.197	0.024	2.68	10	1	22	1	1	0.564956	4.15855e-08	1	1	3.48315e-08	1	1	107.4	559.2	106	608.6	83.8	508.2
Q186J5	High	PELOTA_1 domain-containing protein OS=Clostridioides difficile (strain 630) OX=272563 GN=CD630_16420 PE=4 SV=1	19	39	0.952	0.966	0.713	1.088	1.046	0.624	0.985	1.04	0	248.278	56	19	673	19	1	1	0.000560445	1	1	0.000203461	1	1	5379.6	7544.3	5122.3	8208.9	5199.2	7893.8
Q18AN8	High	Putative N-acetylmuramoyl-L-alanine amidase,autolysin cwp17 OS=Clostridioides difficile (strain 630) OX=272563 GN=cwp17 PE=4 SV=2	38	110	0.943	0.931	2.252	1.088	1.088	1.953	1.013	1	0	386.798	51	10	1706	38	1	1	1.34503e-07	1	1	5.53986e-07	1	1	10582.6	4699.6	9983.5	5112.8	9852.7	5112.4
Q187D5	Medium	Transcriptional regulator, MarR family OS=Clostridioides difficile (strain 630) OX=272563 GN=CD630_18270 PE=4 SV=1	1	1	1.034	1.004	0.892	1.088	0.977	0.847	1.029	1.113	0.024	2.68	5	1	23	1	1	1	0.368611	1	1	0.0750803	1	1	222.5	249.6	230	271.5	223.5	243.9
Q189S2	High	Bifunctional carbon monoxide dehydrogenase/acetyl-CoA synthase,nickel-inserting subunit OS=Clostridioides difficile (strain 630) OX=272563 GN=CD630_07240 PE=4 SV=1	14	23	1.064	1.309	0.559	1.088	0.972	0.547	0.813	1.119	0	100.087	52	14	338	14	1	0.87727	0.000292644	1	1	0.000163202	1	1	3776.2	6749.4	4017.3	7340.2	4944.2	6557.9
Q18B78	High	Uncharacterized protein OS=Clostridioides difficile (strain 630) OX=272563 GN=CD630_12160 PE=4 SV=1	14	52	0.919	0.858	0.987	1.087	0.963	0.834	1.071	1.129	0	251.291	50	14	971	14	1	1	1	1	1	0.3215	1	1	15254.7	15459.5	14023.8	16807.7	13091.2	14884.4
Q18BZ0	High	Putative membrane protein OS=Clostridioides difficile (strain 630) OX=272563 GN=CD630_14710 PE=4 SV=1	33	63	0.932	0.899	1.321	1.087	1.002	1.132	1.037	1.085	0	305.543	45	33	1022	33	1	1	0.00943446	1	1	0.186071	1	1	13510.5	10231.3	12593.4	11122	12148.7	10250.5
Q18C86	High	DNA replication and repair protein RecF OS=Clostridioides difficile (strain 630) OX=272563 GN=recF PE=3 SV=1	3	3	0.974	1.092	1.102	1.087	1.094	0.988	0.892	0.993	0	7.535	6	3	30	3	1	1	0.586778	1	1	1	1	1	248.6	225.6	242.2	245.2	271.4	246.9
Q18AM3	High	Spermidine/putrescine import ATP-binding protein PotA OS=Clostridioides difficile (strain 630) OX=272563 GN=potA PE=3 SV=1	19	47	0.918	0.887	1.181	1.087	0.966	0.997	1.035	1.125	0	250.456	55	19	783	19	1	1	0.131784	1	1	1	1	1	10962.7	9285.3	10061.4	10093.2	9721.6	8972.7
Q188C4	High	Uncharacterized protein OS=Clostridioides difficile (strain 630) OX=272563 GN=CD630_20580 PE=4 SV=1	14	37	0.959	0.915	1.164	1.087	0.982	1.027	1.049	1.107	0	182.642	55	14	544	14	1	1	0.113289	1	1	0.987566	1	1	9288.6	7979.2	8908.2	8673.2	8496.1	7837.6
Q183Q2	High	Uncharacterized protein OS=Clostridioides difficile (strain 630) OX=272563 GN=CD630_28150 PE=4 SV=1	3	3	1.087	0.95	0.64	1.087	1.005	0.64	1.144	1.081	0	10.677	18	3	35	3	1	1	0.000527392	1	1	0.000392151	1	1	558.6	872.5	607.1	948.1	530.6	876.7
Q184R3	Medium	Transcriptional regulator, RpiR family OS=Clostridioides difficile (strain 630) OX=272563 GN=CD630_30770 PE=4 SV=1	1	1	1.112	1.038	0.838	1.087	1.135	0.858	1.071	0.958	0.028	2.621	3	1	18	1	1	1	0.0327378	1	1	0.134018	1	1	133	158.7	147.9	172.5	138.1	180.1
Q18AK0	High	UPF0313 protein CD630_09980 OS=Clostridioides difficile (strain 630) OX=272563 GN=CD630_09980 PE=3 SV=1	22	31	0.993	0.951	1.266	1.087	1.008	1.156	1.044	1.078	0	144.607	32	22	388	22	1	1	0.00328121	1	1	0.0308103	1	1	7531.5	5949.2	7475.1	6464	7163.2	5994.6
Q181V0	Medium	Putative regulatory endoribonuclease OS=Clostridioides difficile (strain 630) OX=272563 GN=tdcF PE=4 SV=1	1	1	1.056	1.243	2.04	1.086	0.924	1.983	0.85	1.176	0.014	3.084	10	1	0	1	1	1	0.151573	1	1	0.25304	1	1	195.9	96	206.9	104.3	243.4	88.8
Q182Q0	High	50S ribosomal protein L28 OS=Clostridioides difficile (strain 630) OX=272563 GN=rpmB PE=3 SV=1	6	41	0.998	1.032	2.088	1.086	1.032	1.917	0.967	1.053	0	60.119	58	6	701	6	1	1	1.84337e-06	1	1	3.26873e-06	1	1	12623.2	6047	12592.3	6568.6	13028.6	6240.2
Q18AI3	High	Putative membrane protein OS=Clostridioides difficile (strain 630) OX=272563 GN=CD630_09810 PE=4 SV=1	2	2	1.07	1.071	1.075	1.085	1.117	1.059	0.999	0.972	0.003	4.913	4	2	15	2	1	1	1	1	1	1	1	1	367.7	342.2	393.4	371.4	393.8	382.2
Q182C4	High	Putative diacylglycerol kinase OS=Clostridioides difficile (strain 630) OX=272563 GN=CD630_24390 PE=4 SV=1	1	2	0.902	0.751	0.793	1.085	0.919	0.659	1.201	1.181	0	17.881	6	1	57	1	1	1	0.236816	1	1	0.0540776	1	1	527	664.7	475.5	721.4	395.8	610.6
Q187V3	High	Putative membrane protein, DUF1648 family OS=Clostridioides difficile (strain 630) OX=272563 GN=CD630_19940 PE=4 SV=1	2	4	1.011	1.029	0.973	1.085	1.088	0.906	0.982	0.997	0	31.965	15	2	71	2	1	1	1	1	1	0.690772	1	1	329.8	339	333.2	367.9	339.3	369
Q185H3	High	Uncharacterized protein OS=Clostridioides difficile (strain 630) OX=272563 GN=CD630_23000 PE=4 SV=1	4	8	0.926	0.883	0.712	1.085	0.966	0.608	1.048	1.124	0	24.593	45	4	133	4	1	1	0.00163552	1	1	9.26686e-05	1	1	663.8	931.9	614.5	1011.4	586.4	900.1
Q18A08	High	Putative PTS system, IIB component OS=Clostridioides difficile (strain 630) OX=272563 GN=CD630_08130 PE=4 SV=1	4	7	0.878	0.965	0.854	1.085	0.997	0.691	0.91	1.088	0	21.599	34	4	69	4	1	1	0.76204	1	1	0.305034	1	1	1935.4	2266.2	1699	2458.3	1867.1	2258.7
Q189U7	High	ABC-type transport system, aminoacid-family extracellular solute-binding protein OS=Clostridioides difficile (strain 630) OX=272563 GN=CD630_07500 PE=4 SV=1	13	29	0.88	0.785	1.125	1.085	0.912	0.913	1.122	1.189	0	159.586	53	13	547	13	1	0.802685	0.427094	1	1	1	1	1	5607.3	4983	4936.9	5405.1	4402	4544.8
Q181K7	High	Nad dependent epimerase/dehydratase family protein OS=Clostridioides difficile (strain 630) OX=272563 GN=CD630_36040 PE=4 SV=1	13	23	1.041	1.008	1.105	1.085	1.028	1.06	1.033	1.055	0	84.441	35	13	271	13	1	1	0.901423	1	1	1	1	1	3386.8	3065.9	3524.9	3325.3	3413.3	3153.1
Q182R9	High	Ribosomal RNA small subunit methyltransferase B (RRNA (Cytosine-C(5)-)-methyltransferase) OS=Clostridioides difficile (strain 630) OX=272563 GN=rsmB PE=3 SV=1	16	22	1.018	0.998	0.903	1.085	1.025	0.848	1.02	1.058	0	99.845	35	16	315	16	1	1	1	1	1	0.847567	1	1	4393.2	4862.8	4473	5274.2	4386.5	4984.7
Q18CZ4	High	Flagellar basal body protein OS=Clostridioides difficile (strain 630) OX=272563 GN=flgE PE=3 SV=1	17	50	0.928	0.822	1.326	1.084	1.077	1.135	1.129	1.007	0	275.147	55	17	889	17	1	1	0.095431	1	1	0.672561	1	1	12779.1	9634.6	11859.4	10448.5	10501.9	10376.8
F3Y5V7	High	Uncharacterized protein OS=Clostridioides difficile (strain 630) OX=272563 GN=CD630_27991 PE=4 SV=1	1	3	1.05	1.155	2.289	1.084	0.914	2.217	0.909	1.187	0	6.614	17	1	49	1	1	1	2.7957e-06	1	1	4.15222e-06	1	1	857.3	374.5	900.1	406.1	989.8	342.2
Q18CJ6	High	Anaerobic ribonucleoside triphosphate reductase OS=Clostridioides difficile (strain 630) OX=272563 GN=nrdD PE=4 SV=1	47	147	1.049	1.109	1.027	1.084	0.991	0.994	0.946	1.094	0	650.733	53	47	2612	47	1	1	1	1	1	1	1	1	34075.2	33190.8	35761.4	35992.3	37805.6	32903.1
Q18C46	High	ABC-type transport system, permease OS=Clostridioides difficile (strain 630) OX=272563 GN=CD630_15270 PE=4 SV=1	13	32	0.905	0.913	0.98	1.084	0.982	0.819	0.991	1.104	0	153.4	29	13	575	13	1	1	1	1	1	0.398113	1	1	7659.9	7813	6935.6	8472.1	6997	7675.4
Q186S4	High	Putative permease OS=Clostridioides difficile (strain 630) OX=272563 GN=CD630_17160 PE=4 SV=1	5	11	0.939	0.908	0.807	1.084	0.985	0.699	1.034	1.101	0	46.204	11	5	123	5	1	1	0.216987	1	1	0.126583	1	1	2083.7	2582.2	1956.1	2799.7	1892.4	2542.5
Q181R9	High	Uncharacterized protein OS=Clostridioides difficile (strain 630) OX=272563 GN=CD630_36650 PE=4 SV=1	4	7	0.985	0.888	1.052	1.084	1.268	0.955	1.109	0.855	0	17.439	36	4	86	4	1	1	1	1	1	1	1	1	1028	977.7	1012.1	1059.8	912.4	1240.1
Q18BY3	High	Two-component response regulator OS=Clostridioides difficile (strain 630) OX=272563 GN=CD630_14640 PE=4 SV=1	3	3	1.051	0.847	1.048	1.084	0.996	1.017	1.242	1.088	0	19.359	13	3	44	3	1	1	0.963536	1	1	1	1	1	187.7	179	197.3	194	158.9	178.3
Q18C30	High	LUD_dom domain-containing protein OS=Clostridioides difficile (strain 630) OX=272563 GN=CD630_15100 PE=4 SV=1	9	25	1.036	1.023	0.87	1.084	0.935	0.832	1.013	1.159	0	72.036	33	9	430	9	1	1	0.12976	1	1	0.171658	1	1	5478.5	6294.4	5673.8	6821.5	5602.8	5887.6
Q182Z7	High	Ribosome-binding ATPase YchF OS=Clostridioides difficile (strain 630) OX=272563 GN=ychF PE=3 SV=1	15	59	1.059	1.092	0.802	1.084	1.04	0.784	0.97	1.042	0	208.018	39	15	1031	15	1	1	0.0168416	1	1	0.014843	1	1	13825.5	17236.7	14646.7	18676.6	15092	17927.6
Q185B7	High	Putative membrane protein OS=Clostridioides difficile (strain 630) OX=272563 GN=CD630_22430 PE=4 SV=1	3	4	0.873	0.884	1.113	1.083	0.962	0.897	0.987	1.126	0	21.507	6	3	71	3	1	1	0.649097	1	1	1	1	1	747.3	671.1	652.2	727.2	660.5	645.8
Q188T2	High	Putative carbon-nitrogen hydrolase OS=Clostridioides difficile (strain 630) OX=272563 GN=CD630_04870 PE=4 SV=1	14	20	1.059	1.013	0.584	1.083	0.988	0.571	1.046	1.097	0	156.404	63	14	316	14	1	1	2.7268e-06	1	1	3.3358e-06	1	1	2764.1	4736.2	2928.5	5131.1	2799.6	4678.1
Q185S2	High	Phosphatidate cytidylyltransferase OS=Clostridioides difficile (strain 630) OX=272563 GN=cdsA PE=3 SV=1	1	2	1.101	1.062	0.928	1.083	1.014	0.943	1.037	1.068	0	15.2	4	1	48	1	1	1	1	1	1	1	1	1	114.2	123.1	125.8	133.3	121.3	124.9
Q183L9	High	Putative N-acetylmuramoyl-L-alanine amidase,autolysin cwp6 OS=Clostridioides difficile (strain 630) OX=272563 GN=cwp6 PE=1 SV=1	44	219	0.863	0.84	1.161	1.083	0.989	0.925	1.027	1.096	0	689.581	59	40	3671	44	1	0.942085	0.140165	1	1	1	1	1	68254.1	58772.3	58884.1	63664.7	57323	58099.4
Q18CK0	High	Diadenylate cyclase OS=Clostridioides difficile (strain 630) OX=272563 GN=dacA PE=3 SV=1	6	12	0.942	0.937	1.087	1.083	1.03	0.945	1.006	1.051	0	56.143	23	6	325	6	1	1	0.7534	1	1	1	1	1	1583.3	1457	1491.8	1578.2	1482.9	1501
Q189Q2	High	4fe-4s binding domain protein OS=Clostridioides difficile (strain 630) OX=272563 GN=CD630_07060 PE=4 SV=1	6	13	1.145	1.239	1.532	1.083	1.08	1.621	0.924	1.002	0	43.214	22	6	232	6	1	1	0.0947416	1	1	0.0369971	1	1	3590.1	2342.9	4112.2	2537.5	4449.8	2531.4
Q181T4	High	Protein-export membrane protein SecG OS=Clostridioides difficile (strain 630) OX=272563 GN=secG PE=3 SV=1	2	6	0.916	0.911	1.566	1.083	1.019	1.324	1.006	1.062	0	20.365	34	2	70	2	1	1	0.000365851	1	1	0.00270581	1	1	3476	2219.9	3182.7	2403.6	3165.1	2262.8
Q18BK0	High	Putative phage tyrosine recombinase OS=Clostridioides difficile (strain 630) OX=272563 GN=CD630_13330 PE=3 SV=1	17	37	0.944	0.89	0.95	1.083	1.004	0.829	1.061	1.079	0	164.622	42	17	619	17	1	0.851703	0.659558	1	1	0.00822783	1	1	8696.2	9152.5	8211.6	9908.7	7740.5	9186.3
Q189Y6	High	Putative hydrolase, NUDIX family OS=Clostridioides difficile (strain 630) OX=272563 GN=CD630_07900 PE=4 SV=1	11	30	1.026	1.065	0.698	1.082	0.981	0.662	0.964	1.103	0	132.764	61	11	604	11	1	1	0.0027785	1	1	0.0016117	1	1	6907.1	9895.1	7090.2	10710.2	7356.9	9708.4
Q187K8	Medium	Uncharacterized protein OS=Clostridioides difficile (strain 630) OX=272563 GN=CD630_18960 PE=4 SV=1	1	3	0.964	0.736	0.987	1.082	1.007	0.879	1.31	1.075	0.036	2.108	6	1	0	1	1	0.521119	1	1	1	0.982052	1	1	2107.3	2135.4	2032.2	2311.1	1551.1	2149.8
Q182Y1	High	Uncharacterized protein OS=Clostridioides difficile (strain 630) OX=272563 GN=CD630_26480 PE=4 SV=1	7	10	0.873	0.913	1.128	1.082	1.035	0.91	0.957	1.045	0	44.831	38	7	152	7	1	1	0.753563	1	1	1	1	1	1717.5	1522.5	1499.6	1647.3	1567.3	1575.9
Q189A8	High	Putative iron-sulfur cluster-binding protein OS=Clostridioides difficile (strain 630) OX=272563 GN=CD630_05630 PE=4 SV=1	2	2	1.305	1.15	1.008	1.082	1.091	1.216	1.135	0.991	0.006	3.862	8	2	0	2	0.988331	1	1	1	1	0.0287522	1	1	182.1	180.7	237.7	195.4	209.4	197.2
Q182N5	High	ABC-type transport system, sugar-family permease OS=Clostridioides difficile (strain 630) OX=272563 GN=CD630_25480 PE=3 SV=1	5	16	0.911	0.877	1.279	1.082	1.01	1.078	1.038	1.071	0	58.903	14	5	243	5	1	1	0.0370712	1	1	0.257724	1	1	2542.2	1987.1	2315.9	2149.1	2230.1	2006.6
Q188T0	High	Putative phosphoribosylaminoimidazole-succinocarboxamide synthetase OS=Clostridioides difficile (strain 630) OX=272563 GN=CD630_04890 PE=4 SV=1	9	29	1.054	0.93	0.56	1.081	1.003	0.546	1.133	1.078	0	161.974	35	9	479	9	1	1	6.24801e-05	1	1	2.54743e-05	1	1	4589.3	8193.3	4838.2	8860	4268.8	8221.9
Q181S4	High	Putative exported protein OS=Clostridioides difficile (strain 630) OX=272563 GN=CD630_36690 PE=4 SV=1	15	66	0.926	0.833	1.376	1.081	1.04	1.179	1.113	1.039	0	255.654	72	15	1063	15	1	1	0.0599615	1	1	0.883322	1	1	22551.1	16386.7	20891.8	17717.1	18774.1	17047.3
Q185X7	High	Beta-phosphoglucomutase (Beta-D-Glucose 1,6-phosphomutase) OS=Clostridioides difficile (strain 630) OX=272563 GN=pgmB PE=1 SV=1	2	2	1.043	0.908	0.713	1.081	1.081	0.688	1.148	1	0	7.089	7	2	46	2	1	1	0.045849	1	1	0.00866012	1	1	243.8	341.7	254.2	369.4	221.4	369.2
Q189X7	High	Putative penicillin-binding protein OS=Clostridioides difficile (strain 630) OX=272563 GN=CD630_07810 PE=4 SV=1	45	131	0.914	0.889	1.456	1.081	1.039	1.232	1.028	1.041	0	489.47	41	45	1968	45	1	1	0.000318897	1	1	0.0077217	1	1	46874.5	32191.7	42855.8	34797.5	41672.2	33439.7
Q189C9	High	Uncharacterized protein OS=Clostridioides difficile (strain 630) OX=272563 GN=CD630_05870 PE=4 SV=1	4	18	1.165	1.063	0.197	1.081	0.818	0.213	1.096	1.322	0	76.054	52	4	328	4	1	1	2.47423e-08	1	1	2.79086e-08	1	0.315138	965.2	4890.8	1124.8	5286.4	1026.2	3999.9
Q189B5	High	Putative lipoprotein OS=Clostridioides difficile (strain 630) OX=272563 GN=CD630_05690 PE=1 SV=1	12	24	1.002	0.906	1.261	1.081	1.01	1.169	1.106	1.07	0	102.313	40	12	338	12	1	1	0.0534672	1	1	0.447443	1	1	6367.6	5050.6	6382.9	5458.2	5771.6	5099
Q181K3	High	D-alanyl-D-alanine carboxypeptidase, M15 family (DD-peptidase) (DD-carboxypeptidase) OS=Clostridioides difficile (strain 630) OX=272563 GN=CD630_36010 PE=4 SV=1	3	5	1.093	1.023	1.399	1.081	1.119	1.415	1.069	0.965	0	10.177	14	3	25	3	1	1	0.0023979	1	1	0.007836	1	1	462	330.2	505.1	356.8	472.5	369.6
Q183A2	High	Putative Na(+)/H(+) antiporter OS=Clostridioides difficile (strain 630) OX=272563 GN=CD630_26691 PE=4 SV=1	19	37	0.836	0.839	1.248	1.08	0.994	0.966	0.997	1.087	0	200.428	23	19	571	19	1	1	0.0710786	1	1	1	1	1	9952.3	7975.6	8321.2	8615.2	8347.6	7926
Q18BH7	High	tRNA pseudouridine synthase B OS=Clostridioides difficile (strain 630) OX=272563 GN=truB PE=3 SV=1	6	10	1.023	0.995	1.441	1.08	1.126	1.365	1.028	0.959	0	46.557	24	6	194	6	1	1	3.28419e-05	1	1	7.09717e-05	1	1	2716.2	1885.6	2780	2036.7	2703.9	2123
Q183M8	High	Precursor of the S-layer proteins OS=Clostridioides difficile (strain 630) OX=272563 GN=slpA PE=1 SV=1	84	2931	0.965	0.786	1.106	1.08	0.988	0.988	1.228	1.094	0	1892.92	88	84	54192	84	1	1	0.958368	1	1	1	1	1	739981	669131	714283	722722	581811	660910
Q187J6	High	Putative acetylesterase OS=Clostridioides difficile (strain 630) OX=272563 GN=CD630_18850 PE=4 SV=1	4	5	0.953	1.079	1.13	1.08	1.083	0.997	0.883	0.997	0	26.452	17	4	45	4	1	1	1	1	1	1	1	1	295.1	261.2	281.2	282.1	318.3	282.9
Q183K8	High	Putative glycosyl transferase, family 2 OS=Clostridioides difficile (strain 630) OX=272563 GN=CD630_27730 PE=4 SV=1	12	28	0.915	0.929	1.181	1.08	0.994	1	0.984	1.086	0	121.301	42	12	526	12	1	1	0.0929197	1	1	0.795997	1	1	6434.6	5449.8	5887	5885.7	5979.8	5417.5
Q184J9	High	Putative cytochrome C assembly protein OS=Clostridioides difficile (strain 630) OX=272563 GN=CD630_30100 PE=4 SV=1	12	14	0.867	0.845	1.125	1.08	1.042	0.903	1.026	1.037	0	62.12	30	12	98	12	1	1	0.7148	1	1	1	1	1	2319.6	2062.1	2010.7	2226.8	1960.1	2148
Q18BK1	High	Putative 6-phospho-beta-glucosidase OS=Clostridioides difficile (strain 630) OX=272563 GN=CD630_13380 PE=3 SV=1	6	7	0.926	0.953	0.776	1.079	0.999	0.665	0.971	1.081	0	40.115	15	6	88	6	1	1	0.00309059	1	1	0.00013251	1	1	1004.5	1295.3	929.7	1398.2	957.3	1293.7
Q18AJ4	High	Putative serine-pyruvate aminotransferase OS=Clostridioides difficile (strain 630) OX=272563 GN=CD630_09940 PE=3 SV=1	18	59	1.01	1.055	0.788	1.079	1.024	0.738	0.957	1.054	0	302.704	51	18	983	18	1	1	0.0427133	1	1	0.0240652	1	1	7232.9	9175.9	7305.1	9903.3	7632.3	9396.2
Q183U3	High	Putative hydrolase, HAD superfamily, IA subfamily OS=Clostridioides difficile (strain 630) OX=272563 GN=CD630_28570 PE=4 SV=1	5	5	1.075	0.979	1.03	1.079	1.02	1.026	1.097	1.058	0	14.423	17	5	36	5	1	1	1	1	1	1	1	1	206.3	200.3	221.7	216.2	202.1	204.3
Q18AQ4	High	ABC-type transport system, multidrug-family permease OS=Clostridioides difficile (strain 630) OX=272563 GN=CD630_10510 PE=4 SV=2	3	5	1.098	1.071	0.83	1.079	1.051	0.845	1.025	1.027	0	31.928	19	3	92	3	1	1	0.07054	1	1	0.0651116	1	1	386.9	465.9	424.7	502.7	414.3	489.6
Q186M1	High	Transcriptional regulator, RmlC-type OS=Clostridioides difficile (strain 630) OX=272563 GN=CD630_16640 PE=4 SV=1	6	8	1.034	1.057	1.066	1.079	1.07	1.022	0.979	1.008	0	54.849	37	6	218	6	1	1	1	1	1	1	1	1	325.5	305.3	336.7	329.5	344	326.8
Q181H8	High	Transporter, Major Facilitator Superfamily (MFS) OS=Clostridioides difficile (strain 630) OX=272563 GN=CD630_35760 PE=4 SV=1	3	3	0.959	0.845	0.649	1.079	1.181	0.577	1.136	0.914	0	17.375	6	3	58	3	1	1	0.00140384	1	1	0.000445555	1	1	115.3	177.6	110.6	191.6	97.4	209.6
Q180J3	High	Lactamase_B domain-containing protein OS=Clostridioides difficile (strain 630) OX=272563 GN=CD630_33480 PE=4 SV=1	12	14	1.06	1.113	1.346	1.079	1.044	1.322	0.953	1.034	0	60.079	38	12	157	12	1	1	0.245648	1	1	0.441988	1	1	1692	1257.4	1793.7	1356.8	1882.6	1312.6
Q18A72	High	PHB domain-containing protein OS=Clostridioides difficile (strain 630) OX=272563 GN=CD630_08810 PE=4 SV=1	27	136	0.901	0.877	0.513	1.079	0.881	0.428	1.027	1.224	0	454.28	59	26	2713	27	1	1	6.503e-05	1	1	1.1633e-05	1	1	21014.6	40995.7	18926.5	44229.5	18429.8	36125.4
Q184S7	High	Trehalose-6-phosphate hydrolase OS=Clostridioides difficile (strain 630) OX=272563 GN=treA PE=4 SV=1	24	38	1.081	1.107	0.669	1.079	0.981	0.67	0.977	1.1	0	167.007	41	24	609	24	1	1	6.80907e-05	1	1	7.2762e-05	1	1	4247.2	6346.4	4590.3	6846.2	4699.6	6222.6
Q187E7	High	Shikimate dehydrogenase (NADP(+)) OS=Clostridioides difficile (strain 630) OX=272563 GN=aroE1 PE=1 SV=1	14	54	1.044	1.135	0.441	1.079	0.98	0.427	0.92	1.1	0	225.215	59	14	773	14	1	1	5.89461e-07	1	1	1.71957e-07	1	1	6532.1	14806	6818.1	15971.2	7411.6	14516.4
F3Y632	High	Uncharacterized protein OS=Clostridioides difficile (strain 630) OX=272563 GN=CD630_15461 PE=4 SV=1	2	7	0.987	0.865	0.444	1.079	1.08	0.406	1.14	0.999	0	27.29	40	2	138	2	1	1	4.80819e-06	1	1	3.96949e-06	1	1	714.3	1607.4	704.8	1733.9	618	1735.5
Q18BQ3	High	5-oxoprolinase subunit A OS=Clostridioides difficile (strain 630) OX=272563 GN=pxpA PE=3 SV=1	9	22	1.185	1.234	1.208	1.079	1.059	1.327	0.96	1.018	0	120.929	39	8	523	9	1	0.564956	0.045849	1	1	0.000959953	1	1	4958.9	4105.8	5877.7	4428.2	6120.9	4349.3
Q18CZ7	High	Flagellar protein FliJ OS=Clostridioides difficile (strain 630) OX=272563 GN=fliJ PE=4 SV=2	3	4	1.129	1.097	3.142	1.079	1.101	3.288	1.029	0.98	0	9.704	23	3	38	3	1	1	0.000647605	1	1	0.000783448	1	1	911.4	290.1	1028.8	312.8	1000	319.3
Q187D0	High	Transposase-like protein B OS=Clostridioides difficile (strain 630) OX=272563 GN=tlpB7 PE=4 SV=1	2	2	1.004	1	1.759	1.078	1.098	1.638	1.004	0.983	0.008	3.667	4	2	29	2	1	1	0.00681315	1	1	0.105019	1	1	127.8	72.6	128.3	78.3	127.8	79.7
Q18BH8	High	Transposase-like protein B OS=Clostridioides difficile (strain 630) OX=272563 GN=tlpB2 PE=4 SV=1	2	2	1.004	1	1.759	1.078	1.098	1.638	1.004	0.983	0.008	3.667	4	2	29	2	1	1	0.00681315	1	1	0.105019	1	1	127.8	72.6	128.3	78.3	127.8	79.7
Q18A13	High	Transposase-like protein B OS=Clostridioides difficile (strain 630) OX=272563 GN=tlpB1 PE=4 SV=1	2	2	1.004	1	1.759	1.078	1.098	1.638	1.004	0.983	0.008	3.667	4	2	29	2	1	1	0.00681315	1	1	0.105019	1	1	127.8	72.6	128.3	78.3	127.8	79.7
Q186S7	High	Transposase-like protein B OS=Clostridioides difficile (strain 630) OX=272563 GN=tlpB6 PE=4 SV=1	2	2	1.004	1	1.759	1.078	1.098	1.638	1.004	0.983	0.008	3.667	4	2	29	2	1	1	0.00681315	1	1	0.105019	1	1	127.8	72.6	128.3	78.3	127.8	79.7
Q186C5	High	Transposase-like protein B OS=Clostridioides difficile (strain 630) OX=272563 GN=tlpB4 PE=4 SV=1	2	2	1.004	1	1.759	1.078	1.098	1.638	1.004	0.983	0.008	3.667	4	2	29	2	1	1	0.00681315	1	1	0.105019	1	1	127.8	72.6	128.3	78.3	127.8	79.7
Q182P1	High	Transposase-like protein B OS=Clostridioides difficile (strain 630) OX=272563 GN=tlpB9 PE=4 SV=1	2	2	1.004	1	1.759	1.078	1.098	1.638	1.004	0.983	0.008	3.667	4	2	29	2	1	1	0.00681315	1	1	0.105019	1	1	127.8	72.6	128.3	78.3	127.8	79.7
Q186L7	High	Transposase-like protein B OS=Clostridioides difficile (strain 630) OX=272563 GN=tlpB5 PE=4 SV=1	2	2	1.004	1	1.759	1.078	1.098	1.638	1.004	0.983	0.008	3.667	4	2	29	2	1	1	0.00681315	1	1	0.105019	1	1	127.8	72.6	128.3	78.3	127.8	79.7
Q18C19	High	Transposase-like protein B OS=Clostridioides difficile (strain 630) OX=272563 GN=tlpB3 PE=4 SV=1	2	2	1.004	1	1.759	1.078	1.098	1.638	1.004	0.983	0.008	3.667	4	2	29	2	1	1	0.00681315	1	1	0.105019	1	1	127.8	72.6	128.3	78.3	127.8	79.7
Q180E6	Medium	Chromate transport protein ChrA OS=Clostridioides difficile (strain 630) OX=272563 GN=chrA PE=4 SV=1	1	3	0.912	1.046	0.614	1.078	0.99	0.519	0.872	1.09	0.029	2.575	4	1	14	1	1	1	0.000861777	1	1	0.000136823	1	1	176.2	287.1	160.6	309.6	184.3	284.1
Q185I4	High	ABC-type transport system, molybdenum-like extracellular solute-binding protein OS=Clostridioides difficile (strain 630) OX=272563 GN=CD630_23110 PE=4 SV=1	5	5	1.161	0.959	0.788	1.078	1.006	0.848	1.211	1.072	0	21.335	18	5	47	5	1	1	0.151201	1	1	0.188642	1	1	373.4	473.8	433.4	510.8	357.9	476.7
Q186A1	High	ABC-type transport system, multidrug-family ATP-binding/permease OS=Clostridioides difficile (strain 630) OX=272563 GN=CD630_22110 PE=4 SV=1	36	76	0.966	1.022	1.469	1.078	1.102	1.316	0.945	0.978	0	262.073	44	35	895	36	1	1	0.00362028	1	1	0.0381698	1	1	13441.7	9152.5	12981.6	9866.4	13732.9	10084.5
Q184G5	High	Putative acetyltransferase OS=Clostridioides difficile (strain 630) OX=272563 GN=CD630_29730 PE=4 SV=1	9	12	0.957	0.987	1.033	1.077	1.056	0.918	0.97	1.02	0	35.497	49	9	114	9	1	1	1	1	1	1	1	1	1597.7	1546.2	1529	1665.9	1576.4	1632.9
Q182H0	High	FAD:protein FMN transferase OS=Clostridioides difficile (strain 630) OX=272563 GN=CD630_24830 PE=3 SV=1	21	48	0.908	0.884	0.999	1.077	1.045	0.842	1.026	1.031	0	188.995	52	21	768	21	1	1	1	1	1	0.43071	1	1	13563.6	13577.7	12309.9	14628.2	11993.3	14184.6
Q183T7	High	Protein DltB OS=Clostridioides difficile (strain 630) OX=272563 GN=dltB PE=3 SV=1	6	8	0.796	0.82	1.347	1.077	1.05	0.995	0.971	1.026	0	25.061	11	6	109	6	1	1	0.00611602	1	1	0.797331	1	1	2074.4	1540.4	1651.5	1659.5	1701.5	1617.4
Q185W2	High	ABC-type transport system,cystine/aminoacid-family extracellular solute-binding protein OS=Clostridioides difficile (strain 630) OX=272563 GN=CD630_21740 PE=4 SV=1	18	114	0.895	0.89	0.906	1.077	0.981	0.753	1.006	1.098	0	360.249	69	18	2530	18	1	1	0.535369	1	1	0.0635201	1	1	22319.3	24638.1	19976.7	26543	19856.6	24180
Q18B56	High	Putative acetyltransferase OS=Clostridioides difficile (strain 630) OX=272563 GN=CD630_11900 PE=4 SV=1	9	25	1.061	1.056	0.691	1.077	1.182	0.681	1.004	0.911	0	74.993	35	9	402	9	1	1	0.000140238	1	1	9.45444e-05	1	1	5192.8	7510.6	5508.9	8091.2	5485.3	8879
Q182U8	High	Uncharacterized protein, DegV family OS=Clostridioides difficile (strain 630) OX=272563 GN=CD630_26140 PE=4 SV=1	10	17	1.09	1.061	0.992	1.077	1.125	1.004	1.027	0.958	0	59.448	33	10	268	10	1	1	1	1	1	1	1	1	2383.4	2401.4	2597.4	2587	2529.2	2700.7
Q186P9	High	Putative thioredoxin-disulfide reductase OS=Clostridioides difficile (strain 630) OX=272563 GN=trxB PE=4 SV=1	19	70	1.105	0.993	0.694	1.077	1.083	0.712	1.113	0.995	0	373.997	69	19	1313	19	1	1	0.0188172	1	1	0.0124685	1	1	7769.4	11196.1	8584.2	12058.9	7714.2	12123.9
Q18CP7	High	Putative membrane-membrane-associated CAAX amino terminal protease OS=Clostridioides difficile (strain 630) OX=272563 GN=CD630_01560 PE=4 SV=1	2	2	1.001	0.955	1.289	1.077	1.111	1.197	1.048	0.969	0.006	3.813	5	2	0	2	1	1	0.161737	1	1	0.900084	1	1	210.7	163.5	210.8	176.1	201.2	181.6
Q180L7	High	Putative recombinase Tn916-like, CTn7-Orf1 OS=Clostridioides difficile (strain 630) OX=272563 GN=CD630_33700 PE=1 SV=1	17	20	0.987	0.955	1.211	1.077	1.049	1.11	1.033	1.027	0	106.459	32	16	242	17	1	1	0.00309059	1	1	0.0680102	1	1	2560.7	2113.8	2527.3	2276.5	2446.1	2216.4
Q185R0	High	Putative cations transporter OS=Clostridioides difficile (strain 630) OX=272563 GN=CD630_21220 PE=4 SV=1	9	14	0.91	0.96	0.986	1.077	1.049	0.833	0.947	1.027	0	62.768	28	9	275	9	1	1	1	1	1	0.185599	1	1	3788.1	3840.6	3445.9	4135.1	3637.4	4026.8
Q180M0	High	Magnesium-transporting ATPase, P-type 1 Tn916-like, CTn7-Orf7 OS=Clostridioides difficile (strain 630) OX=272563 GN=mgtA PE=4 SV=1	14	20	1.005	1.003	1.213	1.076	1.023	1.133	1.002	1.053	0	86.287	16	14	195	14	1	1	0.811223	1	1	1	1	1	2049.7	1689.3	2060	1818.5	2056.5	1727.6
Q18AJ9	High	ABC-type transport system,nitrate/sulfonate/taurine extracellular solute-binding protein OS=Clostridioides difficile (strain 630) OX=272563 GN=CD630_09990 PE=4 SV=1	16	40	0.945	0.908	1.113	1.076	0.989	0.977	1.041	1.089	0	150.231	48	16	549	16	1	1	0.553787	1	1	1	1	1	10199.5	9162.6	9636.8	9862.9	9257.1	9060.7
Q183Q4	High	ABC-type transport system, multidrug-family ATP-binding/permease protein OS=Clostridioides difficile (strain 630) OX=272563 GN=CD630_28180 PE=4 SV=2	22	35	0.951	0.973	1.092	1.076	1.044	0.965	0.977	1.031	0	210.025	43	21	543	22	1	1	0.418283	1	1	1	1	1	6049.7	5541.5	5755.2	5965	5888.9	5787.7
Q188Z3	High	Putative membrane protein, DUF975 family OS=Clostridioides difficile (strain 630) OX=272563 GN=CD630_05460 PE=4 SV=1	4	8	0.958	0.995	0.868	1.076	0.987	0.772	0.962	1.09	0	24.781	15	4	81	4	1	1	0.0880346	1	1	0.0176693	1	1	2117.7	2440.7	2028.5	2627	2108	2409.6
Q182I4	High	D-alanyl-D-alanine carboxypeptidase (Putative sporulation-specific penicillin-binding protein) OS=Clostridioides difficile (strain 630) OX=272563 GN=dacF1 PE=3 SV=1	28	92	0.909	0.924	1.283	1.076	1.034	1.084	0.984	1.041	0	297.468	54	28	1399	28	1	1	0.0128345	1	1	0.19634	1	1	27604.7	21522.3	25098.4	23163.4	25518.2	22252.9
Q180Z7	High	Stage V sporulation protein B OS=Clostridioides difficile (strain 630) OX=272563 GN=spoVB PE=4 SV=1	16	42	0.902	0.854	1.195	1.076	1.037	1.002	1.057	1.038	0	83.621	21	16	369	16	1	1	0.191778	1	1	1	1	1	12541	10494.8	11313.9	11294.5	10703.9	10881.4
Q183N6	High	Preprotein translocase, yajc subunit OS=Clostridioides difficile (strain 630) OX=272563 GN=CD630_28010 PE=4 SV=1	8	50	0.946	0.985	1.314	1.076	1.107	1.155	0.96	0.972	0	81.136	58	8	1448	8	1	1	0.00256337	1	1	0.101976	1	1	9752.9	7422.5	9224.4	7987.7	9610.1	8218.2
Q187F5	High	Putative conjugative transposon protein Tn1549-like, CTn5-Orf2 OS=Clostridioides difficile (strain 630) OX=272563 GN=CD630_18460 PE=1 SV=1	6	8	1.019	1.011	1.089	1.076	1.015	1.032	1.008	1.06	0	26.403	30	6	85	6	1	1	0.447848	1	1	0.653397	1	1	2167.2	1989.6	2208.5	2140.9	2190	2020.3
Q18AT7	High	Putative membrane protein OS=Clostridioides difficile (strain 630) OX=272563 GN=CD630_10850 PE=4 SV=1	7	15	1.021	0.85	0.568	1.076	0.884	0.539	1.202	1.217	0	47.851	12	7	200	7	1	1	0.0103822	1	1	0.00638202	1	1	3441.3	6059.9	3512.9	6520.6	2923.7	5357.3
Q186P0	High	Putative radical SAM superfamily protein OS=Clostridioides difficile (strain 630) OX=272563 GN=CD630_16840 PE=4 SV=1	8	24	1.092	1.131	0.905	1.076	1.15	0.919	0.965	0.936	0	83.964	36	8	429	8	1	1	0.960821	1	1	1	1	1	5221.1	5771.4	5702.6	6207.6	5906.9	6635.2
X1W3M4	High	Chloride ion channel protein OS=Clostridioides difficile (strain 630) OX=272563 GN=CD630_06060 PE=4 SV=1	6	7	0.98	0.858	0.997	1.075	0.98	0.909	1.143	1.097	0	27.978	11	6	43	6	1	0.872455	1	1	1	0.668098	1	1	2168.1	2174.6	2125.5	2338.1	1859.4	2132
Q184I8	High	Uncharacterized protein OS=Clostridioides difficile (strain 630) OX=272563 GN=CD630_29960 PE=4 SV=2	13	18	0.997	0.971	0.57	1.075	1.026	0.528	1.026	1.047	0	125.68	62	13	438	13	1	1	1.75117e-05	1	1	1.11457e-05	1	1	1055.4	1851.6	1051.8	1990.7	1024.9	1900.6
Q182N7	High	ABC-type transport system, sugar-family extracellular solute-binding protein OS=Clostridioides difficile (strain 630) OX=272563 GN=CD630_25500 PE=4 SV=2	27	120	0.9	0.821	1.195	1.075	0.948	1.001	1.097	1.133	0	415.328	60	25	1443	27	1	1	0.131408	1	1	1	1	1	29262.6	24490	26347.8	26322.7	24021.7	23226.9
Q18BA0	High	Putative phage protein OS=Clostridioides difficile (strain 630) OX=272563 GN=CD630_12401 PE=4 SV=1	2	3	0.911	0.92	1.173	1.075	1.122	0.994	0.99	0.958	0	8.041	22	2	45	2	1	1	0.962599	1	1	1	1	1	649	553.5	591.3	594.8	597	621.1
Q185P2	High	DrsE domain-containing protein OS=Clostridioides difficile (strain 630) OX=272563 GN=CD630_23690 PE=4 SV=1	2	6	1.065	1.049	0.837	1.075	0.98	0.829	1.015	1.096	0	58.056	25	2	182	2	1	1	0.525724	1	1	0.735313	1	1	1264.9	1511.6	1347.1	1624.3	1327.5	1481.5
Q186D8	High	AB hydrolase-1 domain-containing protein OS=Clostridioides difficile (strain 630) OX=272563 GN=CD630_15830 PE=4 SV=1	5	6	1.017	0.885	0.784	1.075	1.036	0.742	1.148	1.038	0	38.332	22	5	80	5	1	1	0.378753	1	1	0.0702058	1	1	125.2	159.6	127.3	171.5	110.8	165.3
Q18CT9	High	Hydrolase_4 domain-containing protein OS=Clostridioides difficile (strain 630) OX=272563 GN=CD630_02020 PE=4 SV=1	3	3	0.914	1.11	1.036	1.074	1.14	0.881	0.823	0.942	0	10.131	13	3	23	3	1	1	1	1	1	1	1	1	68	65.6	62.1	70.5	75.5	74.9
Q187V8	High	Putative proline iminopeptidase (PIP), S33 family OS=Clostridioides difficile (strain 630) OX=272563 GN=CD630_19970 PE=4 SV=1	8	10	0.956	0.929	1.085	1.074	0.989	0.965	1.029	1.087	0	65.138	31	8	174	8	1	1	0.266062	1	1	1	1	1	1302	1199.7	1244.3	1288.8	1209.5	1186.2
Q18AN6	High	DNA helicase OS=Clostridioides difficile (strain 630) OX=272563 GN=CD630_10380 PE=3 SV=1	16	31	0.976	0.902	0.958	1.074	0.99	0.87	1.081	1.085	0	97.745	23	16	335	16	1	1	0.95928	1	1	0.213851	1	1	4119.6	4299.9	4018.8	4618.4	3716.8	4256.7
Q187C7	High	1-acyl-sn-glycerol-3-phosphate acyltransferase OS=Clostridioides difficile (strain 630) OX=272563 GN=CD630_18170 PE=3 SV=1	14	38	0.936	0.856	1.029	1.074	0.94	0.897	1.093	1.143	0	169.899	69	14	770	14	1	1	1	1	1	0.906626	1	1	9341.7	9078.1	8741.6	9749.8	7999.6	8531.4
Q188D0	High	LUD_dom domain-containing protein OS=Clostridioides difficile (strain 630) OX=272563 GN=CD630_20610 PE=4 SV=1	13	38	1.08	1.222	0.959	1.074	1.027	0.965	0.884	1.045	0	139.669	53	13	471	13	1	1	1	1	1	1	1	1	11945.6	12450.9	12900.9	13368.4	14601	12788.8
Q188X5	High	Putative membrane protein OS=Clostridioides difficile (strain 630) OX=272563 GN=CD630_05300 PE=4 SV=1	3	10	1.008	1.031	2.194	1.074	1.07	2.06	0.978	1.003	0	35.576	11	3	170	3	1	1	3.73526e-05	1	1	0.000106356	1	1	3255	1483.9	3281.1	1593.1	3355	1587.9
Q18CR0	High	Putative drug/sodium antiporter, MATE family OS=Clostridioides difficile (strain 630) OX=272563 GN=CD630_01690 PE=4 SV=1	6	14	0.965	0.858	0.85	1.073	0.953	0.764	1.125	1.126	0	17.221	9	5	105	6	1	1	0.0827088	1	1	0.00587292	1	1	1570.8	1848.1	1515.8	1983.9	1347.7	1761.9
Q187I9	High	Two-component response regulator Tn1549-like,CTn5-Orf36 OS=Clostridioides difficile (strain 630) OX=272563 GN=vncR PE=4 SV=1	7	14	1.115	1.109	0.628	1.073	1.042	0.653	1.005	1.03	0	74.757	30	7	285	7	1	1	0.000269919	1	1	0.000368824	1	1	1774.8	2824.1	1978.3	3031	1968	2943.5
Q188Z9	High	Signal peptidase I OS=Clostridioides difficile (strain 630) OX=272563 GN=sip2 PE=3 SV=1	9	24	0.938	0.856	1.007	1.073	1.02	0.88	1.095	1.052	0	88.363	45	8	357	9	1	1	1	1	1	0.687903	1	1	5564.8	5525.1	5220.7	5929.4	4766	5637.5
Q184B3	High	Uncharacterized protein OS=Clostridioides difficile (strain 630) OX=272563 GN=CD630_29280 PE=4 SV=1	3	5	1.046	1.004	2.216	1.073	1.159	2.16	1.041	0.926	0	17.652	12	3	69	3	1	1	0.00459779	1	1	0.0361722	1	1	526.7	237.7	550.9	255.1	529	275.5
Q18CG9	High	50S ribosomal protein L29 OS=Clostridioides difficile (strain 630) OX=272563 GN=rpmC PE=3 SV=1	6	77	0.996	1.033	1.379	1.073	1.048	1.28	0.964	1.024	0	98.034	70	6	1212	6	1	1	0.0534619	1	1	0.101833	1	1	23576.9	17098.6	23484.4	18345.6	24361.2	17912.8
Q185M4	High	Glycine reductase complex component C subunit beta (Protein PC beta) OS=Clostridioides difficile (strain 630) OX=272563 GN=grdC PE=4 SV=1	8	10	1.034	1.098	0.569	1.073	1.122	0.549	0.942	0.956	0	41.165	18	8	158	8	1	1	2.15384e-06	1	1	1.59426e-06	1	1	823.9	1448.5	852.3	1553.7	904.6	1625.4
Q189C8	High	Putative pyruvate phosphate dikinase,PEP/pyruvate-binding OS=Clostridioides difficile (strain 630) OX=272563 GN=CD630_05820 PE=4 SV=2	7	7	1.075	1.074	0.918	1.073	1.011	0.919	1.001	1.061	0	46.024	10	7	79	7	1	1	0.849183	1	1	0.822584	1	1	1092.6	1190.7	1174.1	1277.2	1173	1203.2
Q18AM7	High	ABC-type transport system,spermidine/putrescine permease OS=Clostridioides difficile (strain 630) OX=272563 GN=potB PE=3 SV=1	3	5	0.966	0.903	1.241	1.072	0.97	1.118	1.071	1.106	0	37.107	14	3	158	3	1	1	0.0165347	1	1	0.592382	1	1	556.3	448.2	537.6	480.7	502.1	434.7
Q18AZ4	High	Putative solute-binding lipoprotein OS=Clostridioides difficile (strain 630) OX=272563 GN=CD630_11310 PE=4 SV=1	32	89	0.919	0.905	1.235	1.072	1.012	1.059	1.016	1.06	0	406.534	54	32	1542	32	1	1	0.0215632	1	1	0.403927	1	1	31900.9	25831.7	29332.2	27700.4	28879.9	26140.1
Q18B10	High	Rod shape-determining protein MrdB OS=Clostridioides difficile (strain 630) OX=272563 GN=mrdB PE=3 SV=1	5	14	0.941	0.884	1.043	1.072	1.019	0.915	1.065	1.052	0	66.996	13	5	256	5	1	1	1	1	1	0.992064	1	1	1718	1647.2	1616.9	1766.2	1518.4	1678.6
Q183I6	High	Putative radical SAM-family protein OS=Clostridioides difficile (strain 630) OX=272563 GN=CD630_27490 PE=4 SV=1	22	51	1.024	1.075	0.966	1.072	1.031	0.923	0.953	1.04	0	206.326	44	22	833	22	1	1	1	1	1	0.651924	1	1	13389.4	13860.6	13715.6	14861	14392.6	14288.5
Q18BV6	High	Putative TPR repeat-containing protein OS=Clostridioides difficile (strain 630) OX=272563 GN=CD630_14380 PE=4 SV=1	29	68	0.892	0.868	1.098	1.072	0.956	0.913	1.027	1.121	0	309.264	51	29	935	29	1	1	0.393055	1	1	1	1	1	15439.2	14060.8	13767.6	15073.5	13403.9	13444.2
Q183K2	High	Cell surface protein cwp19 OS=Clostridioides difficile (strain 630) OX=272563 GN=cwp19 PE=4 SV=1	53	218	0.896	0.858	1.149	1.072	1.013	0.96	1.044	1.058	0	875.843	65	51	4318	53	1	1	0.217222	1	1	1	1	1	63529.4	55306.8	56935.2	59288.8	54517.9	56039.7
Q18A18	High	ABC-type transport system, multidrug-family permease OS=Clostridioides difficile (strain 630) OX=272563 GN=CD630_08240 PE=4 SV=1	2	4	1.075	0.909	1.128	1.072	1.166	1.131	1.183	0.919	0	6.699	7	2	27	2	1	1	1	1	1	1	1	1	370.8	328.8	398.5	352.5	337	383.4
Q189S9	High	Uncharacterized protein OS=Clostridioides difficile (strain 630) OX=272563 GN=CD630_07350 PE=4 SV=1	2	10	1.157	1.04	0.852	1.072	1.085	0.92	1.113	0.988	0	23.021	14	2	175	2	1	1	0.506057	1	1	0.75476	1	1	4718.1	5537	5460.1	5934.9	4907.6	6005.6
Q185G0	High	Two-component response regulator OS=Clostridioides difficile (strain 630) OX=272563 GN=CD630_22890 PE=4 SV=1	5	10	0.956	0.957	0.781	1.072	1.003	0.696	0.999	1.068	0	32.641	23	4	116	5	1	1	0.0108947	1	1	0.00158716	1	1	713.2	913.8	681.7	979.3	682.4	916.8
Q186W0	High	Transcriptional regulator, TetR family OS=Clostridioides difficile (strain 630) OX=272563 GN=CD630_17520 PE=4 SV=1	4	5	1.007	0.963	0.893	1.072	1.021	0.839	1.046	1.05	0	11.384	21	4	40	4	1	1	1	1	1	1	1	1	946.2	1060.1	953.1	1136	911.4	1082.3
Q183I3	High	Putative ubiquinone biosynthesis protein OS=Clostridioides difficile (strain 630) OX=272563 GN=CD630_27470 PE=4 SV=1	20	28	0.921	0.917	1.092	1.072	1.014	0.939	1.005	1.057	0	119.26	35	20	362	20	1	1	0.915708	1	1	1	1	1	5908.1	5408.3	5442.5	5795.5	5417.5	5484.6
Q186Y8	High	ATP_bind_3 domain-containing protein OS=Clostridioides difficile (strain 630) OX=272563 GN=CD630_17790 PE=4 SV=1	11	28	1.024	1.001	0.794	1.071	1.001	0.759	1.024	1.07	0	158.695	46	11	525	11	1	1	0.00306948	1	1	0.00297949	1	1	2401.8	3023.6	2460.4	3239.7	2403.9	3028
Q18D56	High	ABC-type transport system,bacitracin/multidrug-family ATP-binding protein OS=Clostridioides difficile (strain 630) OX=272563 GN=CD630_03180 PE=4 SV=1	6	9	0.98	0.915	1.003	1.071	0.933	0.917	1.07	1.148	0	17.759	15	5	40	6	1	1	1	1	1	1	1	1	924.7	921.8	906	987.7	846.5	860.5
Q186W3	High	Peptide deformylase OS=Clostridioides difficile (strain 630) OX=272563 GN=def1 PE=3 SV=1	5	5	1.274	1.385	1.122	1.071	1.016	1.334	0.92	1.054	0	17.294	24	5	48	5	1	1	1	1	1	1	1	1	759.8	677.2	967.8	725.5	1052.3	688.2
Q182J6	High	PTS system, glucose-like IIA component OS=Clostridioides difficile (strain 630) OX=272563 GN=CD630_25120 PE=4 SV=1	7	13	0.972	0.94	0.473	1.071	1.044	0.429	1.034	1.026	0	82.663	36	7	230	7	1	1	1.5206e-05	1	1	4.1448e-06	1	1	2406.1	5083.1	2337.9	5445.7	2260.8	5305.2
Q18A16	High	Two-component sensor histidine kinase OS=Clostridioides difficile (strain 630) OX=272563 GN=CD630_08210 PE=4 SV=1	8	11	0.974	0.959	1.162	1.071	0.964	1.057	1.016	1.111	0	74.593	26	8	218	8	1	1	0.112918	1	1	0.535541	1	1	1379	1186.6	1343.3	1271.2	1322.7	1143.8
Q186Z3	High	Putative lipoprotein OS=Clostridioides difficile (strain 630) OX=272563 GN=CD630_17810 PE=4 SV=1	20	45	0.926	0.869	0.863	1.071	0.967	0.745	1.065	1.108	0	205.079	43	20	796	20	1	1	0.267743	1	1	0.0281874	1	1	7254.2	8409.2	6714.9	9007.9	6305.2	8131.6
Q18C55	High	Ferredoxin--NADP(+) reductase subunit alpha OS=Clostridioides difficile (strain 630) OX=272563 GN=CD630_15360 PE=4 SV=1	21	102	1.092	1.081	0.681	1.071	0.982	0.694	1.01	1.09	0	308.787	61	21	1724	21	1	1	0.000937942	1	1	0.00140769	1	1	14130.8	20755.9	15430.4	22226.7	15277.7	20392.1
Q185D9	High	Putative oxidoreductase, FAD dependent OS=Clostridioides difficile (strain 630) OX=272563 GN=CD630_22660 PE=4 SV=1	1	4	0.919	0.861	1.083	1.071	1.02	0.93	1.067	1.049	0	18.551	2	1	84	1	1	1	0.885738	1	1	1	1	1	1194.2	1102.2	1097.5	1180.3	1028.5	1124.7
Q18BG5	High	Putative MazG-like pyrophosphohydrolase OS=Clostridioides difficile (strain 630) OX=272563 GN=CD630_13020 PE=4 SV=1	3	4	1.099	0.987	1.041	1.071	1.092	1.068	1.114	0.98	0	58.141	28	3	191	3	1	1	1	1	1	1	1	1	1325	1273.2	1456.4	1363.3	1307.8	1390.9
Q185K4	High	Xanthine phosphoribosyltransferase OS=Clostridioides difficile (strain 630) OX=272563 GN=xpt PE=3 SV=1	9	32	1.049	1.079	0.807	1.071	1.149	0.79	0.972	0.932	0	167.625	51	9	821	9	1	1	0.0135944	1	1	0.00425889	1	1	6507.6	8064	6825.1	8634.2	7023.7	9263.8
Q18BQ9	High	Putative membrane protein OS=Clostridioides difficile (strain 630) OX=272563 GN=CD630_13930 PE=4 SV=1	3	5	0.969	0.964	1.048	1.071	0.999	0.948	1.005	1.072	0	11.032	9	3	45	3	1	1	1	1	1	1	1	1	1781.3	1699.5	1725.3	1819.5	1717.3	1697.4
Q181R1	High	Cyclic-di-AMP phosphodiesterase OS=Clostridioides difficile (strain 630) OX=272563 GN=CD630_36590 PE=3 SV=1	31	53	0.895	0.905	0.971	1.071	1.001	0.812	0.989	1.069	0	292.072	45	31	782	31	1	1	1	1	1	0.459936	1	1	11581.5	11928.1	10363.3	12770.4	10482.1	11941.3
Q189Q9	High	Phosphate butyryltransferase (Phosphotransbutyrylase) OS=Clostridioides difficile (strain 630) OX=272563 GN=ptb1 PE=4 SV=1	20	65	1.042	1.043	0.388	1.07	0.938	0.378	0.999	1.141	0	299.407	59	19	1223	20	1	1	3.37176e-08	1	1	3.21646e-08	1	1	8596.4	22133.5	8955	23692.3	8964.3	20763.7
Q187H6	High	Putative DNA recombination protein Tn1549-like,CTn5-Orf24 OS=Clostridioides difficile (strain 630) OX=272563 GN=CD630_18650 PE=4 SV=1	22	44	0.954	0.974	0.869	1.07	1.01	0.774	0.98	1.059	0	261.218	45	22	938	22	1	1	0.0469443	1	1	0.00487976	1	1	7177.6	8264	6847.5	8842.5	6989.4	8349.3
Q186J6	High	Uncharacterized protein OS=Clostridioides difficile (strain 630) OX=272563 GN=CD630_16410 PE=4 SV=2	4	6	0.926	0.96	0.991	1.07	1.032	0.857	0.964	1.037	0	26.607	10	4	108	4	1	1	1	1	1	0.402935	1	1	807.6	815.2	747.9	872.2	775.7	841.4
Q187F2	High	DUF218 domain-containing protein OS=Clostridioides difficile (strain 630) OX=272563 GN=CD630_18420 PE=4 SV=1	8	12	0.982	0.991	1.064	1.07	1.013	0.977	0.991	1.056	0	40.669	26	8	158	8	1	1	1	1	1	1	1	1	1459.4	1371.7	1433.2	1467.4	1446.8	1389.9
Q18CF2	High	30S ribosomal protein S12 OS=Clostridioides difficile (strain 630) OX=272563 GN=rpsL PE=3 SV=2	16	112	0.962	0.995	1.756	1.069	1.128	1.579	0.966	0.948	0	167.884	68	16	1363	16	1	1	1.23305e-05	1	1	2.05858e-05	1	1	48264.2	27492.8	46412	29401.7	48028.4	31009.7
Q186B9	High	Abhydrolase_5 domain-containing protein OS=Clostridioides difficile (strain 630) OX=272563 GN=CD630_22280 PE=4 SV=1	15	39	0.904	0.909	1.127	1.069	0.992	0.952	0.994	1.078	0	183.421	62	15	540	15	1	1	0.168087	1	1	1	1	1	9361.2	8308.7	8463.2	8885.4	8512.8	8243.8
Q189L5	High	Putative methyltransferase OS=Clostridioides difficile (strain 630) OX=272563 GN=CD630_06730 PE=4 SV=1	8	17	1.057	1.074	0.75	1.069	0.995	0.741	0.984	1.074	0	74.357	34	8	269	8	1	1	0.0145995	1	1	0.0160802	1	1	1406.2	1875.9	1485.8	2006	1510.5	1867.4
Q185E0	High	PTS system, fructose-specific IIABC component OS=Clostridioides difficile (strain 630) OX=272563 GN=fruABC PE=4 SV=1	25	161	0.929	0.835	1.854	1.069	0.967	1.612	1.112	1.106	0	386.7	32	25	2562	25	1	1	3.42463e-05	1	1	5.89756e-05	1	1	52569.2	28347.8	48844.1	30307.5	43912	27402
Q183G2	High	Putative membrane protein OS=Clostridioides difficile (strain 630) OX=272563 GN=CD630_27280 PE=4 SV=1	1	2	0.934	0.955	0.855	1.069	0.972	0.747	0.978	1.1	0	6.406	5	1	45	1	1	1	0.563447	1	1	0.171658	1	1	156.3	182.7	145.9	195.3	149.2	177.5
Q182H2	High	PTS system, fructose-like IIC component OS=Clostridioides difficile (strain 630) OX=272563 GN=CD630_24860 PE=4 SV=1	4	9	0.879	0.96	1.343	1.069	1.125	1.104	0.916	0.95	0	34.427	10	4	156	4	1	1	0.00936314	1	1	0.410451	1	1	1118.8	832.9	983.1	890.3	1073.6	937.1
Q183U2	High	Putative membrane protein OS=Clostridioides difficile (strain 630) OX=272563 GN=CD630_28580 PE=1 SV=1	5	6	1.008	0.925	0.945	1.069	1.037	0.891	1.091	1.031	0	21.641	11	5	81	5	1	1	0.933454	1	1	0.871308	1	1	487.8	516.2	491.8	551.8	450.9	535.1
Q183S8	High	Nitrilase (Carbon-nitrogen hydrolase) OS=Clostridioides difficile (strain 630) OX=272563 GN=CD630_28420 PE=4 SV=1	16	54	1.06	1.115	0.749	1.069	1.023	0.743	0.951	1.045	0	242.531	55	16	1027	16	1	1	0.000251341	1	1	0.000119285	1	1	10447	13949.2	11071.1	14907.6	11646.5	14264.7
Q183V7	High	2-keto-3-deoxygluconate permease 1 OS=Clostridioides difficile (strain 630) OX=272563 GN=kdgT1 PE=4 SV=1	1	2	0.912	1.106	0.439	1.069	0.966	0.374	0.825	1.106	0	9.238	2	1	58	1	1	1	0.000154042	1	1	4.61782e-05	1	1	182.2	415.3	166.2	443.8	201.6	401.4
Q185B3	High	N-acetylneuraminate lyase OS=Clostridioides difficile (strain 630) OX=272563 GN=nanA PE=3 SV=1	6	8	1.138	1.172	0.819	1.068	0.969	0.873	0.971	1.102	0	31.947	19	6	90	6	1	1	0.647995	1	1	0.860364	1	1	1349.2	1646.8	1535.6	1759.4	1581.6	1596
Q187L5	Low	ABC-type transport system, permease OS=Clostridioides difficile (strain 630) OX=272563 GN=CD630_19040 PE=3 SV=1	1	2	1.002	0.989	1.217	1.068	1.091	1.141	1.013	0.979	0.056	1.612	2	1	19	1	1	1	0.0242909	1	1	0.0886254	1	1	1110.2	912.6	1112	974.7	1097.8	995.7
Q18C12	High	Two-component sensor histidine kinase,sporulation-associated spo0A OS=Clostridioides difficile (strain 630) OX=272563 GN=CD630_14920 PE=4 SV=1	12	15	0.965	0.976	0.688	1.068	0.946	0.622	0.988	1.13	0	48.784	11	12	96	12	1	1	0.00257677	1	1	0.000509195	1	1	948.9	1378.8	915.9	1472.7	926.6	1303.8
Q18BJ3	High	Ribonuclease Y OS=Clostridioides difficile (strain 630) OX=272563 GN=rny PE=3 SV=2	38	162	0.954	0.861	0.915	1.068	0.971	0.818	1.109	1.099	0	536.849	60	36	2561	38	1	1	0.584183	1	1	0.0525565	1	1	48205.3	52666.9	46006.8	56245.6	41498	51157.3
Q187I8	High	ABC-type transport system, ATP-binding protein Tn1549-like, CTn5-Orf34 OS=Clostridioides difficile (strain 630) OX=272563 GN=vexP2 PE=4 SV=1	8	16	0.946	1	1.071	1.068	1.111	0.948	0.945	0.961	0	54.423	30	7	141	8	1	1	1	1	1	1	1	1	2390.3	2232.9	2260.1	2384.4	2391.5	2480.4
Q184Z6	High	SsrA-binding protein OS=Clostridioides difficile (strain 630) OX=272563 GN=smpB PE=3 SV=1	7	15	1.008	1.117	0.912	1.068	1.123	0.861	0.903	0.951	0	69.421	41	7	231	7	1	0.942085	0.099599	1	1	0.0579999	1	1	2447.6	2683.8	2468.2	2865.6	2734.4	3012.8
Q185X6	High	Cyclomaltodextrinase (Maltogenic alpha-amylase) (Cyclomaltodextrin dextrin-hydrolase (Decyclizing)) OS=Clostridioides difficile (strain 630) OX=272563 GN=CD630_21900 PE=3 SV=1	16	22	1.068	1.026	0.989	1.068	1.027	0.99	1.041	1.039	0	102.415	27	16	236	16	1	1	1	1	1	1	1	1	2107.7	2130.2	2251.4	2274.4	2163.5	2188.5
Q184H4	High	Putative CRISPR-associated Cas6 family protein OS=Clostridioides difficile (strain 630) OX=272563 GN=CD630_29820 PE=4 SV=1	2	2	0.819	0.967	1.248	1.068	0.804	0.957	0.846	1.327	0.001	5.36	8	2	35	2	1	1	0.818976	1	1	1	1	1	120.9	96.9	99	103.5	117	78
Q18AK7	High	Putative acyl-CoA N-acyltransferase OS=Clostridioides difficile (strain 630) OX=272563 GN=CD630_10060 PE=4 SV=1	7	11	1.064	1.127	1.174	1.068	1.169	1.169	0.944	0.914	0	43.088	61	7	129	7	1	1	0.177105	1	1	0.0476805	1	1	1833.9	1562.7	1950.5	1668.2	2066	1826.2
Q182R7	High	Putative serine/threonine-protein kinase and phosphatase OS=Clostridioides difficile (strain 630) OX=272563 GN=stk PE=4 SV=1	28	87	0.937	0.871	1.084	1.067	1.024	0.951	1.075	1.042	0	409.727	46	28	1439	28	1	1	0.925938	1	1	1	1	1	19717.3	18191.1	18465.4	19416.1	17183.2	18635.7
Q18BL4	High	DUF4097 domain-containing protein OS=Clostridioides difficile (strain 630) OX=272563 GN=CD630_13470 PE=4 SV=1	12	23	0.951	0.838	0.849	1.067	0.92	0.756	1.135	1.16	0	67.854	33	12	295	12	1	1	0.32694	1	1	0.0361722	1	1	2496.6	2940.5	2373.1	3138.4	2091.4	2704.8
Q18AI5	High	Putative drug/sodium antiporter, MATE family OS=Clostridioides difficile (strain 630) OX=272563 GN=CD630_09850 PE=4 SV=1	2	7	0.892	0.936	1.097	1.067	1.051	0.917	0.953	1.015	0	47.426	6	2	184	2	1	1	0.235992	1	1	1	1	1	681.1	620.9	607.5	662.6	637.4	652.6
Q18BU0	High	Putative diguanylate kinase signaling protein OS=Clostridioides difficile (strain 630) OX=272563 GN=CD630_14190 PE=4 SV=1	10	15	0.965	1.014	0.631	1.067	1.032	0.571	0.952	1.034	0	66.543	20	10	122	10	1	1	0.000131437	1	1	5.5233e-05	1	1	680.3	1077.8	656.7	1150	689.9	1112.6
Q183E7	High	Putative cell wall protein cwp22 OS=Clostridioides difficile (strain 630) OX=272563 GN=cwp22 PE=4 SV=2	43	157	0.869	0.829	1.113	1.067	0.977	0.907	1.049	1.092	0	675.308	64	43	3345	43	1	0.872455	0.371296	1	1	1	1	1	40045.7	35982.3	34809.5	38389.9	33180	35155.4
Q18B80	High	Putative glycosyl transferase OS=Clostridioides difficile (strain 630) OX=272563 GN=CD630_12180 PE=4 SV=1	3	6	0.902	0.79	0.886	1.067	0.946	0.749	1.142	1.127	0	33.796	12	3	116	3	1	1	0.810207	1	1	0.109972	1	1	1506	1699	1358.4	1812.4	1189.3	1608
Q18C31	High	Putative lipoprotein OS=Clostridioides difficile (strain 630) OX=272563 GN=CD630_15090 PE=4 SV=1	2	3	1.073	0.986	0.874	1.067	0.968	0.879	1.088	1.102	0	12.108	10	2	48	2	1	1	0.633123	1	1	0.245617	1	1	355.8	407.1	381.7	434.3	350.8	394
Q181B2	High	Putative pilin protein OS=Clostridioides difficile (strain 630) OX=272563 GN=CD630_35130 PE=4 SV=1	6	15	0.905	0.907	0.979	1.067	1.057	0.831	0.998	1.009	0	102.978	41	6	467	6	1	1	1	1	1	0.52432	1	1	4333.1	4428	3923	4723	3932.1	4681.4
Q18C16	High	RNA polymerase sigma factor OS=Clostridioides difficile (strain 630) OX=272563 GN=sigA2 PE=3 SV=1	7	10	1.129	1.154	0.768	1.067	1.059	0.813	0.979	1.007	0	49.373	25	6	140	7	1	1	0.00908608	1	1	0.0224952	1	1	1231.1	1603.9	1390.5	1710.7	1420.4	1698.9
Q180K3	High	Transcriptional regulator, hxlR family OS=Clostridioides difficile (strain 630) OX=272563 GN=CD630_33560 PE=4 SV=1	3	3	1.046	0.967	1.072	1.067	1.095	1.051	1.082	0.974	0	13.443	23	3	54	3	1	1	1	1	1	1	1	1	1017.6	949.2	1064.3	1012.3	984.1	1039.7
Q187P7	High	Acetyl-coenzyme A carboxylase carboxyl transferase subunit alpha OS=Clostridioides difficile (strain 630) OX=272563 GN=accA PE=3 SV=1	24	101	0.966	0.947	1.151	1.066	1.037	1.043	1.02	1.028	0	277.17	66	24	1134	24	1	1	0.0179081	1	1	0.416678	1	1	32350.8	28109.4	31254.6	29978	30637.2	29160.1
Q18D60	High	Two-component response regulator OS=Clostridioides difficile (strain 630) OX=272563 GN=CD630_03200 PE=4 SV=1	3	3	1.13	0.929	0.742	1.066	0.774	0.787	1.217	1.377	0	23.289	14	3	46	3	1	1	0.0447392	1	1	0.175565	1	0.643062	377.2	508	426.4	541.7	350.2	393.3
Q181Y8	High	Putative cell wall hydrolase phosphatase-associated protein OS=Clostridioides difficile (strain 630) OX=272563 GN=CD630_24020 PE=4 SV=1	4	6	0.935	1.085	4.356	1.066	1.085	3.82	0.862	0.983	0	40.459	14	4	108	4	1	1	4.42028e-08	1	1	7.85356e-08	1	1	886.8	203.6	829.2	217.1	962.2	220.9
Q187R3	High	Transcriptional regulator, LysR family OS=Clostridioides difficile (strain 630) OX=272563 GN=CD630_19520 PE=3 SV=1	3	3	1.04	0.981	1.036	1.066	1.056	1.01	1.06	1.009	0	13.114	9	3	39	3	1	1	1	1	1	1	1	1	74.5	71.9	77.5	76.7	73.1	76
Q182U2	High	Two-component response regulator OS=Clostridioides difficile (strain 630) OX=272563 GN=CD630_26010 PE=4 SV=1	13	18	0.972	0.946	0.535	1.066	0.925	0.488	1.027	1.153	0	81.963	36	13	239	13	1	1	1.21215e-05	1	1	6.72468e-06	1	1	2576.6	4811.7	2505.6	5130.1	2438.6	4448.5
Q186J2	High	Putative calcium-transporting ATPase OS=Clostridioides difficile (strain 630) OX=272563 GN=CD630_16370 PE=4 SV=1	48	193	0.94	0.889	1.009	1.066	0.972	0.89	1.057	1.097	0	731.399	52	48	3682	48	1	1	1	1	1	1	1	1	47303.2	46878.7	44461.1	49979.5	42075.5	45548.4
Q187D9	High	Putative cation (Mg2+ and Co2+) transport-related, membrane protein OS=Clostridioides difficile (strain 630) OX=272563 GN=CD630_18310 PE=4 SV=2	5	5	0.921	0.933	1.046	1.066	1.008	0.904	0.987	1.058	0	22.893	16	5	50	5	1	1	1	1	1	0.800782	1	1	786.9	752.1	724.7	801.9	734.4	758
Q188R5	High	Putative iron-sulfur protein OS=Clostridioides difficile (strain 630) OX=272563 GN=CD630_04740 PE=4 SV=1	6	9	1.048	1.274	1.194	1.066	1.103	1.174	0.823	0.967	0	29.225	20	6	96	6	1	0.433802	0.047003	1	1	0.0708921	1	1	862.8	722.4	904.2	770.2	1098.9	796.5
Q17ZT3	High	Uncharacterized protein OS=Clostridioides difficile (strain 630) OX=272563 GN=CD630_p100 PE=4 SV=1	4	6	0.922	0.989	1.131	1.066	1.074	0.979	0.932	0.993	0	32.149	22	4	78	4	1	1	0.648824	1	1	1	1	1	712	629.3	656.5	670.9	704.3	675.8
Q18BJ7	High	DNA helicase OS=Clostridioides difficile (strain 630) OX=272563 GN=CD630_13300 PE=3 SV=1	25	49	0.996	1.004	0.757	1.066	0.991	0.707	0.992	1.075	0	187.276	37	25	656	25	1	1	0.0011892	1	1	0.000329496	1	1	10172.3	13440	10131.4	14326.3	10213.1	13321.3
Q187K6	High	Putative oligonucleotide binding regulator OS=Clostridioides difficile (strain 630) OX=272563 GN=CD630_18930 PE=4 SV=1	8	12	0.903	0.715	0.43	1.066	1.061	0.365	1.264	1.004	0	58.476	57	8	124	8	1	1	0.000179981	1	1	0.000126695	1	1	1462.6	3398.7	1321.4	3622.7	1045.7	3606.8
Q18BS0	High	TsaA-like domain-containing protein OS=Clostridioides difficile (strain 630) OX=272563 GN=CD630_13970 PE=4 SV=1	3	5	1.04	1.084	0.982	1.066	1.052	0.958	0.959	1.013	0	15.091	20	3	52	3	1	1	1	1	1	0.531261	1	1	694.5	706.9	721.9	753.2	753	743.5
Q184D0	High	Putative phage resolvase/integrase OS=Clostridioides difficile (strain 630) OX=272563 GN=CD630_29420 PE=4 SV=1	1	1	0.859	0.834	1.463	1.065	1.007	1.179	1.03	1.058	0	8.26	25	1	20	1	1	1	0.00105938	1	1	0.114548	1	1	250.4	171.2	215.1	182.4	208.7	172.4
Q18D66	High	DNA helicase OS=Clostridioides difficile (strain 630) OX=272563 GN=pcrA PE=3 SV=1	49	116	1.034	1.039	0.965	1.065	0.999	0.936	0.995	1.066	0	466.196	56	49	1748	49	1	1	1	1	1	1	1	1	26981.9	27966.7	27892.6	29794.6	28022.5	27945.5
Q18CC1	High	Dihydrolipoyl dehydrogenase OS=Clostridioides difficile (strain 630) OX=272563 GN=acoL PE=3 SV=1	22	38	0.987	1.02	0.993	1.065	1.077	0.92	0.968	0.989	0	179.697	35	22	470	22	1	1	1	1	1	0.0484074	1	1	8359.3	8420.9	8250.7	8969.7	8526	9072.6
Q185C4	High	Uncharacterized protein OS=Clostridioides difficile (strain 630) OX=272563 GN=CD630_22480 PE=4 SV=1	11	12	0.935	0.956	1.027	1.065	0.966	0.901	0.978	1.103	0	33.473	26	11	91	11	1	1	1	1	1	0.168903	1	1	1203.1	1171.6	1124.7	1247.8	1150	1131.7
Q184Z1	High	Transcriptional regulator, Phage-type OS=Clostridioides difficile (strain 630) OX=272563 GN=CD630_31540 PE=4 SV=1	3	4	0.929	0.922	1.241	1.065	1.004	1.082	1.007	1.06	0	27.255	22	3	85	3	1	1	0.10313	1	1	0.700713	1	1	762.6	614.6	708.2	654.5	703.1	617.3
Q18BG8	High	DNA polymerase III PolC-type OS=Clostridioides difficile (strain 630) OX=272563 GN=polC PE=3 SV=1	28	36	1.047	1.019	0.916	1.065	1.02	0.901	1.028	1.044	0	188.719	21	28	490	28	1	1	0.491753	1	1	0.123617	1	1	3727.4	4069.2	3903.2	4332.8	3797	4149.8
Q181G0	High	ATP-dependent zinc metalloprotease FtsH OS=Clostridioides difficile (strain 630) OX=272563 GN=ftsH2 PE=3 SV=1	43	156	0.971	0.977	1.152	1.065	1.007	1.051	0.994	1.057	0	556.986	54	43	2819	43	1	1	0.859038	1	1	1	1	1	39544.8	34321	38390.6	36543.2	38625.3	34569.7
Q185W4	High	ABC-type transport system,cystine/aminoacid-family permease OS=Clostridioides difficile (strain 630) OX=272563 GN=CD630_21750 PE=3 SV=1	4	12	0.991	0.958	0.632	1.065	0.958	0.588	1.034	1.111	0	45.455	19	4	150	4	1	1	0.000207012	1	1	4.79712e-05	1	1	1474.7	2335.1	1462	2486.2	1413.5	2237.9
Q184I7	High	ABC-type transport system, iron-family ATP-binding protein OS=Clostridioides difficile (strain 630) OX=272563 GN=CD630_29970 PE=4 SV=1	7	8	0.959	1.033	1.077	1.064	1.111	0.971	0.928	0.958	0	56.493	22	7	135	7	1	1	0.485127	1	0.966662	1	1	1	2016.8	1872.8	1934.9	1993.4	2084.4	2079.8
Q185M1	High	Glycine reductase complex component C subunit alpha (Protein PC alpha) OS=Clostridioides difficile (strain 630) OX=272563 GN=grdD PE=4 SV=1	4	4	0.929	1.159	0.779	1.064	1.17	0.681	0.802	0.909	0	18.549	11	4	51	4	1	1	0.0227219	1	1	0.00504157	1	1	330.2	423.7	306.9	450.9	382.7	495.9
Q188Y9	Medium	Protein-glutamate methylesterase OS=Clostridioides difficile (strain 630) OX=272563 GN=cheB PE=4 SV=1	1	2	0.998	0.927	0.837	1.064	0.844	0.785	1.077	1.26	0.036	2.044	3	1	17	1	1	1	1	1	1	0.611191	1	1	331.3	395.8	330.8	421.2	307.1	334.2
Q187B2	High	Putative membrane protein OS=Clostridioides difficile (strain 630) OX=272563 GN=CD630_18010 PE=4 SV=1	7	20	0.885	0.863	0.854	1.064	0.969	0.71	1.026	1.098	0	78.542	20	7	358	7	1	1	0.10667	1	1	0.00276046	1	1	2956.7	3464	2616	3684.6	2550.9	3354.9
Q181B9	High	Uncharacterized protein OS=Clostridioides difficile (strain 630) OX=272563 GN=CD630_35190 PE=4 SV=1	11	17	0.941	0.858	0.976	1.064	0.997	0.864	1.097	1.067	0	57.487	38	11	219	11	1	1	1	1	1	0.233821	1	1	4515.6	4625.5	4250.6	4920.1	3874.5	4610.1
Q18B87	High	Putative phage integrase site-specific recombinase XerD-like OS=Clostridioides difficile (strain 630) OX=272563 GN=CD630_12220 PE=3 SV=1	7	13	0.962	0.803	0.982	1.064	0.924	0.889	1.199	1.151	0	48.297	19	7	147	7	1	0.942085	1	1	1	0.860802	1	1	1859	1892.7	1788.8	2013	1492	1749.4
Q189F9	High	Putative membrane protein OS=Clostridioides difficile (strain 630) OX=272563 GN=CD630_06170 PE=4 SV=1	4	6	1.013	1.108	1.394	1.063	1.105	1.328	0.914	0.962	0	22.229	14	4	83	4	1	1	0.0675563	1	1	0.510893	1	1	1700.8	1220.5	1723.3	1297.7	1885.2	1349.1
Q187V9	High	Transcriptional regulator, AraC family OS=Clostridioides difficile (strain 630) OX=272563 GN=CD630_19960 PE=4 SV=1	7	9	0.979	1.086	0.901	1.063	1.043	0.83	0.901	1.019	0	21.781	13	7	49	7	1	1	0.193877	1	1	0.0658745	1	1	1087.5	1207.1	1064.9	1283.3	1181.5	1259.6
Q180Z6	High	Bifunctional protein OS=Clostridioides difficile (strain 630) OX=272563 GN=CD630_34970 PE=4 SV=1	19	38	1.005	1.007	1.097	1.063	1.039	1.037	0.999	1.023	0	139.161	40	19	498	19	1	1	0.0508529	1	1	0.950229	1	1	9375.8	8550.5	9426.7	9090	9440	8882.5
Q188G1	High	Putative restriction enzyme OS=Clostridioides difficile (strain 630) OX=272563 GN=CD630_20940 PE=4 SV=2	8	9	1	0.938	0.94	1.063	0.949	0.884	1.066	1.12	0	45.453	13	8	158	8	1	1	0.604783	1	1	0.155905	1	1	962.5	1024.1	962.4	1088.7	903.2	972.4
Q187Z6	High	Putative aspartate racemase RacX OS=Clostridioides difficile (strain 630) OX=272563 GN=racX PE=3 SV=1	7	10	1.004	1.001	0.917	1.063	1.029	0.866	1.003	1.033	0	43.087	28	7	128	7	1	1	0.190993	1	1	0.175349	1	1	1864.7	2033.2	1871.3	2161.1	1866	2091.9
Q187Z0	High	RepL domain-containing protein OS=Clostridioides difficile (strain 630) OX=272563 GN=CD630_20220 PE=4 SV=1	3	4	0.945	1.083	0.982	1.063	1.015	0.873	0.872	1.047	0	10.999	22	3	19	3	1	1	1	1	1	0.621357	1	1	358.8	365.5	339.1	388.4	388.7	371
Q186C9	High	N-acetyltransferase domain-containing protein OS=Clostridioides difficile (strain 630) OX=272563 GN=CD630_15740 PE=4 SV=1	1	1	1.03	0.91	1.259	1.063	1.013	1.22	1.131	1.049	0.007	3.685	5	1	24	1	1	1	0.932132	1	1	1	1	1	90.6	71.9	93.3	76.4	82.4	72.9
Q18CR6	High	Putative oxidoreductase, NAD/FAD binding subunit OS=Clostridioides difficile (strain 630) OX=272563 GN=CD630_01760 PE=4 SV=1	25	53	1.156	0.88	0.336	1.063	1.002	0.366	1.313	1.06	0	267.329	53	25	701	25	1	1	0.000154042	1	1	0.000133385	1	1	6458.3	19202.3	7464.3	20405	5683.6	19249.7
Q185D8	High	Uncharacterized protein OS=Clostridioides difficile (strain 630) OX=272563 GN=CD630_22640 PE=4 SV=1	21	35	0.971	1.094	1.106	1.063	1.046	1.01	0.888	1.016	0	154.294	60	21	373	21	1	1	0.263732	1	1	1	1	1	6284.4	5684.2	6102.7	6039.8	6874.2	5946.3
Q184I1	High	ABC-type transport system, sulfonate-family extracellular solute-binding protein OS=Clostridioides difficile (strain 630) OX=272563 GN=ssuA2 PE=4 SV=1	10	27	0.919	0.835	1.274	1.063	0.984	1.102	1.101	1.08	0	81.831	31	10	275	10	1	1	0.0254908	1	1	0.383877	1	1	9607.9	7543	8834.3	8014.5	8020.7	7418.9
Q18B40	High	3-oxoacyl-[acyl-carrier-protein] synthase 3 OS=Clostridioides difficile (strain 630) OX=272563 GN=fabH PE=3 SV=1	19	63	1.025	1.093	1.202	1.062	1.114	1.16	0.938	0.954	0	340.752	59	19	1542	19	1	1	0.000650248	1	1	0.00187323	1	1	15940.1	13260.3	16343.7	14088.7	17418.8	14766.2
Q181H0	High	Uncharacterized protein OS=Clostridioides difficile (strain 630) OX=272563 GN=CD630_35680 PE=4 SV=1	4	10	0.942	0.898	2.516	1.062	1.041	2.232	1.049	1.02	0	38.684	47	4	144	4	1	1	0.00492522	1	1	0.00782213	1	1	3438	1366.6	3239.8	1451.8	3089.1	1423.1
Q18BP5	High	Transcriptional regulator, Phage-type OS=Clostridioides difficile (strain 630) OX=272563 GN=CD630_13790 PE=4 SV=1	7	11	0.965	1.014	0.732	1.062	1.03	0.664	0.952	1.031	0	34.372	30	7	98	7	1	1	0.000661592	1	1	3.88814e-05	1	1	3324.7	4544.5	3207.7	4827.5	3370.8	4680.3
Q18AY2	High	Transcriptional regulator, HTH-type OS=Clostridioides difficile (strain 630) OX=272563 GN=CD630_11261 PE=4 SV=1	4	6	0.948	0.905	0.653	1.062	1.017	0.583	1.047	1.045	0	35.502	54	4	87	4	1	1	0.0313753	1	1	0.00339791	1	1	433	662.8	410.6	704	392	673.9
Q187H9	High	Putative conjugative transposon protein Tn1549-like, CTn5-Orf26 OS=Clostridioides difficile (strain 630) OX=272563 GN=CD630_18670 PE=4 SV=1	6	7	1.096	1.024	0.68	1.062	1.126	0.701	1.07	0.943	0	31.494	25	6	74	6	1	1	0.000202359	1	1	9.24985e-05	1	1	951.3	1399.8	1042.7	1486.6	974.6	1576.8
Q18CY7	High	Flagellar basal-body rod protein FlgB OS=Clostridioides difficile (strain 630) OX=272563 GN=flgB PE=4 SV=1	5	7	0.961	0.934	1.373	1.062	1.099	1.242	1.029	0.966	0	66.851	49	5	114	5	1	1	0.00218267	1	1	0.0171529	1	1	1523.4	1109.7	1463.6	1178.5	1422.3	1220
Q18A41	High	Putative glycosyl transferase, group 1 OS=Clostridioides difficile (strain 630) OX=272563 GN=CD630_08430 PE=4 SV=1	8	10	1.011	1.026	0.861	1.062	1.028	0.82	0.986	1.033	0	50.572	21	8	111	8	1	1	0.155668	1	1	0.198122	1	1	493.4	573.3	499	608.7	506.1	589.1
Q180W6	High	ATP hydrolase epsilon chain OS=Clostridioides difficile (strain 630) OX=272563 GN=atpC1 PE=3 SV=1	6	23	0.908	0.908	1.073	1.062	1.099	0.918	1.001	0.966	0	97.093	70	6	530	6	1	1	1	1	1	1	1	1	6706.1	6250.2	6090.4	6635.4	6086.5	6871.2
Q187P3	High	Putative phage integrase OS=Clostridioides difficile (strain 630) OX=272563 GN=CD630_19320 PE=3 SV=1	11	16	1.018	1.064	1.251	1.061	1.065	1.2	0.957	0.997	0	64.842	23	11	154	11	1	1	0.00861336	1	1	0.0460087	1	1	5311.6	4245.4	5408	4506.1	5652	4520.9
Q18AP1	High	Uncharacterized protein OS=Clostridioides difficile (strain 630) OX=272563 GN=CD630_10390 PE=4 SV=1	4	5	1.022	1.088	0.996	1.061	1.051	0.959	0.939	1.01	0	24.071	15	4	58	4	1	1	1	1	1	1	1	1	665.2	667.6	679.6	708.6	723.8	701.7
Q186G6	High	Uncharacterized protein OS=Clostridioides difficile (strain 630) OX=272563 GN=CD630_16110 PE=4 SV=1	3	3	1.009	0.97	1.151	1.061	0.964	1.095	1.04	1.101	0	12.876	8	3	51	3	1	1	0.688477	1	1	1	1	1	206.6	179.5	208.5	190.4	200.4	172.9
Q188F9	High	Transcriptional regulator, sigma-54-dependent OS=Clostridioides difficile (strain 630) OX=272563 GN=CD630_20920 PE=4 SV=1	15	41	1.002	1.07	0.673	1.061	0.957	0.636	0.936	1.109	0	108.498	38	13	445	15	1	1	7.78065e-05	1	1	4.47293e-05	1	1	5745.2	8534.3	5754.1	9053.8	6147.6	8163.3
Q183E1	High	HIRAN domain-containing protein OS=Clostridioides difficile (strain 630) OX=272563 GN=CD630_27060 PE=4 SV=1	14	20	0.985	1.02	0.993	1.061	0.997	0.922	0.965	1.064	0	84.673	23	14	224	14	1	1	1	1	1	0.367408	1	1	3159.4	3182.4	3111.5	3376.1	3223.2	3173.6
Q188V7	High	Transcriptional regulator, HTH-type Tn5397,CTn3-Orf9 OS=Clostridioides difficile (strain 630) OX=272563 GN=CD630_05090 PE=4 SV=1	1	1	1.015	0.976	1.373	1.061	1.023	1.314	1.04	1.037	0.005	4.158	7	1	31	1	1	1	0.00443535	1	1	0.024171	1	1	720.1	524.4	731	556.3	702.7	536.4
Q185L0	High	Putative membrane protein OS=Clostridioides difficile (strain 630) OX=272563 GN=CD630_23370 PE=4 SV=1	13	29	0.887	0.945	1.369	1.061	0.996	1.145	0.939	1.065	0	95.362	42	13	348	13	1	1	0.00401767	1	1	0.246647	1	1	7000.8	5112.3	6209.7	5422.8	6614.9	5092.6
Q181R6	High	Single-stranded DNA-binding protein OS=Clostridioides difficile (strain 630) OX=272563 GN=ssb1 PE=3 SV=1	12	61	1.055	1.05	0.97	1.061	1.044	0.965	1.005	1.016	0	168.864	69	12	972	12	1	1	1	1	1	1	1	1	12735.2	13126.8	13433.5	13923.9	13373.3	13708.7
Q184K0	High	Putative pyridine nucleotide-disulphide oxidoreductase, class I OS=Clostridioides difficile (strain 630) OX=272563 GN=CD630_30090 PE=4 SV=1	9	10	1.084	1.049	0.748	1.061	0.956	0.765	1.034	1.11	0	69.699	24	9	242	9	1	1	0.0010465	1	1	0.00496729	1	1	1585	2119.6	1718.9	2248.2	1663	2026.3
Q185Z4	High	Putative membrane protein OS=Clostridioides difficile (strain 630) OX=272563 GN=CD630_22050 PE=4 SV=1	5	9	0.886	0.847	0.94	1.06	0.977	0.785	1.045	1.086	0	27.764	10	5	123	5	1	1	1	1	1	0.0692152	1	1	4440.2	4724.2	3932	5009.9	3762.5	4615.2
Q18CG8	High	30S ribosomal protein S17 OS=Clostridioides difficile (strain 630) OX=272563 GN=rpsQ PE=3 SV=1	6	44	1.036	0.98	1.215	1.06	1.086	1.187	1.057	0.977	0	31.995	54	6	440	6	1	1	0.935203	1	1	0.914083	1	1	16172.8	13312.4	16750.3	14115	15852.2	14451
Q189Q1	High	Putative diguanylate kinase signaling protein OS=Clostridioides difficile (strain 630) OX=272563 GN=CD630_07070 PE=4 SV=2	19	29	0.94	0.941	0.716	1.06	0.953	0.635	0.998	1.113	0	136.995	24	19	401	19	1	1	0.00181361	1	1	0.000355971	1	1	2646.9	3694.6	2486.9	3916.8	2491.7	3519.4
Q188D9	Medium	Uncharacterized protein OS=Clostridioides difficile (strain 630) OX=272563 GN=CD630_20710 PE=4 SV=1	1	1	1.058	0.967	0.822	1.06	0.922	0.82	1.095	1.15	0.046	1.997	3	1	27	1	1	1	0.187696	1	1	0.136811	1	1	255.4	310.9	270.4	329.6	247	286.5
Q18CK1	High	Putative 4Fe-4S ferredoxin, iron-sulfur binding domain protein, delta subunit OS=Clostridioides difficile (strain 630) OX=272563 GN=CD630_01150 PE=4 SV=1	6	31	0.995	0.923	0.383	1.06	0.956	0.36	1.078	1.109	0	152.664	61	6	734	6	1	1	4.74261e-05	1	1	4.00135e-05	1	1	4109	10731.7	4090.3	11375.8	3792.8	10261.1
Q18BK6	High	Aminotransferase OS=Clostridioides difficile (strain 630) OX=272563 GN=aspB PE=3 SV=1	32	136	1.065	1.035	0.461	1.06	0.953	0.463	1.029	1.112	0	357.539	62	32	1859	32	1	1	2.03997e-06	1	1	1.63589e-06	1	1	19556.4	42466.5	20829.3	45010.8	20232.9	40467.6
Q188B6	High	Transcriptional regulator, RpiR family OS=Clostridioides difficile (strain 630) OX=272563 GN=CD630_20480 PE=4 SV=1	19	68	0.959	0.897	0.877	1.06	0.965	0.793	1.068	1.098	0	302.716	59	19	1598	19	1	1	0.23932	1	1	0.0186996	1	1	15095.4	17220.6	14469.2	18252.3	13541.9	16619.3
Q183L2	High	Putative membrane protein OS=Clostridioides difficile (strain 630) OX=272563 GN=CD630_27770 PE=4 SV=1	7	13	0.936	0.803	1.025	1.06	0.967	0.906	1.166	1.096	0	42.899	16	7	79	7	1	1	1	1	1	0.592382	1	1	3137.2	3060.2	2937.4	3243.5	2519.3	2959.4
Q18BW1	High	Putative membrane protein OS=Clostridioides difficile (strain 630) OX=272563 GN=CD630_14410 PE=4 SV=1	5	17	0.856	0.843	0.886	1.06	1.002	0.715	1.015	1.058	0	83.385	21	5	343	5	1	1	0.599801	1	1	0.0162076	1	1	4943.9	5579.6	4229.8	5913.6	4168.3	5590.7
Q18CJ1	High	50S ribosomal protein L13 OS=Clostridioides difficile (strain 630) OX=272563 GN=rplM PE=3 SV=1	11	108	0.989	1.007	1.395	1.06	1.032	1.302	0.982	1.027	0	190.027	78	11	1024	11	1	1	0.000259964	1	1	0.000816935	1	1	26817.5	19219.4	26509.6	20367.5	26999.8	19841.6
Q186W9	High	Methyltransferase domain protein OS=Clostridioides difficile (strain 630) OX=272563 GN=CD630_17590 PE=4 SV=1	7	8	1.01	1.068	1.179	1.059	1.069	1.124	0.946	0.991	0	50.391	28	7	127	7	1	1	0.108754	1	1	0.133497	1	1	1657.8	1406.6	1674.7	1489.8	1770.9	1504
Q184F4	High	Uncharacterized protein OS=Clostridioides difficile (strain 630) OX=272563 GN=CD630_29630 PE=4 SV=1	28	76	0.932	0.85	0.905	1.059	0.946	0.797	1.097	1.119	0	405.746	58	28	1725	28	1	1	0.741302	1	1	0.100347	1	1	19825.8	21898.9	18487.2	23193.8	16852.8	20723.4
Q186P2	High	Putative lipoprotein OS=Clostridioides difficile (strain 630) OX=272563 GN=CD630_16870 PE=4 SV=1	15	35	1.011	0.93	0.856	1.059	0.996	0.816	1.087	1.063	0	192.319	52	15	635	15	1	1	0.151102	1	1	0.0432459	1	1	8087	9451.5	8172.4	10009.4	7518.8	9414.3
Q186T5	High	Putative sodium:phosphate symporter OS=Clostridioides difficile (strain 630) OX=272563 GN=CD630_17290 PE=4 SV=1	13	20	0.991	0.949	1.007	1.059	0.971	0.943	1.045	1.09	0	85.645	23	13	278	13	1	1	1	1	1	1	1	1	2458.5	2441.5	2437.5	2585.5	2333.4	2371.5
Q184X6	High	Transcription antiterminator, PTS operon regulator, bglG4 OS=Clostridioides difficile (strain 630) OX=272563 GN=bglG4 PE=4 SV=1	20	47	0.978	1.007	0.673	1.059	1.003	0.622	0.971	1.056	0	242.471	65	20	871	20	1	1	0.000107495	1	1	4.38953e-05	1	1	6918.6	10280	6766.5	10886.1	6968.1	10312.9
Q189A3	High	Putative aldo/keto reductase putative ferredoxin OS=Clostridioides difficile (strain 630) OX=272563 GN=CD630_05610 PE=4 SV=1	16	41	1.103	1.064	0.741	1.059	1.02	0.772	1.036	1.038	0	206.657	47	16	743	16	1	1	0.00943446	1	1	0.0115712	1	1	5375.7	7254.5	5930.9	7681.8	5722.3	7401.3
Q183A6	High	ABC-type transport system, oligopeptide-family solute-binding protein OS=Clostridioides difficile (strain 630) OX=272563 GN=appA PE=4 SV=1	41	440	0.973	0.888	1.052	1.058	1.025	0.968	1.095	1.033	0	996.94	72	41	8006	41	1	1	1	1	1	1	1	1	110697	105179	107719	111322	98333.1	107757
Q18BI8	High	Putative tRNA 2-selenouridine synthase,selenophosphate-dependent Rhodanese-like domain protein OS=Clostridioides difficile (strain 630) OX=272563 GN=CD630_13250 PE=1 SV=1	15	40	1.049	1.108	1.04	1.058	1.131	1.031	0.946	0.936	0	174.416	44	15	587	15	1	1	1	1	1	1	1	1	7347.2	7064.4	7704.9	7476.3	8141.5	7990.4
Q186N0	High	Transcriptional regulator, hxlR family OS=Clostridioides difficile (strain 630) OX=272563 GN=CD630_16750 PE=4 SV=1	2	3	0.977	0.967	1.089	1.058	0.974	1.006	1.01	1.086	0	6.944	14	2	28	2	1	1	0.211235	1	1	1	1	1	745.8	684.7	728.6	724.5	721.3	667
Q18BE0	High	Putative replication-associated recombination protein a rara OS=Clostridioides difficile (strain 630) OX=272563 GN=CD630_12760 PE=4 SV=2	9	9	0.993	1.001	0.934	1.058	0.966	0.877	0.992	1.095	0	33.689	21	9	94	9	1	1	0.654734	1	1	0.188581	1	1	2073.7	2219.1	2059.5	2348.2	2075.4	2143.8
Q18A54	High	PTS system, lactose/cellobiose-family IIA component OS=Clostridioides difficile (strain 630) OX=272563 GN=CD630_08630 PE=4 SV=1	1	1	1.402	1.108	1.003	1.058	1.008	1.328	1.265	1.05	0.006	3.726	11	1	19	1	1	1	1	1	1	0.619605	1	1	62.5	62.3	87.6	65.9	69.3	62.8
Q185W7	High	Putative DEAD-like helicase OS=Clostridioides difficile (strain 630) OX=272563 GN=CD630_21800 PE=4 SV=1	9	9	0.962	0.914	1.135	1.058	0.995	1.031	1.052	1.064	0	26.696	8	9	28	9	1	1	0.164548	1	1	0.838665	1	1	1043.6	919.7	1003.7	973.1	954	914.7
Q182M5	High	Putative lipoprotein OS=Clostridioides difficile (strain 630) OX=272563 GN=CD630_25380 PE=4 SV=1	13	18	0.899	0.859	1.155	1.058	0.984	0.982	1.047	1.075	0	93.599	36	13	222	13	1	1	0.671321	1	1	1	1	1	5347.8	4629.2	4806.2	4896.4	4592.5	4554.4
Q180M5	High	Putative transcriptional regulator Tn916-like,CTn7-Orf11 OS=Clostridioides difficile (strain 630) OX=272563 GN=CD630_33760 PE=4 SV=2	2	2	1.027	1.042	0.978	1.058	1.026	0.95	0.986	1.031	0.002	5.217	14	2	14	2	1	1	1	1	1	1	1	1	442.6	452.7	454.6	478.7	461.2	464.3
Q18B61	High	Transcription antitermination protein NusB OS=Clostridioides difficile (strain 630) OX=272563 GN=nusB PE=3 SV=1	11	29	1.054	1.07	1.263	1.057	1.057	1.26	0.985	1	0	90.626	55	11	349	11	1	1	0.00687195	1	1	0.00488171	1	1	9053.8	7167.7	9547	7578.5	9690	7575.2
Q183K3	High	Transcriptional regulator, LytR family OS=Clostridioides difficile (strain 630) OX=272563 GN=CD630_27660 PE=4 SV=1	15	48	0.949	0.879	1.139	1.057	0.95	1.022	1.079	1.113	0	153.9	47	13	540	15	1	1	0.309646	1	1	1	1	1	15351.1	13474.6	14565.2	14246.3	13495.5	12804.4
Q188Y2	High	Putative CheY-like chemosensory protein OS=Clostridioides difficile (strain 630) OX=272563 GN=CD630_05370 PE=4 SV=1	11	19	1.015	1.037	0.761	1.057	0.961	0.731	0.979	1.1	0	83.471	29	11	313	11	1	1	0.00542651	1	1	0.00397535	1	1	2976.1	3912.8	3022	4136.9	3085.7	3759.6
Q183A4	High	ABC-type transport system, ATP-binding protein putative oligopeptide transport system OS=Clostridioides difficile (strain 630) OX=272563 GN=CD630_26700 PE=3 SV=1	22	64	0.934	0.942	1.176	1.057	0.987	1.039	0.991	1.071	0	275.68	51	20	745	22	1	1	0.014808	1	1	0.613465	1	1	13790.3	11721.5	12873.6	12392.4	12989.9	11568.7
Q183D7	High	Putative permease OS=Clostridioides difficile (strain 630) OX=272563 GN=CD630_27040 PE=4 SV=1	7	19	0.917	0.862	1.326	1.057	0.973	1.15	1.063	1.087	0	92.291	13	7	392	7	1	1	0.00542651	1	1	0.0589269	1	1	5188.3	3912.8	4755.1	4136.5	4472.9	3805.4
Q18C15	High	Transcriptional regulator, HTH-type OS=Clostridioides difficile (strain 630) OX=272563 GN=CD630_14940 PE=4 SV=2	4	16	1.015	1.038	0.908	1.057	1.003	0.872	0.978	1.054	0	65.088	23	4	274	4	1	1	0.0883747	1	1	0.0170184	1	1	2532	2788.7	2571.2	2948.1	2629.1	2798.3
Q188I7	High	Transcriptional regulator, sigma-54-dependent OS=Clostridioides difficile (strain 630) OX=272563 GN=CD630_04020 PE=4 SV=2	19	33	1.069	1.099	0.663	1.057	1.046	0.67	0.973	1.01	0	141.127	35	19	540	19	1	1	6.88823e-05	1	1	0.000126695	1	1	5856.4	8838.9	6263.3	9343.1	6434.4	9246.3
Q189N4	High	50S ribosomal protein L20 OS=Clostridioides difficile (strain 630) OX=272563 GN=rplT PE=3 SV=1	10	115	0.96	0.965	1.382	1.057	1.059	1.255	0.994	0.998	0	168.136	57	10	1351	10	1	1	0.00672435	1	1	0.0282996	1	1	30937.3	22388	29688.6	23661.1	29868.9	23717.5
Q188Y4	High	Chemotaxis protein CheW OS=Clostridioides difficile (strain 630) OX=272563 GN=cheW PE=4 SV=1	7	16	0.965	1.038	0.732	1.057	0.979	0.668	0.93	1.08	0	91.785	52	7	294	7	1	1	0.00417783	1	1	0.00145242	1	1	1694.8	2315.1	1635.6	2446.7	1758.8	2265.5
Q183T1	High	Uncharacterized protein OS=Clostridioides difficile (strain 630) OX=272563 GN=CD630_28480 PE=4 SV=1	8	14	1.065	1.04	1.198	1.057	1.127	1.208	1.024	0.938	0	49.117	26	8	133	8	1	1	0.0313377	1	1	0.00753149	1	1	3348.4	2794.8	3565.8	2953	3482.6	3148.8
Q180D3	Medium	Uncharacterized protein OS=Clostridioides difficile (strain 630) OX=272563 GN=CD630_32880 PE=4 SV=1	1	1	0.941	0.951	0.96	1.057	0.974	0.855	0.989	1.085	0.024	2.684	8	1	0	1	1	1	1	1	1	1	1	1	350.1	364.6	329.4	385.2	332.9	354.9
Q186K8	High	Putative tellurium resistance protein OS=Clostridioides difficile (strain 630) OX=272563 GN=CD630_16520 PE=4 SV=1	10	23	1.011	0.972	0.596	1.056	0.973	0.571	1.041	1.086	0	132.318	54	10	414	10	1	1	1.49988e-07	0.726583	1	4.23574e-08	1	1	4696.3	7874.8	4747.9	8319.3	4562.5	7663.3
Q184L6	High	Bifunctional protein: cystathionine beta-lyase / repressor OS=Clostridioides difficile (strain 630) OX=272563 GN=malY PE=4 SV=1	20	30	0.912	0.895	1.166	1.056	0.99	1.007	1.019	1.068	0	122.412	43	20	285	20	1	1	0.0291938	1	1	1	1	1	7516.8	6445.8	6856.2	6809.5	6725.1	6378.9
Q18CT1	High	Cardiolipin synthase OS=Clostridioides difficile (strain 630) OX=272563 GN=cls PE=3 SV=1	9	15	0.949	0.85	1.045	1.056	1.022	0.938	1.117	1.033	0	67.849	15	9	220	9	1	1	0.996464	1	1	1	1	1	2088.7	1999.4	1982	2112	1775.1	2043.9
Q18AQ3	High	Uncharacterized protein OS=Clostridioides difficile (strain 630) OX=272563 GN=CD630_10520 PE=4 SV=1	2	3	1.03	0.967	1.297	1.056	0.954	1.264	1.065	1.107	0	8.539	8	2	35	2	1	1	0.0460678	1	1	0.0145194	1	1	877.1	676.5	903.3	714.6	848.2	645.6
Q185U3	High	Uncharacterized protein OS=Clostridioides difficile (strain 630) OX=272563 GN=CD630_21570 PE=4 SV=1	8	14	0.838	0.834	1.018	1.056	0.958	0.808	1.005	1.102	0	35.342	35	8	126	8	1	0.942085	1	1	1	0.0584163	1	1	3330	3272.6	2791.8	3456.5	2778.5	3136.1
Q189T8	High	Transcriptional regulator, DeoR family OS=Clostridioides difficile (strain 630) OX=272563 GN=CD630_07430 PE=4 SV=1	10	24	0.925	0.908	0.979	1.056	0.958	0.858	1.019	1.103	0	120.161	56	10	483	10	1	1	1	1	1	0.141899	1	1	3189	3256.7	2950.8	3439.7	2896.8	3118.4
Q186F8	High	Thiamine-phosphate synthase OS=Clostridioides difficile (strain 630) OX=272563 GN=thiE PE=3 SV=1	2	2	1.183	0.878	0.767	1.056	0.984	0.86	1.348	1.073	0	18.926	12	2	15	2	1	1	0.379814	1	1	0.513749	1	1	714.2	930.7	844.8	982.7	626.8	915.7
Q180P9	High	UDP-N-acetylenolpyruvoylglucosamine reductase OS=Clostridioides difficile (strain 630) OX=272563 GN=murB PE=3 SV=1	15	49	1.003	1.028	0.874	1.056	1.041	0.831	0.976	1.015	0	171.454	55	15	838	15	1	1	0.104663	1	1	0.00692664	1	1	10369.8	11866.1	10404.9	12528.2	10661.1	12347.4
Q187P0	High	Putative exported protein OS=Clostridioides difficile (strain 630) OX=272563 GN=CD630_19300 PE=4 SV=1	11	22	0.878	0.886	2.807	1.056	1.002	2.335	0.991	1.054	0	125.369	35	11	491	11	1	1	1.27289e-06	1	1	3.74903e-06	1	1	6500.6	2315.7	5708	2444.9	5758.6	2320.5
Q189B6	High	Putative membrane protein OS=Clostridioides difficile (strain 630) OX=272563 GN=CD630_05730 PE=4 SV=1	3	10	0.873	0.902	1.009	1.056	1.034	0.834	0.968	1.021	0	18.307	12	3	110	3	1	1	1	1	1	0.300581	1	1	3268.2	3239.5	2852.8	3420	2947.5	3349
Q182I8	High	Putative pyridoxal phosphate-dependent transferase OS=Clostridioides difficile (strain 630) OX=272563 GN=CD630_25020 PE=3 SV=1	22	72	0.972	0.975	0.324	1.056	1.022	0.299	0.998	1.033	0	287.062	58	22	1276	22	1	1	3.07552e-07	1	1	2.59844e-07	1	1	7412.9	22857.1	7206.8	24129.1	7224.8	23363
Q180X2	High	ATP synthase subunit a OS=Clostridioides difficile (strain 630) OX=272563 GN=atpA2 PE=3 SV=1	2	5	0.888	0.94	1.028	1.056	1.008	0.865	0.945	1.047	0	6.816	6	2	73	2	1	1	1	1	1	1	1	1	865.2	841.3	768.2	888	812.9	848.3
Q183R9	High	Putative calcium-transporting ATPase OS=Clostridioides difficile (strain 630) OX=272563 GN=CD630_28330 PE=4 SV=1	5	21	0.955	0.852	0.988	1.055	0.968	0.894	1.121	1.09	0	38.201	5	5	277	5	1	1	1	1	1	0.662381	1	1	8460.5	8565.2	8080.6	9040.5	7206.2	8292.5
Q180F9	High	Putative oxidoreductase, Fe-S subunit OS=Clostridioides difficile (strain 630) OX=272563 GN=hydN2 PE=4 SV=1	6	14	0.987	1.03	0.681	1.055	1	0.637	0.958	1.055	0	43.441	28	6	173	6	1	1	0.000110465	1	1	4.79092e-05	1	1	1504	2207	1484.7	2329.2	1549.8	2207.7
Q18BB5	High	UPF0122 protein CD630_12511 OS=Clostridioides difficile (strain 630) OX=272563 GN=CD630_12511 PE=3 SV=1	7	12	1.017	1.14	1.164	1.055	1.056	1.122	0.892	1	0	31.121	42	7	134	7	1	1	0.0978418	1	1	0.19725	1	1	1794.2	1542	1825.6	1627.3	2045.9	1627.9
Q186D1	High	Putative esterase, SGNH hydrolase-type OS=Clostridioides difficile (strain 630) OX=272563 GN=CD630_15760 PE=4 SV=1	5	10	1.068	1.138	0.74	1.055	0.994	0.749	0.939	1.062	0	40.673	29	5	146	5	1	1	0.000702332	1	1	0.00164201	1	1	1388.8	1877.8	1483.1	1981.4	1580.3	1866.3
Q182G1	High	30S ribosomal protein S20 OS=Clostridioides difficile (strain 630) OX=272563 GN=rpsT PE=3 SV=1	12	90	1.012	1.056	1.528	1.055	1.109	1.466	0.959	0.952	0	147.594	57	12	677	12	1	1	0.00658328	1	1	0.0180089	1	1	27458.9	17973.7	27800.1	18962.2	29001.7	19925.7
Q18AI1	High	Putative hydrolase, HAD superfamily, subfamily IB OS=Clostridioides difficile (strain 630) OX=272563 GN=CD630_09830 PE=4 SV=1	2	2	0.97	0.931	1.131	1.055	0.876	1.04	1.041	1.205	0	15.352	13	2	40	2	1	1	1	1	1	1	1	1	134.2	118.6	130.1	125.2	125	103.9
Q18CW8	High	Flagellar motor switch protein FliN OS=Clostridioides difficile (strain 630) OX=272563 GN=fliN PE=4 SV=1	6	19	0.959	0.913	1.179	1.055	1.06	1.072	1.051	0.995	0	94.01	56	6	469	6	1	1	0.935203	1	1	1	1	1	4064.3	3448.2	3898.4	3637.3	3710.1	3656.8
Q18D04	High	Flagellar basal body protein OS=Clostridioides difficile (strain 630) OX=272563 GN=flgG PE=3 SV=1	9	15	1.061	1.108	1.432	1.055	1.097	1.44	0.957	0.961	0	111.612	51	9	313	9	1	1	0.0094594	1	1	0.0117449	1	1	2771.7	1936.1	2940.2	2042.2	3072.4	2124.2
Q189I1	High	Uncharacterized protein OS=Clostridioides difficile (strain 630) OX=272563 GN=CD630_06330 PE=4 SV=1	5	5	1.027	0.953	0.982	1.055	1.003	0.956	1.077	1.051	0	13.772	13	5	29	5	1	1	1	1	1	1	1	1	797.1	811.9	818.3	856.4	759.8	814.5
Q185Q4	High	Putative copper-transporting P-type ATPase OS=Clostridioides difficile (strain 630) OX=272563 GN=CD630_21150 PE=3 SV=1	29	43	0.957	0.931	0.956	1.055	0.949	0.867	1.027	1.111	0	210.381	33	29	542	29	1	1	1	1	1	0.321729	1	1	10385.8	10863.5	9935.6	11458.1	9671.3	10311.3
Q187B9	High	DUF1653 domain-containing protein OS=Clostridioides difficile (strain 630) OX=272563 GN=CD630_18130 PE=4 SV=1	12	21	1.106	1.137	0.887	1.055	1.091	0.93	0.972	0.967	0	64.866	66	12	131	12	1	1	0.911564	1	1	0.376157	1	1	3087.3	3481.7	3413.8	3671.7	3511.1	3798.1
Q187T7	High	DNA mismatch repair protein MutL OS=Clostridioides difficile (strain 630) OX=272563 GN=mutL PE=3 SV=1	27	57	0.98	1.005	0.838	1.054	1.009	0.779	0.975	1.046	0	223.955	42	27	678	27	1	1	0.00309059	1	1	0.00153176	1	1	13088.4	15615.1	12832.3	16465.5	13158.9	15748.3
Q18D75	High	ABC-type transport system, ATP-binding protein OS=Clostridioides difficile (strain 630) OX=272563 GN=CD630_03360 PE=4 SV=1	5	8	1.116	1.03	1.184	1.054	1.009	1.253	1.083	1.045	0	35.377	30	5	63	5	1	1	0.228154	1	1	0.450322	1	1	649.5	548.7	724.8	578.5	669	553.4
Q18AY9	High	Putative lytic transglycosylase-like protein OS=Clostridioides difficile (strain 630) OX=272563 GN=CD630_11300 PE=4 SV=1	11	19	0.905	0.926	1.175	1.054	0.992	1.009	0.978	1.063	0	76.998	58	11	170	11	1	1	0.221801	1	1	1	1	1	2912.3	2477.8	2636.9	2612.6	2695.5	2457
Q187Q8	Low	ABC-type transport system, permease OS=Clostridioides difficile (strain 630) OX=272563 GN=CD630_19480 PE=4 SV=1	1	2	0.881	0.84	1.305	1.054	1.004	1.091	1.049	1.05	0.093	1.33	1	1	25	1	1	1	0.0599615	1	1	0.991433	1	1	1411.2	1081	1243.9	1139.9	1185.8	1085.1
Q18CQ6	High	Putative cyclic nucleotide-binding protein OS=Clostridioides difficile (strain 630) OX=272563 GN=CD630_01680 PE=4 SV=1	6	12	0.964	1.09	0.815	1.054	0.99	0.746	0.885	1.065	0	40.082	24	6	154	6	1	1	0.0262599	1	1	0.00230921	1	1	1851.1	2270.3	1785.2	2393.6	2017.5	2248.4
Q184W3	High	PTS system, beta-glucoside-specific IIABC component, bglF4 OS=Clostridioides difficile (strain 630) OX=272563 GN=bglF4 PE=4 SV=1	7	10	0.839	0.815	1.214	1.054	0.931	0.966	1.03	1.133	0	62.342	12	7	177	7	1	1	0.112826	1	1	1	1	1	5100.3	4202.5	4279.6	4430.8	4154.9	3910.5
Q181A5	High	Putative type IV pilin OS=Clostridioides difficile (strain 630) OX=272563 GN=CD630_35070 PE=4 SV=1	2	2	0.927	0.939	0.827	1.054	0.981	0.727	0.987	1.074	0	13.38	13	2	38	2	1	1	0.0457133	1	1	0.00112512	1	1	457.7	553.5	424	583.5	429.5	543.2
Q187J0	High	Histidine kinase OS=Clostridioides difficile (strain 630) OX=272563 GN=vncS PE=4 SV=1	9	9	0.993	0.947	1.015	1.054	1.024	0.956	1.048	1.03	0	35.901	19	8	130	9	1	1	1	1	1	1	1	1	858.8	846.4	852.8	892.2	813.7	866.4
Q189Y1	High	Putative N-acetylmuramoyl-L-alanine amidase OS=Clostridioides difficile (strain 630) OX=272563 GN=CD630_07840 PE=4 SV=1	12	16	0.921	0.958	0.99	1.054	1.03	0.866	0.962	1.023	0	107.386	45	12	309	12	1	1	1	1	1	0.587579	1	1	3282.2	3314.1	3024.5	3493.2	3144	3413.3
Q182E7	High	Chaperone protein DnaJ OS=Clostridioides difficile (strain 630) OX=272563 GN=dnaJ PE=3 SV=1	25	79	0.996	1.034	0.999	1.054	1.05	0.944	0.964	1.004	0	292.677	43	25	1112	25	1	1	1	1	1	1	1	1	21594.7	21619.5	21507.2	22787.4	22320.8	22707.8
Q18D67	High	ABC transporter ATP-binding protein OS=Clostridioides difficile (strain 630) OX=272563 GN=cbiO PE=3 SV=1	11	30	0.981	0.958	0.597	1.054	0.985	0.556	1.024	1.07	0	124.333	40	11	360	11	1	1	0.000485874	1	1	0.000191138	1	1	3864.8	6473	3791.6	6820.5	3701.1	6373.6
Q18A62	High	ABC-type transport system, molybdenum-specific ATP-binding protein OS=Clostridioides difficile (strain 630) OX=272563 GN=modC PE=4 SV=1	1	1	0.942	0.897	1.248	1.054	0.969	1.116	1.05	1.088	0	10.708	4	1	32	1	1	1	0.185039	1	1	1	1	1	205.2	164.4	193.3	173.2	184	159.3
Q18BI0	High	30S ribosomal protein S15 OS=Clostridioides difficile (strain 630) OX=272563 GN=rpsO PE=3 SV=1	8	56	1.007	0.986	1.366	1.053	1.096	1.306	1.021	0.961	0	104	61	8	1073	8	1	1	0.413195	1	1	0.387603	1	1	14694.9	10760.3	14800.2	11335.9	14496.3	11795.3
Q18CW4	High	Phosphoribosylamine--glycine ligase OS=Clostridioides difficile (strain 630) OX=272563 GN=purD PE=3 SV=1	11	22	1.163	1.076	0.721	1.053	0.982	0.796	1.081	1.073	0	70.083	24	11	331	11	1	1	0.0870793	1	1	0.324466	1	1	3834.8	5318.8	4461.6	5603.2	4127	5220.8
Q18CR2	High	Putative lipoprotein OS=Clostridioides difficile (strain 630) OX=272563 GN=CD630_01730 PE=4 SV=1	11	16	0.976	0.975	1.14	1.053	1.028	1.056	1.001	1.025	0	60.277	27	11	207	11	1	1	0.519848	1	1	1	1	1	2931.4	2571.6	2859.9	2709.1	2857	2643.4
Q188R4	High	UDG domain-containing protein OS=Clostridioides difficile (strain 630) OX=272563 GN=CD630_04750 PE=4 SV=1	3	3	0.928	0.928	0.845	1.053	1.044	0.744	0.999	1.009	0	10.369	16	3	35	3	1	1	0.322673	1	1	0.038997	1	1	250.5	296.4	232.4	312.2	232.5	309.6
Q189R1	High	Tetratricopeptide repeat protein OS=Clostridioides difficile (strain 630) OX=272563 GN=CD630_07140 PE=4 SV=1	19	46	0.995	1.049	0.889	1.053	1	0.841	0.949	1.053	0	183.554	36	19	647	19	1	1	0.0496483	1	1	0.0170184	1	1	10845.7	12194.1	10794.9	12841.4	11378.7	12199.6
Q18BX0	High	Dihydropteroate synthase OS=Clostridioides difficile (strain 630) OX=272563 GN=folP PE=3 SV=1	19	42	1.108	1.105	0.549	1.053	1.046	0.577	1.002	1.007	0	208.58	54	19	755	19	1	1	2.46466e-05	1	1	3.09791e-05	1	1	5468	9961	6056.5	10489.2	6042.3	10415.7
Q182J2	High	Transcriptional regulator, TetR family OS=Clostridioides difficile (strain 630) OX=272563 GN=CD630_25050 PE=4 SV=1	10	17	1.023	1.059	0.78	1.053	1.028	0.758	0.966	1.024	0	74.588	34	10	259	10	1	1	0.00012768	1	1	2.6198e-05	1	1	2849.1	3652.9	2915.9	3846.3	3017.8	3755.8
Q185K8	High	PTS system, mannitol-specific, IICB component OS=Clostridioides difficile (strain 630) OX=272563 GN=mtlA PE=4 SV=1	7	13	1.011	0.97	0.8	1.053	0.99	0.768	1.042	1.063	0	71.521	15	7	256	7	1	1	0.363823	1	1	0.0482854	1	1	2409.2	3013.2	2435.3	3172.6	2337.7	2983.9
Q180D1	High	Putative oxidoreductase, FAD dependent OS=Clostridioides difficile (strain 630) OX=272563 GN=CD630_32870 PE=4 SV=1	21	30	1.079	1.22	1.632	1.052	1.04	1.673	0.884	1.012	0	142	41	21	322	21	1	1	0.000967403	1	1	0.00129908	1	1	4441.7	2721.6	4792.2	2864	5420	2830.2
Q186V9	High	Putative cell wall binding protein cwp13 OS=Clostridioides difficile (strain 630) OX=272563 GN=cwp13 PE=4 SV=1	40	116	0.955	0.907	0.924	1.052	0.985	0.839	1.052	1.068	0	538.795	52	39	1961	40	1	1	0.975169	1	1	0.167974	1	1	27403.5	29658.3	26164.4	31202.2	24867.8	29212.5
Q180T3	High	Cobalamin biosynthesis phosphoglycerate mutase CobC OS=Clostridioides difficile (strain 630) OX=272563 GN=cobC PE=4 SV=1	6	6	0.993	1.073	0.593	1.052	0.963	0.56	0.926	1.092	0	25.028	22	6	42	6	1	1	4.37192e-05	1	1	4.454e-05	1	1	561.1	945.6	557.2	994.5	601.9	910.8
Q18B48	High	Putative diguanylate kinase signaling protein OS=Clostridioides difficile (strain 630) OX=272563 GN=CD630_11850 PE=4 SV=1	13	20	0.968	0.942	0.92	1.051	0.947	0.846	1.028	1.111	0	90.081	22	13	273	13	1	1	0.371151	1	1	0.0438053	1	1	2861.3	3111.5	2769.1	3271.7	2694	2946.1
Q17ZZ8	High	Putative peptidase, S8 or S52 family OS=Clostridioides difficile (strain 630) OX=272563 GN=CD630_32540 PE=4 SV=2	7	9	1.045	1.081	0.645	1.051	1.017	0.642	0.967	1.033	0	31.464	20	7	94	7	1	1	0.000630012	1	1	0.000692513	1	1	1034.4	1603.5	1081.4	1685.7	1117.8	1631.5
Q182G0	High	Putative DNA polymerase III, delta subunit OS=Clostridioides difficile (strain 630) OX=272563 GN=CD630_24740 PE=4 SV=1	7	15	1.09	1.065	0.994	1.051	1.053	1.031	1.023	0.999	0	49.992	20	7	171	7	1	1	1	1	1	1	1	1	1872.5	1883.1	2040.2	1979.7	1995.1	1982.5
Q186S8	High	Uncharacterized protein OS=Clostridioides difficile (strain 630) OX=272563 GN=CD630_17210 PE=4 SV=1	6	11	1.02	0.989	0.686	1.051	1.028	0.666	1.031	1.022	0	30.209	24	6	130	6	1	1	2.72663e-05	1	1	1.77167e-05	1	1	1511.7	2202.6	1541.2	2315.1	1494.5	2264.6
Q182Z6	High	Putative signaling protein OS=Clostridioides difficile (strain 630) OX=272563 GN=CD630_26630 PE=4 SV=1	18	26	0.93	0.98	1.042	1.051	0.997	0.921	0.949	1.054	0	115.687	25	18	345	18	1	1	1	1	1	1	1	1	4412.3	4236.4	4102.6	4452.2	4324.9	4225.2
Q181P2	High	Putative ribokinase family sugar kinase OS=Clostridioides difficile (strain 630) OX=272563 GN=CD630_36400 PE=4 SV=1	7	9	1.006	1.101	1.093	1.051	1.094	1.046	0.914	0.961	0	18.996	18	7	79	7	1	1	1	1	1	0.825854	1	1	772.3	706.8	777	742.7	850	772.9
Q188Y5	High	Chemotaxis protein CheA OS=Clostridioides difficile (strain 630) OX=272563 GN=cheA PE=4 SV=1	16	24	0.957	1.078	0.983	1.051	1.085	0.895	0.888	0.968	0	165.996	26	16	575	16	1	1	1	1	1	0.74034	1	1	2856.2	2905.2	2733.9	3053.1	3078.4	3153.2
Q187B6	High	Fructokinase OS=Clostridioides difficile (strain 630) OX=272563 GN=scrK PE=4 SV=1	4	4	1.021	1.095	0.995	1.051	0.936	0.967	0.933	1.123	0	25.687	16	4	38	4	1	1	1	1	1	1	1	1	403	405.2	411.6	425.7	441.3	379.3
Q189T2	High	Putative radical SAM superfamily protein OS=Clostridioides difficile (strain 630) OX=272563 GN=CD630_07320 PE=4 SV=1	3	3	0.983	0.806	0.617	1.051	0.988	0.577	1.22	1.064	0	8.726	11	3	30	3	1	1	0.637208	1	1	0.372844	1	1	50.5	81.9	49.7	86.1	40.7	80.9
Q185V1	High	L-lactate dehydrogenase OS=Clostridioides difficile (strain 630) OX=272563 GN=ldh PE=3 SV=1	9	13	1.037	1.103	0.86	1.051	0.97	0.849	0.941	1.083	0	83.452	32	9	206	9	1	1	0.0426482	1	1	0.0245251	1	1	1094.5	1273.2	1135.3	1337.7	1206.8	1235.5
Q18BG3	High	Segregation and condensation protein B OS=Clostridioides difficile (strain 630) OX=272563 GN=scpB PE=3 SV=1	6	14	1.042	1.085	1.209	1.051	1.078	1.199	0.96	0.975	0	21.997	22	6	134	6	1	1	0.0195368	1	1	0.2243	1	1	2451.7	2027.1	2553.6	2129.7	2659.8	2185.1
Q189Y0	High	ABC-type transport system, ATP-binding protein OS=Clostridioides difficile (strain 630) OX=272563 GN=CD630_07850 PE=4 SV=1	30	81	1.077	1.13	1.135	1.051	1.046	1.164	0.952	1.004	0	408.19	47	30	1570	30	1	1	0.458709	1	1	0.177581	1	1	22258.6	19603.5	23965.4	20595.1	25163.2	20508.2
Q184Q5	High	PTS system, xyloside-specific IID component OS=Clostridioides difficile (strain 630) OX=272563 GN=xynD PE=4 SV=1	2	5	0.839	0.831	1.108	1.051	0.9	0.885	1.01	1.167	0	20.97	8	2	100	2	1	1	1	1	1	1	1	1	673.4	607.7	565	638.4	559.6	546.9
Q186L9	High	Uncharacterized protein OS=Clostridioides difficile (strain 630) OX=272563 GN=CD630_16620 PE=4 SV=1	5	6	1.04	0.982	0.691	1.05	0.963	0.685	1.06	1.091	0	20.448	16	5	50	5	1	1	0.0020882	1	1	0.000434153	1	1	1719.3	2487.1	1788.8	2612.5	1687.7	2393.9
Q182W6	High	GTPase Der OS=Clostridioides difficile (strain 630) OX=272563 GN=der PE=3 SV=1	27	80	0.964	1.062	1.145	1.05	1.079	1.051	0.908	0.974	0	276.164	56	27	1042	27	1	1	0.00567465	1	1	0.201847	1	1	19774.2	17269.7	19069.7	18140.4	20999	18627.8
Q18C47	High	Dihydroorotase OS=Clostridioides difficile (strain 630) OX=272563 GN=pyrC PE=3 SV=1	15	30	1.123	1.055	0.923	1.05	0.948	0.987	1.065	1.108	0	201.824	35	15	601	15	1	1	1	1	1	1	1	1	5477.4	5934.6	6149.7	6232.4	5776	5627.3
Q180D0	High	Putative sodium:phosphate symporter OS=Clostridioides difficile (strain 630) OX=272563 GN=CD630_32860 PE=4 SV=1	13	35	1	0.965	1.225	1.05	0.996	1.166	1.036	1.055	0	138.137	26	13	448	13	1	1	0.0447392	1	1	0.329157	1	1	6305.8	5148.8	6304.4	5406.5	6087.1	5127
Q18A29	High	Trans-homoaconitate synthase OS=Clostridioides difficile (strain 630) OX=272563 GN=aksA PE=3 SV=1	14	27	1.099	1.102	1.332	1.05	0.974	1.394	0.998	1.078	0	123.303	35	14	448	14	1	1	2.06104e-05	1	1	7.81999e-06	1	1	8307	6237.2	9128.8	6549.2	9151.3	6077.8
Q18C90	High	DNA gyrase subunit A OS=Clostridioides difficile (strain 630) OX=272563 GN=gyrA PE=3 SV=1	62	264	0.947	0.935	1.21	1.05	1.003	1.091	1.013	1.047	0	710.842	63	61	3691	62	1	1	0.00945071	1	1	0.315575	1	1	59699.2	49354.2	56552.1	51811.6	55815.8	49493.8
Q180A5	High	Phosphate import ATP-binding protein PstB OS=Clostridioides difficile (strain 630) OX=272563 GN=pstB PE=3 SV=1	1	3	0.782	0.806	1.452	1.05	1.088	1.081	0.97	0.965	0.003	4.724	3	1	61	1	1	1	0.16427	1	1	1	1	1	1405.7	967.9	1098.7	1016	1132.5	1052.9
Q182K2	High	L-asparaginase OS=Clostridioides difficile (strain 630) OX=272563 GN=ansB PE=4 SV=1	16	48	1.047	0.974	0.831	1.05	0.991	0.829	1.075	1.059	0	249.442	54	16	903	16	1	1	0.00593589	1	1	0.0126467	1	1	10338	12442.4	10820.8	13059.9	10065	12330.3
Q18C62	High	Uncharacterized protein OS=Clostridioides difficile (strain 630) OX=272563 GN=CD630_15431 PE=4 SV=1	2	6	1.149	1.101	0.393	1.05	0.908	0.43	1.044	1.156	0	26.069	35	2	133	2	1	1	2.05664e-06	1	1	4.0575e-06	1	1	502	1277.6	576.9	1340.9	552.4	1159.7
Q181A6	High	Uncharacterized protein OS=Clostridioides difficile (strain 630) OX=272563 GN=CD630_35060 PE=4 SV=1	2	2	0.984	1.034	1.03	1.049	0.96	0.966	0.951	1.094	0	6.406	4	2	28	2	1	1	1	1	1	1	1	1	119.7	116.1	117.7	121.9	123.8	111.5
Q18CA0	High	tRNA-specific adenosine deaminase OS=Clostridioides difficile (strain 630) OX=272563 GN=tadA PE=3 SV=1	3	4	1.008	1.047	1.259	1.049	1.045	1.21	0.963	1.004	0	13.037	17	3	91	3	1	1	0.0223818	1	1	0.0717243	1	1	1063.8	845	1072.5	886.6	1113.8	882.7
Q182M0	High	ABC-type transport system, permease OS=Clostridioides difficile (strain 630) OX=272563 GN=CD630_25330 PE=4 SV=1	3	3	1.149	0.767	1.167	1.049	1.151	1.278	1.499	0.911	0	6.651	3	3	16	3	1	1	0.707823	1	1	1	1	1	101.6	87.1	116.8	91.4	77.9	100.2
Q18AR9	High	Putative aminotransferase OS=Clostridioides difficile (strain 630) OX=272563 GN=CD630_10700 PE=4 SV=1	14	15	1.082	1.108	0.819	1.049	0.974	0.844	0.976	1.077	0	95.763	35	14	180	14	1	1	0.0157768	1	1	0.0353335	1	1	2551.4	3115.9	2759.5	3268.7	2826.7	3034.3
Q187S5	High	Putative methyltransferase OS=Clostridioides difficile (strain 630) OX=272563 GN=CD630_19630 PE=4 SV=1	12	16	1.088	1.088	0.664	1.049	1.012	0.688	1	1.036	0	100.857	54	12	255	12	1	1	0.00349938	1	1	0.00576088	1	1	1450.6	2185.8	1578.2	2292.7	1578.6	2212
Q183R5	High	Transcriptional regulator, MarR family OS=Clostridioides difficile (strain 630) OX=272563 GN=CD630_28270 PE=4 SV=1	7	12	1.062	1.034	0.735	1.049	1.06	0.745	1.027	0.99	0	36.801	38	7	146	7	1	1	0.00227388	1	1	0.0054276	1	1	1783.6	2425.3	1894	2543.6	1844.8	2570.2
Q18D13	High	Flagellar motor switch protein FliM OS=Clostridioides difficile (strain 630) OX=272563 GN=fliM PE=4 SV=1	14	36	1.013	1.084	1.082	1.049	0.991	1.045	0.934	1.058	0	174.468	44	14	619	14	1	1	0.905205	1	1	1	1	1	9288	8585.4	9409.2	9003.8	10071.7	8508.7
Q189C2	High	Uncharacterized protein OS=Clostridioides difficile (strain 630) OX=272563 GN=CD630_05770 PE=4 SV=1	7	17	1.061	1.068	0.724	1.048	1.041	0.732	0.993	1.007	0	33.324	30	7	144	7	1	1	8.43001e-05	1	1	0.000139524	1	1	2662.5	3678.6	2824	3856.5	2844.5	3828.2
Q18B04	High	Cell shape-determining protein MreC OS=Clostridioides difficile (strain 630) OX=272563 GN=mreC PE=3 SV=1	19	53	0.872	0.805	1.129	1.048	0.932	0.94	1.084	1.125	0	232.794	60	19	1185	19	1	0.800994	0.192684	1	1	1	1	1	19149	16958.9	16701.8	17776.5	15406.4	15804.3
Q186Y0	High	Methylated-DNA-[protein]-cysteine S-methyltransferase 2 OS=Clostridioides difficile (strain 630) OX=272563 GN=ogt2 PE=4 SV=1	8	13	0.978	0.993	0.641	1.048	0.987	0.599	0.985	1.062	0	45.579	43	8	163	8	1	1	5.04011e-06	1	1	2.13652e-06	1	1	1715.9	2674.8	1678.7	2803.7	1703.5	2639.4
Q18B22	High	50S ribosomal protein L27 OS=Clostridioides difficile (strain 630) OX=272563 GN=rpmA PE=3 SV=1	9	107	1.001	1.005	1.634	1.048	1.049	1.56	0.995	0.999	0	135.099	72	9	2308	9	1	1	1.45157e-06	1	1	2.42832e-06	1	1	19944.1	12203.7	19961.2	12791.8	20053.4	12800.3
Q183F6	High	Histidine kinase OS=Clostridioides difficile (strain 630) OX=272563 GN=CD630_27210 PE=4 SV=1	8	9	0.954	0.868	0.984	1.048	0.945	0.896	1.1	1.11	0	54.03	21	8	143	8	1	1	1	1	1	1	1	1	886.4	900.5	846.1	943.8	769.4	850.6
Q18BV3	High	Uncharacterized protein OS=Clostridioides difficile (strain 630) OX=272563 GN=CD630_14350 PE=4 SV=1	21	37	0.915	0.864	1.064	1.048	1.013	0.929	1.058	1.034	0	138.125	44	21	448	21	1	1	1	1	1	0.966388	1	1	5991.2	5629.1	5480	5899.2	5178.1	5704.6
Q18AN7	High	Uncharacterized protein OS=Clostridioides difficile (strain 630) OX=272563 GN=CD630_10370 PE=4 SV=1	10	15	1.02	1.048	0.837	1.048	1.011	0.815	0.974	1.036	0	71.188	17	10	240	10	1	1	0.00443535	1	1	0.00174801	1	1	1666	1990.2	1700.1	2085.5	1746.3	2012.7
Q183F4	High	Putative polysaccharide deacetylase OS=Clostridioides difficile (strain 630) OX=272563 GN=CD630_27190 PE=4 SV=1	13	24	0.841	0.772	1.244	1.048	1.009	0.999	1.09	1.039	0	153.774	49	13	371	13	1	0.616572	0.0457569	1	1	1	1	1	5437.5	4369.6	4572.4	4578.7	4196.7	4408.4
Q18D89	High	Uncharacterized protein OS=Clostridioides difficile (strain 630) OX=272563 GN=CD630_03510 PE=4 SV=1	3	7	1.059	1.021	3.016	1.048	1.08	3.049	1.038	0.97	0	30.433	22	3	161	3	1	1	1.00695e-05	1	1	8.87758e-06	1	1	1346.4	446.4	1426.2	467.7	1374.6	482
Q183L7	High	Cell wall binding protein cwp7 OS=Clostridioides difficile (strain 630) OX=272563 GN=cwp7 PE=4 SV=1	16	50	0.938	0.908	1.137	1.048	1.009	1.018	1.033	1.039	0	195.69	39	15	806	16	1	1	0.539754	1	1	1	1	1	11736.3	10325.6	11013.8	10819.3	10659.7	10417.2
Q183H7	High	Coproporphyrinogen III oxidase OS=Clostridioides difficile (strain 630) OX=272563 GN=hemZ PE=4 SV=1	31	55	0.998	1.094	0.984	1.048	0.98	0.937	0.912	1.069	0	225.429	51	31	641	31	1	1	1	1	1	1	1	1	10971.2	11154.3	10953.1	11685.2	12005.7	10935.2
Q18AI4	High	30S ribosomal protein S1 OS=Clostridioides difficile (strain 630) OX=272563 GN=rpsA PE=4 SV=1	20	101	0.969	0.89	1.149	1.048	1.012	1.062	1.089	1.035	0	230.435	34	20	1279	20	1	0.626763	0.00707779	1	1	0.18755	1	1	28461.3	24776.8	27570.8	25954.4	25317.1	25080.4
Q181K6	High	Putative phosphatase OS=Clostridioides difficile (strain 630) OX=272563 GN=CD630_36050 PE=1 SV=1	4	8	1.036	0.894	0.635	1.047	1.054	0.628	1.159	0.994	0	26.579	18	4	84	4	1	1	8.99353e-05	1	1	6.94278e-05	1	1	933.2	1469.6	967.1	1539.1	834.5	1549
Q185C3	High	Putative ATPase OS=Clostridioides difficile (strain 630) OX=272563 GN=CD630_22490 PE=4 SV=1	12	31	1.103	0.948	0.71	1.047	0.986	0.747	1.164	1.062	0	135.346	38	12	438	12	1	1	0.000861777	1	1	0.000368824	1	1	3293.1	4640	3631.1	4859.1	3120.6	4574.2
Q18BL8	High	Putative CBS domain-containing protein OS=Clostridioides difficile (strain 630) OX=272563 GN=CD630_13560 PE=4 SV=2	8	24	0.97	0.949	0.654	1.047	1.108	0.606	1.022	0.945	0	101.918	51	8	274	8	1	1	0.024397	1	1	0.025125	1	1	2966.8	4536.1	2878	4749	2815.1	5025.1
Q187Z3	High	ABC-type transport system, multidrug-family ATP-binding protein OS=Clostridioides difficile (strain 630) OX=272563 GN=CD630_20240 PE=4 SV=1	8	15	0.934	0.956	1.119	1.047	1.06	0.998	0.976	0.988	0	53.803	28	8	193	8	1	1	0.28193	1	1	1	1	1	4246.7	3794.3	3965.2	3972.2	4060.9	4020.2
Q184L8	High	PTS system, glucose-like IIBC component OS=Clostridioides difficile (strain 630) OX=272563 GN=CD630_30300 PE=4 SV=1	11	41	0.805	0.702	0.898	1.047	0.899	0.691	1.147	1.164	0	189.302	21	11	772	11	1	0.121681	0.446169	1	1	0.00141878	1	1	12078.2	13445.1	9728.1	14073.9	8479.8	12087.9
Q181Q9	High	Uncharacterized protein OS=Clostridioides difficile (strain 630) OX=272563 GN=CD630_36560 PE=4 SV=1	3	5	0.987	1.064	0.612	1.047	1.103	0.577	0.928	0.949	0	20.255	25	3	68	3	1	1	7.56136e-06	1	1	5.91605e-06	1	1	1199.7	1959.8	1184.6	2051.4	1276.9	2161.5
Q18D37	High	Putative iron-sulfur-binding protein OS=Clostridioides difficile (strain 630) OX=272563 GN=CD630_02950 PE=4 SV=1	26	53	1.043	1.045	0.961	1.047	1.058	0.957	0.998	0.99	0	236.783	64	26	736	26	1	1	0.686184	1	1	0.792198	1	1	13629	14183.1	14209.8	14844.6	14243.6	15000.9
Q182U1	High	Two-component sensor histidine kinase OS=Clostridioides difficile (strain 630) OX=272563 GN=CD630_26020 PE=4 SV=1	2	2	0.968	0.946	0.844	1.047	0.886	0.781	1.023	1.181	0	16.226	5	2	62	2	1	1	0.346134	1	1	0.297054	1	1	199.1	235.9	192.8	246.9	188.4	209
Q184K4	High	PTS system, mannose-specfic IIA component OS=Clostridioides difficile (strain 630) OX=272563 GN=CD630_30150 PE=4 SV=1	6	15	1.16	0.972	0.424	1.046	1.256	0.47	1.193	0.833	0	82.111	41	6	258	6	1	1	7.55196e-06	1	1	1.83394e-05	1	1	1391.9	3281	1614.2	3433.5	1352.9	4120.3
Q185Y8	High	Histidinol-phosphate aminotransferase OS=Clostridioides difficile (strain 630) OX=272563 GN=hisC PE=3 SV=1	1	8	1.285	1.279	1.594	1.046	1.119	1.958	1.005	0.935	0.001	5.361	2	1	48	1	1	1	0.000713856	1	1	9.2091e-05	1	1	1763.3	1105.9	2265.5	1157.1	2254.6	1237.8
Q183L4	High	Putative glycerophosphotransferase OS=Clostridioides difficile (strain 630) OX=272563 GN=CD630_27750 PE=4 SV=1	14	39	0.899	0.895	1.137	1.046	0.964	0.978	1.005	1.085	0	178.741	40	14	603	14	1	1	0.174458	1	1	1	1	1	10346.5	9099.8	9306.3	9518	9262.8	8776.3
Q186S3	High	Cyclic pyranopterin monophosphate synthase OS=Clostridioides difficile (strain 630) OX=272563 GN=moaC PE=3 SV=1	7	15	1.082	1.074	1.213	1.046	1.034	1.255	1.007	1.011	0	96.805	44	7	227	7	1	1	0.382471	1	1	0.234441	1	1	3163.3	2607.8	3421.7	2727.5	3398.4	2697.1
Q185W0	High	Putative peptidase, M20D family OS=Clostridioides difficile (strain 630) OX=272563 GN=CD630_21730 PE=4 SV=2	15	25	1.035	1.14	0.737	1.046	1.106	0.729	0.908	0.946	0	113.855	42	15	367	15	1	0.942085	0.000318897	1	1	0.000250142	1	1	3681.2	4995.7	3810.5	5224.1	4197.7	5524.4
Q183N8	High	Holliday junction ATP-dependent DNA helicase RuvB OS=Clostridioides difficile (strain 630) OX=272563 GN=ruvB PE=3 SV=1	12	19	1.005	1.028	0.732	1.046	0.913	0.704	0.978	1.146	0	147.452	40	12	396	12	1	1	0.000431467	1	1	0.000324646	1	1	3011.2	4113	3026.1	4300.6	3095.7	3753.7
Q182J4	High	Transcriptional regulator, AraC family OS=Clostridioides difficile (strain 630) OX=272563 GN=CD630_25080 PE=4 SV=2	5	5	1.021	1.027	0.92	1.045	1.059	0.898	0.994	0.987	0	34.08	23	5	103	5	1	1	0.546649	1	1	0.236724	1	1	875.1	951.5	893.3	994.6	898.9	1007.4
Q181E8	High	DNA polymerase III, delta prime subunit OS=Clostridioides difficile (strain 630) OX=272563 GN=CD630_35490 PE=4 SV=1	15	30	0.998	1.047	0.792	1.045	0.984	0.756	0.953	1.062	0	132.859	52	15	373	15	1	1	0.0267156	1	1	0.00856892	1	1	2770	3497.7	2764.4	3656	2900.3	3441.9
Q184Q9	High	Glycosyl hydrolase OS=Clostridioides difficile (strain 630) OX=272563 GN=CD630_30710 PE=3 SV=1	6	7	1.125	1.097	1.069	1.045	1.05	1.15	1.026	0.995	0	51.993	10	6	92	6	1	1	1	1	1	0.188581	1	1	863.8	808.2	971.7	844.7	947.1	848.5
Q18D77	High	Aldehyde-alcohol dehydrogenase OS=Clostridioides difficile (strain 630) OX=272563 GN=adhE PE=3 SV=1	8	131	1.134	1.192	1.152	1.045	1.027	1.25	0.951	1.018	0	100.083	9	1	1271	8	1	1	0.622661	1	1	0.174863	1	1	251.7	218.4	285.3	228.3	300.1	224.3
Q182E1	High	Putative CRISPR-associated negative autoregulator OS=Clostridioides difficile (strain 630) OX=272563 GN=CD630_24530 PE=4 SV=1	13	26	1.009	0.983	0.868	1.045	0.953	0.838	1.026	1.096	0	113.83	33	13	472	13	1	1	0.054917	1	1	0.0090519	1	1	6641.2	7652.7	6699.1	7995.7	6527.5	7294.6
Q189Q3	High	Endonuclease MutS2 OS=Clostridioides difficile (strain 630) OX=272563 GN=mutS2 PE=3 SV=1	38	86	0.993	1.063	1.163	1.045	1.006	1.105	0.934	1.038	0	385.358	48	38	1281	38	1	1	0.0305582	1	1	0.241461	1	1	19450.2	16727.4	19305.9	17476.1	20672	16829.8
Q18CJ2	High	tRNA pseudouridine synthase A OS=Clostridioides difficile (strain 630) OX=272563 GN=truA1 PE=3 SV=1	15	29	1.001	1.119	1.159	1.045	1.012	1.111	0.895	1.032	0	169.666	58	15	561	15	1	1	0.187249	1	1	0.692805	1	1	4953.1	4272.1	4958.9	4463.2	5542.6	4324.1
Q18D78	High	Two-component response regulator OS=Clostridioides difficile (strain 630) OX=272563 GN=CD630_03390 PE=4 SV=1	9	10	1.067	1.157	0.817	1.045	0.994	0.834	0.922	1.051	0	39.94	34	9	100	9	1	1	0.174979	1	1	0.101225	1	1	891.9	1091.7	951.7	1140.5	1031.9	1085.2
Q182S6	High	DNA-directed RNA polymerase subunit omega OS=Clostridioides difficile (strain 630) OX=272563 GN=rpoZ PE=3 SV=1	7	28	0.97	0.976	1.543	1.045	1.086	1.432	0.994	0.962	0	119.596	75	7	510	7	1	1	2.08606e-05	1	1	4.88527e-05	1	1	8865.8	5747.3	8599.6	6003.8	8655.3	6239.7
Q18CJ3	High	Energy-coupling factor transporter transmembrane protein EcfT OS=Clostridioides difficile (strain 630) OX=272563 GN=cbiQ PE=3 SV=1	4	10	0.944	0.82	1.116	1.045	0.932	1.009	1.151	1.121	0	31.397	11	4	143	4	1	1	0.593844	1	1	1	1	1	2056.2	1841.9	1940.4	1924	1685.3	1716.4
Q187P1	High	LexA repressor OS=Clostridioides difficile (strain 630) OX=272563 GN=lexA PE=3 SV=2	9	29	1.008	1.017	1.1	1.045	1.043	1.062	0.991	1.002	0	94.18	40	9	409	9	1	1	0.0219849	1	1	0.17852	1	1	8472	7699.1	8539.5	8042.4	8619.2	8027.1
Q18CZ2	High	Flagellar motor rotation protein MotA OS=Clostridioides difficile (strain 630) OX=272563 GN=motA PE=4 SV=1	9	25	0.967	0.865	1.163	1.044	0.991	1.077	1.117	1.054	0	94.553	36	9	375	9	1	1	0.28483	1	1	1	1	1	4796.9	4123	4637	4306.5	4149.7	4085.3
Q186S0	High	Molybdenum cofactor biosynthesis protein MoaA OS=Clostridioides difficile (strain 630) OX=272563 GN=moaA PE=3 SV=1	9	18	1.014	1.062	1.004	1.044	0.989	0.975	0.955	1.056	0	61.803	27	9	232	9	1	1	1	1	1	1	1	1	2202.5	2193.4	2233.7	2290.9	2339.4	2168.6
Q189P9	High	Putative peptidase, U32 family OS=Clostridioides difficile (strain 630) OX=272563 GN=CD630_07030 PE=4 SV=1	37	60	0.987	0.989	1.213	1.044	1.088	1.147	0.998	0.959	0	258.822	39	37	733	37	1	1	0.0019334	1	1	0.0189482	1	1	17567.1	14480.3	17339.9	15120.1	17379.6	15759.7
Q182Q1	High	Uncharacterized protein OS=Clostridioides difficile (strain 630) OX=272563 GN=CD630_25620 PE=4 SV=1	6	41	1.002	1.051	0.856	1.044	1.038	0.822	0.953	1.005	0	113.437	49	6	929	6	1	1	0.0240177	1	1	0.0027398	1	1	6173.5	7208.6	6184.4	7523.4	6489.1	7485.3
Q18CI1	High	50S ribosomal protein L36 OS=Clostridioides difficile (strain 630) OX=272563 GN=rpmJ PE=3 SV=1	2	11	1.086	1.216	1.742	1.044	1.003	1.812	0.892	1.041	0	18.531	54	2	139	2	1	1	0.000318897	1	1	0.000464926	1	1	2170.3	1246.1	2356	1300.5	2639.9	1249.6
Q182Z4	High	Phosphatidylglycerol--prolipoprotein diacylglyceryl transferase OS=Clostridioides difficile (strain 630) OX=272563 GN=lgt PE=3 SV=1	3	4	0.972	0.957	1.017	1.043	0.988	0.948	1.016	1.056	0	7.568	13	3	32	3	1	1	1	1	1	0.92388	1	1	1092.6	1074.5	1062.3	1121	1045.7	1061.4
Q181Z4	High	Pyruvate, phosphate dikinase OS=Clostridioides difficile (strain 630) OX=272563 GN=ppdK PE=3 SV=2	43	120	1.036	1.068	0.949	1.043	0.994	0.943	0.971	1.049	0	511.326	51	43	2120	43	1	1	0.791619	1	1	1	1	1	27147.9	28595.3	28131.7	29832.4	28985.6	28429.1
Q18CA6	High	Elongation factor G (EF-G) OS=Clostridioides difficile (strain 630) OX=272563 GN=fusA1 PE=4 SV=2	46	129	1.068	1.084	0.247	1.043	0.919	0.253	0.986	1.136	0	546.66	71	46	2138	46	1	1	2.22007e-08	1	1	2.62661e-08	1	1	11104.5	44876.6	11860.9	46817.7	12034.2	41222.2
Q18AK2	High	Fumarate hydratase class I, subunit A OS=Clostridioides difficile (strain 630) OX=272563 GN=fumA PE=4 SV=1	9	17	1.007	1.075	0.872	1.043	0.99	0.842	0.937	1.054	0	75.303	26	9	301	9	1	1	0.265234	1	1	0.420309	1	1	4142.1	4748.3	4170.1	4952.9	4452.4	4700.9
Q188M4	High	Putative recombinase Tn1549-like, CTn2-Orf34 OS=Clostridioides difficile (strain 630) OX=272563 GN=CD630_04360 PE=4 SV=1	24	48	0.99	0.965	1.137	1.043	0.991	1.079	1.025	1.053	0	246.569	40	23	840	24	1	1	0.168191	1	1	1	1	1	13763.4	12109.2	13620.8	12628.2	13286.2	11994.6
Q18B27	High	GTPase Obg OS=Clostridioides difficile (strain 630) OX=272563 GN=obg PE=3 SV=1	28	60	1.052	1.127	1.341	1.042	1.096	1.354	0.933	0.951	0	328.973	56	28	1008	28	1	0.425598	2.39324e-05	1	1	2.19232e-05	1	1	15010.9	11193.1	15795.9	11666.9	16924.1	12265.7
Q183R8	High	Putative cation efflux protein OS=Clostridioides difficile (strain 630) OX=272563 GN=CD630_28320 PE=3 SV=1	3	5	0.93	0.981	0.858	1.042	1.029	0.766	0.948	1.013	0	28.299	6	3	118	3	1	1	0.222326	1	1	0.0356395	1	1	1680	1958.5	1563	2041.3	1648	2015.7
Q181C3	High	ABC-type transport system, iron-family extracellular solute-binding protein OS=Clostridioides difficile (strain 630) OX=272563 GN=CD630_35250 PE=4 SV=1	17	96	0.933	0.912	1.384	1.042	1.108	1.239	1.023	0.941	0	263.834	50	16	1346	17	1	1	5.01887e-05	1	1	0.000552582	1	1	29418.7	21253.6	27453	22148.5	26823.8	23542.7
Q18CZ9	High	Flagellar biosynthetic protein FliR OS=Clostridioides difficile (strain 630) OX=272563 GN=flhB PE=3 SV=1	4	7	0.962	0.972	1.364	1.042	1.039	1.259	0.989	1.003	0	24.375	6	4	118	4	1	1	0.000613725	1	1	0.00449871	1	1	1140.4	836	1096.7	871.1	1108.7	868.5
Q183M6	High	Putative LmbE-like deacetylase OS=Clostridioides difficile (strain 630) OX=272563 GN=CD630_27900 PE=4 SV=1	16	38	0.885	0.811	7.219	1.042	1.028	6.132	1.091	1.013	0	153.653	62	16	507	16	1	1	2.23743e-08	1	1	2.79086e-08	1	1	14569.1	2018.3	12893.4	2102.8	11815.5	2074.9
Q18CN6	High	Putative atp/gtp hydrolase OS=Clostridioides difficile (strain 630) OX=272563 GN=CD630_01490 PE=4 SV=1	6	13	0.932	0.956	0.535	1.042	0.926	0.479	0.975	1.125	0	43.892	37	6	267	6	1	1	4.67741e-06	1	1	2.61253e-06	1	1	2018.6	3770.6	1880.6	3928.5	1929.1	3491.9
Q18AI2	High	Putative UbiA prenyltransferase OS=Clostridioides difficile (strain 630) OX=272563 GN=ubiA PE=3 SV=1	3	3	1.027	0.978	0.769	1.042	1.175	0.758	1.05	0.887	0	8.936	7	3	27	3	1	1	0.0687606	1	1	0.0245822	1	1	171.4	222.9	176	232.2	167.6	261.8
Q181V4	High	Putative NADPH-dependent FMN reductase OS=Clostridioides difficile (strain 630) OX=272563 GN=CD630_31890 PE=4 SV=1	5	9	1.024	1.013	1.126	1.042	1.075	1.106	1.01	0.969	0	37.736	30	5	145	5	1	1	0.742337	1	1	0.973558	1	1	1346.6	1196.3	1378.4	1246	1364.3	1286
Q187B4	High	Putative cell wall-binding protein cwp23 OS=Clostridioides difficile (strain 630) OX=272563 GN=cwp23 PE=4 SV=1	7	7	0.971	0.977	0.879	1.042	0.973	0.82	0.994	1.07	0	46.461	17	7	72	7	1	1	0.272005	1	1	0.0791846	1	1	515.3	585.9	500.5	610.2	503.6	570.2
Q183K5	High	Putative polysaccharide biosynthesis protein OS=Clostridioides difficile (strain 630) OX=272563 GN=CD630_27690 PE=4 SV=1	27	54	0.902	0.883	0.872	1.042	1.014	0.755	1.021	1.027	0	255.888	43	27	792	27	1	1	0.0118499	1	1	0.000415746	1	1	11035.6	12657	9951.8	13182.7	9745.3	12831.7
Q18B90	High	Endolytic murein transglycosylase OS=Clostridioides difficile (strain 630) OX=272563 GN=mltG PE=3 SV=1	15	45	0.933	0.878	0.964	1.041	0.917	0.863	1.062	1.135	0	159.559	45	15	726	15	1	1	1	1	1	0.644983	1	1	10853.5	11261.7	10122.7	11726.8	9529.1	10330.5
Q18CA8	High	Transcriptional regulator CtsR OS=Clostridioides difficile (strain 630) OX=272563 GN=ctsR PE=3 SV=1	10	18	1.11	1.223	0.53	1.041	0.967	0.565	0.908	1.076	0	86.895	53	10	345	10	1	1	0.000103781	1	1	0.000268031	1	1	3097.3	5843.4	3436.7	6083.7	3786.9	5653.3
Q18BU3	High	Putative diguanylate kinase signaling protein OS=Clostridioides difficile (strain 630) OX=272563 GN=CD630_14210 PE=4 SV=1	13	20	1.033	1.109	0.789	1.041	1.021	0.783	0.931	1.02	0	95.87	18	13	268	13	1	1	0.00501234	1	1	0.00636474	1	1	1750.7	2218.3	1808.6	2309.3	1942.2	2265.1
Q180R9	High	Porphobilinogen deaminase OS=Clostridioides difficile (strain 630) OX=272563 GN=hemC PE=3 SV=1	14	23	1.003	0.993	1.175	1.041	1.07	1.132	1.009	0.973	0	104.007	43	14	336	14	1	1	0.0101669	1	1	0.0786471	1	1	4609.8	3922.2	4621.7	4082.5	4578.6	4195.8
Q18D01	High	Flagellar biosynthetic protein FliP OS=Clostridioides difficile (strain 630) OX=272563 GN=fliP PE=3 SV=1	6	11	0.936	0.951	1.341	1.041	1.069	1.206	0.984	0.973	0	42.21	21	6	140	6	1	1	0.0011892	1	1	0.00635681	1	1	3755.5	2800.1	3515	2914.3	3572	2994.5
Q182N1	High	Uncharacterized protein OS=Clostridioides difficile (strain 630) OX=272563 GN=CD630_25440 PE=4 SV=1	6	7	0.988	0.938	0.995	1.041	1.159	0.945	1.053	0.898	0	18.282	15	6	20	6	1	1	1	1	1	1	1	1	489.7	492.1	483.9	512.1	459.5	570.2
Q184I5	High	Ribonucleoside-diphosphate reductase OS=Clostridioides difficile (strain 630) OX=272563 GN=nrdE PE=3 SV=1	26	37	1.007	1.093	0.936	1.041	1.057	0.906	0.922	0.985	0	241.425	42	26	569	26	1	1	1	1	1	0.966388	1	1	4332.2	4628.8	4364.5	4817.5	4734.2	4891.5
Q189N2	High	Putative nucleotide phosphodiesterase OS=Clostridioides difficile (strain 630) OX=272563 GN=CD630_06890 PE=3 SV=1	13	19	0.844	0.864	0.769	1.04	0.937	0.624	0.977	1.11	0	70.931	23	13	211	13	1	1	0.0132903	1	1	0.000513178	1	1	2303.4	2994.7	1944.4	3115.6	1990.5	2806.9
Q187X9	High	Transcriptional regulator, TetR family OS=Clostridioides difficile (strain 630) OX=272563 GN=hydR PE=4 SV=1	4	5	1.013	1.02	1.086	1.04	1.022	1.058	0.993	1.017	0	26.027	23	4	98	4	1	1	0.208035	1	1	0.887558	1	1	877.8	808.2	889.3	840.7	895.3	826.3
Q18BD6	High	DNA topoisomerase 1 OS=Clostridioides difficile (strain 630) OX=272563 GN=topA PE=3 SV=1	31	55	1.01	0.972	1.321	1.04	0.984	1.283	1.039	1.057	0	250.676	43	31	777	31	1	1	0.000180103	1	1	0.000600334	1	1	14894	11272.8	15039	11724.4	14476.5	11095.7
Q183R3	High	Putative membrane protein OS=Clostridioides difficile (strain 630) OX=272563 GN=CD630_28290 PE=4 SV=1	3	5	0.974	0.994	0.514	1.04	0.958	0.481	0.98	1.086	0	31.946	10	3	129	3	1	1	5.8366e-05	1	1	3.36245e-05	1	1	622.7	1212.5	606.4	1261	619.1	1161.5
Q184G8	High	Putative CRISPR-associated Cas3 family helicase OS=Clostridioides difficile (strain 630) OX=272563 GN=CD630_29780 PE=4 SV=1	24	33	1.015	0.979	0.524	1.04	0.894	0.511	1.036	1.164	0	154.017	31	24	403	24	1	1	2.03997e-06	1	1	2.24211e-06	1	1	3309.4	6321.4	3358.2	6573.6	3240.8	5649.4
Q189C6	Low	Putative diguanylate kinase signaling protein OS=Clostridioides difficile (strain 630) OX=272563 GN=CD630_05840 PE=4 SV=1	1	1	0.948	0.979	0.826	1.04	1.014	0.753	0.968	1.025	0.076	1.461	2	1	25	1	1	1	0.234806	1	1	0.23967	1	1	153.7	186.2	145.8	193.6	150.6	188.9
Q18CG1	High	50S ribosomal protein L22 OS=Clostridioides difficile (strain 630) OX=272563 GN=rplV PE=3 SV=1	9	207	0.99	1.014	1.421	1.04	1.038	1.353	0.976	1.001	0	231.45	59	9	3163	9	1	1	3.9564e-05	1	1	0.000117009	1	1	38495.3	27097.1	38125.4	28168.5	39052	28126.8
Q18C36	High	Transcriptional regulator, MerR family OS=Clostridioides difficile (strain 630) OX=272563 GN=CD630_15160 PE=4 SV=1	2	2	0.994	1.004	1.052	1.039	1.019	1.006	0.99	1.02	0	7.271	6	2	33	2	1	1	1	1	1	1	1	1	262.9	249.8	261.4	259.7	263.9	254.5
Q184Y4	High	Uncharacterized protein OS=Clostridioides difficile (strain 630) OX=272563 GN=CD630_31480 PE=4 SV=1	15	20	1.015	1.034	1.105	1.039	1.029	1.079	0.981	1.01	0	59.753	18	15	122	15	1	1	0.896588	1	1	1	1	1	1472.3	1331.9	1493.8	1384.5	1522.6	1370.6
Q185L8	High	Putative membrane protein OS=Clostridioides difficile (strain 630) OX=272563 GN=CD630_23440 PE=4 SV=1	9	27	1.022	0.861	0.344	1.039	1.009	0.338	1.187	1.03	0	92.67	20	9	432	9	1	1	7.67349e-06	1	1	5.28317e-06	1	1	2402.2	6984.7	2454.5	7259.8	2067.4	7049.2
Q188B1	High	Putative hydrolase OS=Clostridioides difficile (strain 630) OX=272563 GN=CD630_20430 PE=4 SV=1	2	2	0.999	1.079	1.194	1.039	1.131	1.148	0.926	0.919	0	22.615	10	2	27	2	1	1	0.100058	1	1	0.117926	1	1	562.1	470.8	561.8	489.3	606.5	532.3
Q18BS6	High	Peptidase_M15_4 domain-containing protein OS=Clostridioides difficile (strain 630) OX=272563 GN=CD630_14060 PE=4 SV=1	10	14	0.935	0.857	0.945	1.039	0.892	0.85	1.091	1.165	0	58.096	40	10	162	10	1	1	1	1	1	0.746513	1	1	1351.2	1429.1	1263	1485.3	1157.9	1275
Q183M5	High	Cell wall binding protein cwp2 OS=Clostridioides difficile (strain 630) OX=272563 GN=cwp2 PE=4 SV=1	62	488	0.906	0.805	1.087	1.039	0.972	0.948	1.126	1.069	0	1102.54	83	62	8672	62	1	1	0.926746	1	1	1	1	1	138245	127172	125277	132168	111267	123655
Q188B8	High	Putative rRNA methylase OS=Clostridioides difficile (strain 630) OX=272563 GN=CD630_20490 PE=4 SV=1	6	12	0.962	0.922	1.207	1.039	1.023	1.117	1.043	1.016	0	60.469	40	6	131	6	1	1	0.00496357	1	1	0.0278809	1	1	2146.7	1778.6	2064.7	1848.4	1979.6	1820.1
Q188Q6	High	Transcriptional regulator, RpiR family OS=Clostridioides difficile (strain 630) OX=272563 GN=CD630_04660 PE=4 SV=1	4	5	1.029	1.051	0.986	1.039	1.007	0.977	0.979	1.032	0	15.1	15	4	59	4	1	1	1	1	1	1	1	1	801.4	813	824.9	844.7	842.3	818.7
Q181K0	High	Two-component sensor histidine kinase OS=Clostridioides difficile (strain 630) OX=272563 GN=CD630_35990 PE=4 SV=1	8	10	0.883	0.91	1.118	1.039	0.965	0.95	0.97	1.077	0	32.546	19	8	94	8	1	1	0.824339	1	1	1	1	1	1625.7	1454.5	1435.3	1511.3	1479.5	1403.5
Q188C6	High	Putative membrane protein OS=Clostridioides difficile (strain 630) OX=272563 GN=CD630_20560 PE=4 SV=1	24	66	0.883	0.923	1.15	1.039	1.007	0.977	0.956	1.032	0	471.012	47	24	1882	24	1	1	0.0779331	1	1	1	1	1	15501	13482.1	13680.2	14008.1	14314.5	13572.1
Q18BG0	High	Transcriptional regulator, MarR family OS=Clostridioides difficile (strain 630) OX=272563 GN=CD630_12990 PE=4 SV=1	8	14	0.997	0.96	0.679	1.039	0.938	0.651	1.038	1.107	0	56.172	42	8	112	8	1	1	0.000256613	1	1	0.00010873	1	1	1941.8	2860.8	1935.1	2971.5	1864.6	2684.7
Q184V9	High	Putative flavodoxin/nitric oxide synthase OS=Clostridioides difficile (strain 630) OX=272563 GN=CD630_31210 PE=4 SV=1	5	6	0.953	0.984	0.89	1.039	0.965	0.817	0.968	1.076	0	15.564	19	5	35	5	1	1	0.253973	1	1	0.171658	1	1	1197.3	1345	1140.6	1396.8	1178.1	1298
Q184H9	High	Two-component response regulator OS=Clostridioides difficile (strain 630) OX=272563 GN=CD630_29880 PE=4 SV=1	6	9	1.049	0.845	0.926	1.038	0.962	0.936	1.241	1.079	0	39.503	30	6	95	6	1	1	0.863335	1	1	1	1	1	281.5	303.8	295.2	315.5	237.8	292.3
Q185Q2	High	Two-component sensor histidine kinase OS=Clostridioides difficile (strain 630) OX=272563 GN=CD630_21130 PE=4 SV=1	20	38	0.951	0.959	0.94	1.038	0.974	0.861	0.992	1.066	0	190.359	42	20	713	20	1	1	0.623182	1	1	0.0764343	1	1	7812.9	8312.1	7430.2	8631.8	7489.5	8097.2
Q188C2	High	Putative lipoprotein OS=Clostridioides difficile (strain 630) OX=272563 GN=CD630_20520 PE=4 SV=2	16	40	0.873	0.779	0.79	1.038	0.9	0.664	1.121	1.153	0	166.986	49	16	710	16	1	0.790957	0.144892	1	1	0.00617807	1	1	6295.3	7972.5	5495.4	8278	4903.4	7177.1
Q182J3	High	Putative glycoside hydrolase, family 4 OS=Clostridioides difficile (strain 630) OX=272563 GN=CD630_25090 PE=3 SV=1	25	64	0.957	1.019	0.698	1.038	1.01	0.643	0.939	1.028	0	269.808	52	25	942	25	1	1	0.00128363	1	1	0.000335916	1	1	11858.1	16996.7	11350.3	17647.8	12081.5	17172.8
Q18BH1	High	DUF448 domain-containing protein OS=Clostridioides difficile (strain 630) OX=272563 GN=CD630_13071 PE=4 SV=1	3	7	0.991	1.137	1.213	1.038	1.024	1.158	0.872	1.014	0	7.417	22	3	43	3	1	1	0.496565	1	1	0.548348	1	1	1530.3	1261.1	1516.8	1309.4	1739.8	1291.6
Q186Y7	High	Putative RNA methylase OS=Clostridioides difficile (strain 630) OX=272563 GN=CD630_17800 PE=1 SV=1	27	71	1.018	1.038	0.922	1.038	1.002	0.904	0.981	1.036	0	278.879	53	27	1073	27	1	1	0.0623295	1	1	0.0443428	1	1	19344.7	20979.7	19700.3	21780.5	20088.3	21031.5
Q18CI3	High	Ribosomal protein L14E/L6E/L27E-like OS=Clostridioides difficile (strain 630) OX=272563 GN=CD630_00930 PE=4 SV=2	7	19	1.024	1.136	1.197	1.038	1.046	1.18	0.902	0.992	0	94.332	66	7	394	7	1	1	0.0721877	1	1	0.0899575	1	1	4034	3371	4130.8	3499.3	4580.8	3526.2
Q187T0	High	Deacetylase sirtuin-type domain-containing protein OS=Clostridioides difficile (strain 630) OX=272563 GN=CD630_19710 PE=4 SV=2	1	1	1.027	0.993	0.902	1.038	0.975	0.893	1.034	1.064	0	12.442	4	1	29	1	1	1	0.572988	1	1	1	1	1	57.1	63.3	58.6	65.7	56.7	61.7
Q18BJ5	High	Undecaprenyl-diphosphatase 1 OS=Clostridioides difficile (strain 630) OX=272563 GN=uppP1 PE=3 SV=1	5	11	0.992	0.965	0.978	1.038	1.039	0.935	1.027	0.999	0	53.343	12	5	199	5	1	1	1	1	1	0.868102	1	1	1095.7	1119.8	1086.7	1162	1057.8	1163.6
Q188W9	High	Two-component sensor histidine kinase OS=Clostridioides difficile (strain 630) OX=272563 GN=CD630_05200 PE=4 SV=1	17	29	0.934	0.877	1.188	1.038	0.979	1.069	1.065	1.059	0	148.856	37	17	521	17	1	1	0.0875945	1	1	1	1	1	2859.7	2408.2	2670.9	2498.7	2508.7	2358.6
Q18CH3	High	30S ribosomal protein S5 OS=Clostridioides difficile (strain 630) OX=272563 GN=rpsE PE=3 SV=1	18	283	0.993	0.971	1.48	1.037	1.068	1.417	1.023	0.971	0	394.683	84	18	6345	18	1	1	0.126493	1	1	0.251957	1	1	68613	46351.9	68133	48089.7	66631.9	49509.2
Q187T9	High	ABC-type transport system, permease OS=Clostridioides difficile (strain 630) OX=272563 GN=CD630_19800 PE=3 SV=1	2	3	0.944	0.881	1.176	1.037	0.962	1.07	1.072	1.079	0	6.743	5	2	51	2	1	1	0.0698105	1	1	0.826213	1	1	940.7	800	887.9	830	828.4	769.5
Q185V0	Low	Putative membrane protein OS=Clostridioides difficile (strain 630) OX=272563 GN=CD630_21610 PE=4 SV=1	1	2	0.912	0.923	0.781	1.037	0.963	0.686	0.988	1.077	0.078	1.451	6	1	20	1	1	1	0.181628	1	1	0.103302	1	1	377.5	483.2	344.1	501.3	348.4	465.3
Q189B2	High	Endonuclease III OS=Clostridioides difficile (strain 630) OX=272563 GN=nth PE=3 SV=1	6	11	1.023	1.024	0.814	1.037	1.024	0.803	0.999	1.013	0	56.61	35	6	182	6	1	1	0.000298813	1	1	0.000589394	1	1	2040.6	2506.2	2088.3	2599.8	2089.5	2566.5
Q182D5	High	30S ribosomal protein S21 OS=Clostridioides difficile (strain 630) OX=272563 GN=rpsU PE=3 SV=1	8	40	0.997	1.014	1.891	1.037	1.052	1.818	0.984	0.986	0	149.459	69	8	589	8	1	1	1.50075e-05	1	1	2.52266e-05	1	1	10716.4	5666	10688	5877.6	10866.6	5963.4
Q18BV0	High	Putative ribonuclease OS=Clostridioides difficile (strain 630) OX=272563 GN=CD630_14320 PE=4 SV=2	12	22	0.996	1.014	1.231	1.037	0.978	1.182	0.982	1.061	0	97.065	50	12	279	12	1	1	0.0997323	1	1	0.05758	1	1	5859.4	4759.2	5833.4	4936.3	5943.4	4654.4
Q183N9	High	S-adenosylmethionine:tRNA ribosyltransferase-isomerase OS=Clostridioides difficile (strain 630) OX=272563 GN=queA PE=3 SV=1	14	25	1.042	1.145	0.927	1.037	1.049	0.931	0.91	0.989	0	114.488	44	14	280	14	1	1	0.317073	1	1	1	1	1	2930	3161.4	3051.8	3278.9	3353.4	3315.8
Q180W5	High	ATP synthase subunit beta OS=Clostridioides difficile (strain 630) OX=272563 GN=atpD PE=3 SV=1	22	202	0.937	0.979	0.968	1.037	1.035	0.875	0.957	1.002	0	638.629	64	22	5855	22	1	1	1	1	1	0.454155	1	1	32764.1	33848	30707.4	35106.3	32075.1	35048.1
Q18AL6	High	Transcriptional regulator, MerR family OS=Clostridioides difficile (strain 630) OX=272563 GN=CD630_10160 PE=4 SV=1	5	5	0.99	1.06	0.844	1.037	0.926	0.805	0.934	1.119	0	27.508	21	5	55	5	1	1	0.25143	1	1	0.0796079	1	1	397	470.3	392.9	487.7	420.8	435.7
Q183F0	High	Putative sporulation protein OS=Clostridioides difficile (strain 630) OX=272563 GN=CD630_27170 PE=4 SV=1	74	238	0.948	0.929	0.837	1.037	0.956	0.765	1.02	1.084	0	844.709	70	73	3089	74	1	1	0.0623775	1	1	0.00992373	1	1	60080.3	71765.7	56938.5	74425.8	55842.1	68638.1
Q181I6	High	Transcriptional regulator, MerR family OS=Clostridioides difficile (strain 630) OX=272563 GN=CD630_35830 PE=4 SV=1	12	19	0.985	1.098	1.016	1.037	0.996	0.964	0.897	1.041	0	84.903	39	12	223	12	1	1	1	1	1	1	1	1	4325.4	4259.2	4259.7	4417.1	4749.3	4241.7
Q18A86	High	Putative iron-dependent hydrogenase OS=Clostridioides difficile (strain 630) OX=272563 GN=CD630_08940 PE=4 SV=1	31	75	0.971	0.934	0.899	1.037	1.033	0.842	1.04	1.004	0	305.397	55	29	871	31	1	1	0.320905	1	1	0.139339	1	1	20913.6	23253.7	20314.9	24115.2	19540.1	24017.7
Q189J8	High	ABC-type transport system, multidrug-family ATP-binding protein OS=Clostridioides difficile (strain 630) OX=272563 GN=CD630_06530 PE=4 SV=1	5	7	1.018	0.999	0.773	1.037	1.087	0.759	1.02	0.954	0	12.129	14	5	43	5	1	1	0.00390313	1	1	0.00385553	1	1	1027.2	1329.2	1046.1	1378.4	1025.7	1445.2
Q186P7	High	Two-component sensor histidine kinase OS=Clostridioides difficile (strain 630) OX=272563 GN=CD630_16890 PE=4 SV=1	11	17	0.91	0.964	0.953	1.037	1.003	0.836	0.944	1.033	0	76.807	26	11	308	11	1	1	1	1	1	0.140059	1	1	2584.9	2711.5	2351.1	2811.4	2491.1	2720.7
Q189N3	High	Uncharacterized protein OS=Clostridioides difficile (strain 630) OX=272563 GN=CD630_06880 PE=4 SV=1	5	7	0.982	0.938	0.612	1.037	1.011	0.579	1.047	1.025	0	33.359	22	5	122	5	1	1	1.11802e-07	1	1	3.75139e-08	1	1	1444	2360.2	1417.6	2447	1354.5	2387.1
Q17ZS7	High	Phage capsid family OS=Clostridioides difficile (strain 630) OX=272563 GN=CD630_p040 PE=4 SV=1	7	9	1.077	1.096	0.979	1.037	0.968	1.017	0.982	1.071	0	44.213	18	7	87	7	1	1	1	1	1	1	1	1	1649.3	1684.4	1776	1746.3	1808.3	1630.3
Q18B70	High	Acetyltransferase CD1211 OS=Clostridioides difficile (strain 630) OX=272563 GN=CD630_12110 PE=4 SV=1	3	6	0.946	0.931	0.538	1.037	0.97	0.491	1.017	1.069	0	19.922	23	3	70	3	1	1	0.000103803	1	1	4.27896e-05	1	1	385.5	716	364.8	742.3	358.8	694.3
Q186E2	Low	ABC-type transport system, sugar-family ATP-binding protein OS=Clostridioides difficile (strain 630) OX=272563 GN=CD630_15870 PE=4 SV=1	1	1	0.868	0.967	0.75	1.037	1.061	0.628	0.897	0.977	0.09	1.346	2	1	0	1	1	1	0.106088	1	1	0.00327766	1	1	129.7	172.9	112.6	179.3	125.4	183.4
Q18D03	High	Flagellar protein FliL OS=Clostridioides difficile (strain 630) OX=272563 GN=fliL PE=3 SV=1	9	25	0.938	0.848	1.39	1.037	1.012	1.259	1.106	1.024	0	100.428	51	9	437	9	1	0.942085	0.000854954	1	1	0.00567748	1	1	6742.7	4849.3	6327.7	5026.3	5720	4907.2
Q18CV9	High	Amidophosphoribosyltransferase OS=Clostridioides difficile (strain 630) OX=272563 GN=purF PE=3 SV=1	21	43	1.002	0.987	1.179	1.036	0.94	1.14	1.015	1.103	0	217.903	47	21	650	21	1	1	0.0192721	1	1	0.0748806	1	1	11239.2	9531.4	11259.8	9878.3	11093.1	8956.9
Q181G5	High	Transcriptional regulator, GntR family OS=Clostridioides difficile (strain 630) OX=272563 GN=CD630_35650 PE=4 SV=1	17	58	0.984	1.033	0.983	1.036	1.064	0.933	0.952	0.974	0	205.821	64	17	814	17	1	1	1	1	1	0.800782	1	1	11858.7	12068.4	11665.3	12503.6	12252.8	12837.5
Q183M1	High	Cell surface protein cwp84 OS=Clostridioides difficile (strain 630) OX=272563 GN=cwp84 PE=4 SV=1	45	244	0.904	0.948	1.136	1.036	0.978	0.992	0.954	1.059	0	1026.76	65	44	5391	45	1	1	0.0863929	1	1	1	1	1	70453	62006.1	63715.2	64235.1	66782.2	60638.4
Q185Q1	High	Two-component response regulator OS=Clostridioides difficile (strain 630) OX=272563 GN=CD630_21140 PE=4 SV=1	9	17	1.012	1.072	0.873	1.036	1.125	0.853	0.944	0.921	0	53.639	30	9	191	9	1	1	0.030468	1	1	0.126583	1	1	2814.8	3225.1	2848.4	3341	3016.7	3627.1
Q181S6	High	Transcriptional regulator, sporulation initiation inhibitor, chromosome partitioning protein OS=Clostridioides difficile (strain 630) OX=272563 GN=soj PE=4 SV=1	6	12	0.96	0.958	0.637	1.036	0.961	0.591	1.003	1.078	0	77.769	26	6	224	6	1	1	0.000665945	1	1	0.000137706	1	1	667.1	1046.8	640.7	1084.3	638.9	1005.8
Q18A97	High	Transcriptional regulator, Phage-type OS=Clostridioides difficile (strain 630) OX=272563 GN=CD630_09070 PE=4 SV=1	8	21	1.024	1.044	1.271	1.036	1.095	1.256	0.98	0.946	0	51.242	62	8	151	8	1	1	0.330928	1	1	0.513749	1	1	7108.4	5592.4	7275.8	5792.9	7424.5	6121.5
Q185U6	High	4-aminobutyrate aminotransferase OS=Clostridioides difficile (strain 630) OX=272563 GN=gabT PE=3 SV=1	17	40	1.059	1.149	0.574	1.036	1.082	0.587	0.922	0.957	0	214.35	43	17	837	17	1	0.965109	2.7268e-06	1	1	3.26873e-06	1	1	5222.5	9093.3	5531.5	9418.8	5999.3	9840.1
Q17ZX3	High	Putative membrane protein OS=Clostridioides difficile (strain 630) OX=272563 GN=CD630_32280 PE=4 SV=1	9	18	0.898	0.958	0.524	1.036	0.99	0.455	0.938	1.046	0	93.388	24	9	353	9	1	1	0.000183118	1	1	5.66143e-05	1	1	4923.9	9388.8	4423	9724.5	4715.1	9297.6
Q182N0	High	ALGX domain-containing protein OS=Clostridioides difficile (strain 630) OX=272563 GN=CD630_25420 PE=4 SV=1	2	3	0.89	0.983	1.155	1.036	0.973	0.993	0.906	1.064	0	8.849	4	2	19	2	1	1	0.847843	1	1	1	1	1	658	569.4	585.5	589.7	646.6	554.2
Q185E4	High	TYR_PHOSPHATASE_2 domain-containing protein OS=Clostridioides difficile (strain 630) OX=272563 GN=CD630_22720 PE=4 SV=1	7	8	0.932	0.882	0.606	1.036	0.979	0.546	1.056	1.058	0	22.45	23	7	24	7	1	1	2.79883e-05	1	1	1.11863e-05	1	1	1205.6	1988.5	1123.7	2059.3	1063.9	1946.4
Q18CI4	High	Methionine aminopeptidase OS=Clostridioides difficile (strain 630) OX=272563 GN=map1 PE=3 SV=1	21	52	1.08	1.081	0.909	1.036	1.044	0.948	1	0.992	0	267.135	75	21	813	21	1	1	0.19001	1	1	0.859055	1	1	9683	10652.4	10461.4	11031.6	10464.7	11125.3
Q18BX2	High	DNA primase OS=Clostridioides difficile (strain 630) OX=272563 GN=dnaG PE=3 SV=2	25	41	1.027	1.045	0.915	1.035	1.046	0.908	0.982	0.99	0	156.864	39	25	539	25	1	1	0.47183	1	1	0.748252	1	1	5589.8	6108.9	5739.1	6323.6	5842.6	6388.8
Q189Y5	High	Uncharacterized protein OS=Clostridioides difficile (strain 630) OX=272563 GN=CD630_07910 PE=4 SV=1	17	25	1.086	1.017	0.659	1.035	1.008	0.691	1.068	1.026	0	128.117	73	17	354	17	1	1	7.61842e-05	1	1	0.000247422	1	1	4691.2	7118.6	5095.2	7368.7	4772.7	7178.6
Q18C24	High	ABC-type transport system, multidrug-family ATP-binding protein OS=Clostridioides difficile (strain 630) OX=272563 GN=CD630_15040 PE=4 SV=1	8	15	1.058	1.076	0.853	1.035	0.98	0.873	0.984	1.056	0	42.984	25	8	148	8	1	1	0.174916	1	1	0.359402	1	1	1257.2	1473.2	1330.7	1524.4	1352.2	1443.5
Q181I7	High	ABC-type transport system, ATP-binding protein OS=Clostridioides difficile (strain 630) OX=272563 GN=CD630_35850 PE=4 SV=1	2	2	0.955	1.062	0.94	1.035	1.062	0.867	0.899	0.974	0	20.835	13	2	48	2	1	1	1	1	1	1	1	1	167.8	178.5	160.2	184.7	178.1	189.6
Q18BQ1	High	Transcriptional regulator, TetR family OS=Clostridioides difficile (strain 630) OX=272563 GN=CD630_13810 PE=4 SV=1	5	9	1.088	1.129	1.018	1.035	1.064	1.07	0.963	0.973	0	47.484	30	5	156	5	1	1	1	1	1	0.988658	1	1	843.1	828.4	916.9	857	951.7	881
Q181G2	High	Uncharacterized protein OS=Clostridioides difficile (strain 630) OX=272563 GN=CD630_35610 PE=4 SV=2	12	24	1.048	1.021	0.803	1.034	0.998	0.814	1.027	1.037	0	93.481	83	12	237	12	1	1	0.000933372	1	1	0.00123479	1	1	3861.2	4806	4046.2	4971.5	3941.1	4795.5
Q18BM5	High	Peptidylprolyl isomerase OS=Clostridioides difficile (strain 630) OX=272563 GN=CD630_13570 PE=4 SV=1	32	220	1.05	1.14	1.524	1.034	1.176	1.548	0.921	0.88	0	399.554	86	32	2501	32	1	0.942085	3.0139e-05	1	1	1.92638e-05	1	1	59696.7	39160.6	62684.8	40505.9	68061	46051.8
Q18BW3	High	Putative MORN repeat-containing protein OS=Clostridioides difficile (strain 630) OX=272563 GN=CD630_14420 PE=4 SV=1	14	26	0.989	0.994	1.059	1.034	1.034	1.013	0.994	1.001	0	110.299	46	14	331	14	1	1	0.686184	1	1	1	1	1	8016	7566.7	7925.2	7826.2	7969.7	7820.8
Q189N0	High	50S ribosomal protein L35 OS=Clostridioides difficile (strain 630) OX=272563 GN=rpmI PE=3 SV=1	6	36	1.03	1.041	1.599	1.034	1.175	1.593	0.99	0.88	0	50.189	30	6	490	6	1	1	0.000123232	1	1	0.000187175	1	1	9225.1	5767.9	9504.8	5965.5	9600.3	6777.5
Q18A44	High	Putative glutamate carboxypeptidase OS=Clostridioides difficile (strain 630) OX=272563 GN=CD630_08490 PE=4 SV=1	19	47	1.003	1.052	1.301	1.034	0.986	1.263	0.954	1.048	0	196.965	39	19	697	19	1	1	0.00637774	1	1	0.00344251	1	1	8854.1	6804.1	8884.4	7037	9315.5	6711.9
Q18D07	High	Flagellar number regulator FlhG OS=Clostridioides difficile (strain 630) OX=272563 GN=flhG PE=4 SV=1	13	26	1.008	1.079	1.194	1.034	1.172	1.164	0.934	0.883	0	88.031	45	13	344	13	1	1	0.00476394	1	0.61745	0.00889253	1	0.951062	2947.2	2467.3	2970.7	2551.6	3181.4	2891
Q182S7	High	Coenzyme A biosynthesis bifunctional protein CoaBC OS=Clostridioides difficile (strain 630) OX=272563 GN=coaBC PE=3 SV=1	24	81	0.933	0.943	0.983	1.034	0.98	0.887	0.99	1.055	0	361.786	64	24	1417	24	1	1	1	1	1	0.227539	1	1	17915.3	18232.7	16722.6	18855.6	16898.8	17873.9
Q184T1	High	Putative gamma-glutamyl-gamma-aminobutyrate hydrolase OS=Clostridioides difficile (strain 630) OX=272563 GN=CD630_30930 PE=4 SV=2	5	8	0.973	0.991	1.119	1.034	1.037	1.053	0.982	0.997	0	35.226	22	5	114	5	1	1	0.551341	1	1	1	1	1	765.6	684.3	745	707.7	758.9	709.7
Q18C78	High	Extracytoplasmic function (ECF) sigma factor csfV OS=Clostridioides difficile (strain 630) OX=272563 GN=csfV PE=3 SV=1	2	2	0.959	0.958	0.953	1.034	0.949	0.884	1.001	1.09	0.001	6.007	10	2	23	2	1	1	1	1	1	0.411251	1	1	634.8	665.8	608.8	688.5	608.2	631.6
Q18CJ9	High	Putative exported protein OS=Clostridioides difficile (strain 630) OX=272563 GN=CD630_01110 PE=4 SV=1	19	31	0.89	0.875	0.917	1.034	0.99	0.789	1.016	1.044	0	145.751	55	19	461	19	1	1	0.353925	1	1	0.0353648	1	1	4708.9	5134.5	4189.3	5309.1	4122	5084.6
Q182F8	High	Transcriptional regulator, ArsR family OS=Clostridioides difficile (strain 630) OX=272563 GN=CD630_24720 PE=4 SV=1	4	5	0.937	0.995	1.084	1.034	0.957	0.982	0.942	1.08	0	8.862	18	4	32	4	1	1	0.492503	1	1	1	1	1	779	718.7	730	743.1	775	688.2
Q183A9	High	Transcriptional regulator, LysR family OS=Clostridioides difficile (strain 630) OX=272563 GN=CD630_26750 PE=3 SV=1	10	15	0.95	1.057	0.794	1.034	0.987	0.73	0.898	1.047	0	63.522	32	10	180	10	1	1	0.00369727	1	1	0.000287967	1	1	2265.1	2851	2151.1	2947.5	2394.3	2814.9
Q18C85	High	Chromosomal replication initiator protein DnaA OS=Clostridioides difficile (strain 630) OX=272563 GN=dnaA PE=3 SV=1	37	90	1.047	1.06	0.783	1.034	1.046	0.794	0.988	0.988	0	376.502	74	37	1407	37	1	1	0.000143507	1	1	0.000258057	1	1	14260.5	18201.1	14936.3	18815.1	15110.6	19035.1
Q18CE4	High	Elongation factor Tu OS=Clostridioides difficile (strain 630) OX=272563 GN=tuf1 PE=3 SV=1	31	666	1.072	1.08	0.911	1.034	1.063	0.945	0.993	0.972	0	823.436	77	31	14972	31	1	1	0.148747	1	1	0.692275	1	1	116290	127692	124679	131991	125559	135728
Q182X1	Medium	Putative membrane protein OS=Clostridioides difficile (strain 630) OX=272563 GN=CD630_26360 PE=4 SV=1	1	3	0.968	0.984	1.039	1.033	0.932	0.974	0.984	1.109	0.036	2.044	5	1	0	1	1	1	1	1	1	1	1	1	207.1	199.3	200.6	206	203.8	185.8
Q184I3	High	GyrI-like domain-containing protein OS=Clostridioides difficile (strain 630) OX=272563 GN=CD630_29930 PE=4 SV=1	2	2	1.08	1.032	0.702	1.033	1.048	0.735	1.047	0.986	0.003	4.724	7	2	37	2	1	1	0.00202176	1	1	0.00755361	1	1	600.6	854.9	648.9	883.4	619.6	895.8
Q183F8	High	Two-component response regulator OS=Clostridioides difficile (strain 630) OX=272563 GN=CD630_27220 PE=4 SV=1	7	16	1.02	1.005	0.747	1.033	1.001	0.738	1.015	1.032	0	44.826	33	7	140	7	1	1	0.000293439	1	1	0.000513178	1	1	1745.4	2335.1	1780.8	2412.5	1754	2337.4
Q189Y7	High	Uncharacterized protein OS=Clostridioides difficile (strain 630) OX=272563 GN=CD630_07890 PE=4 SV=2	5	7	0.942	0.987	1.015	1.033	1.021	0.926	0.954	1.011	0	25.177	20	5	86	5	1	1	1	1	1	0.270876	1	1	2066.1	2035.2	1946.4	2102.5	2039.6	2078.9
Q18B71	High	Uncharacterized protein OS=Clostridioides difficile (strain 630) OX=272563 GN=CD630_12100 PE=4 SV=1	8	10	0.996	0.948	0.89	1.033	0.911	0.858	1.051	1.134	0	57.944	34	8	139	8	1	1	0.320581	1	1	0.22027	1	1	1081.5	1215.7	1077.7	1255.9	1025.4	1107.9
Q184K8	High	Putative transporter OS=Clostridioides difficile (strain 630) OX=272563 GN=CD630_30190 PE=4 SV=1	3	11	0.936	0.768	1.068	1.033	0.872	0.968	1.219	1.184	0	19.056	6	3	124	3	1	0.544819	0.862054	1	1	1	1	1	3979.1	3724.6	3725.3	3847.3	3056.7	3248.9
Q185C2	High	Putative membrane protein OS=Clostridioides difficile (strain 630) OX=272563 GN=CD630_22500 PE=4 SV=1	5	14	0.941	0.906	0.899	1.033	0.964	0.819	1.039	1.072	0	51.707	11	5	191	5	1	1	0.528557	1	1	0.0700896	1	1	1873.3	2084.4	1763	2152.8	1697.5	2009.1
Q18BB8	High	30S ribosomal protein S16 OS=Clostridioides difficile (strain 630) OX=272563 GN=rpsP PE=3 SV=1	6	49	1.025	1.011	1.372	1.033	1.041	1.361	1.013	0.992	0	121.448	52	6	708	6	1	1	0.000466073	1	1	0.000433574	1	1	14993.5	10928.4	15361.9	11286.4	15165.5	11378.3
Q180W7	High	ATP synthase gamma chain OS=Clostridioides difficile (strain 630) OX=272563 GN=atpG PE=3 SV=1	20	90	0.857	0.884	1.176	1.033	1.1	0.975	0.969	0.939	0	318.928	55	20	1557	20	1	1	0.137454	1	1	1	1	1	22197.5	18882.9	19013.6	19500.5	19614	20773.8
Q18AQ2	High	Putative oligonucleotide binding protein possibly involved in recognition/discrimination or editing of prolyl-tRNA OS=Clostridioides difficile (strain 630) OX=272563 GN=CD630_10530 PE=4 SV=1	6	15	1.185	1.009	0.541	1.032	1.008	0.621	1.174	1.024	0	55.846	39	6	196	6	1	1	0.00347523	1	1	0.0145686	1	1	1505.1	2783	1784.1	2873.1	1519.2	2805
Q184P9	High	Transcriptional regulator, RpiR family OS=Clostridioides difficile (strain 630) OX=272563 GN=CD630_30620 PE=4 SV=1	8	12	0.942	0.979	1.096	1.032	0.989	1	0.962	1.044	0	35.543	28	8	132	8	1	1	0.293496	1	1	1	1	1	2991.8	2730.9	2818.5	2818.7	2928.4	2700.9
Q182G8	High	Putative lipoprotein OS=Clostridioides difficile (strain 630) OX=272563 GN=CD630_24820 PE=4 SV=1	4	7	0.925	0.944	1.305	1.032	0.972	1.169	0.979	1.062	0	25.237	28	4	118	4	1	1	0.00051004	1	1	0.00183598	1	1	1587.7	1216.4	1467.9	1255.3	1499.3	1182.3
Q183G7	High	Putative membrane protein OS=Clostridioides difficile (strain 630) OX=272563 GN=CD630_27310 PE=4 SV=1	5	10	0.976	0.985	1.242	1.032	1.02	1.176	0.991	1.012	0	25.294	25	5	79	5	1	1	0.0200418	1	1	0.392911	1	1	1707.7	1374.8	1667.2	1418.2	1682.9	1402
Q181Q5	High	Helicase loader ATPase, dnaI OS=Clostridioides difficile (strain 630) OX=272563 GN=dnaI PE=4 SV=1	18	31	0.97	0.97	0.621	1.032	0.954	0.584	1	1.081	0	130.45	47	18	397	18	1	1	9.71424e-05	1	1	3.13795e-05	1	1	8253.9	13288.8	8002.8	13707.4	8003.7	12677
Q181X7	High	Putative glycosyl transferase, family 51 OS=Clostridioides difficile (strain 630) OX=272563 GN=CD630_23930 PE=3 SV=1	19	39	0.892	0.91	1.151	1.031	1.013	0.995	0.979	1.018	0	174.629	53	19	679	19	1	1	0.0564426	1	1	0.992237	1	1	13578.2	11798.9	12106.1	12170.1	12362	11957
Q18CG7	High	50S ribosomal protein L14 OS=Clostridioides difficile (strain 630) OX=272563 GN=rplN PE=3 SV=1	17	174	0.973	0.994	1.384	1.031	1.034	1.305	0.979	0.998	0	272.049	72	17	2263	17	1	1	0.000272091	1	1	0.00170508	1	1	50599.9	36571.8	49217.6	37722.4	50293.8	37811.5
Q181T2	High	Ribonuclease P protein component OS=Clostridioides difficile (strain 630) OX=272563 GN=rnpA PE=3 SV=1	1	1	0.987	1.034	1.282	1.031	0.979	1.227	0.954	1.054	0.002	5.179	11	1	22	1	1	1	0.0945896	1	1	0.0577355	1	1	991.8	773.5	978.8	797.7	1025.7	756.9
Q18A43	High	Putative NifU-like protein OS=Clostridioides difficile (strain 630) OX=272563 GN=CD630_08500 PE=4 SV=1	3	5	0.899	0.956	0.349	1.031	0.94	0.304	0.94	1.098	0	35.345	57	3	178	3	1	1	6.52654e-06	1	1	3.83707e-06	1	1	380.4	1089.7	341.8	1123.9	363.8	1023.8
Q189Q6	High	Uncharacterized protein OS=Clostridioides difficile (strain 630) OX=272563 GN=CD630_07120 PE=4 SV=1	12	19	0.965	0.968	1.009	1.031	1.009	0.944	0.997	1.022	0	69.361	33	12	211	12	1	1	1	1	1	1	1	1	1740.3	1725.5	1678.9	1779.4	1684.8	1741.6
Q182E3	High	ABC-type transport system, sugar-family ATP-binding protein OS=Clostridioides difficile (strain 630) OX=272563 GN=CD630_24560 PE=3 SV=1	16	57	0.959	0.949	1.104	1.031	0.965	1.027	1.011	1.069	0	223.686	47	16	1014	16	1	1	0.324836	1	1	1	1	1	17650.8	15991.1	16934.2	16486.9	16747.4	15424
Q187B8	High	Putative NADPH-dependent FMN reductase OS=Clostridioides difficile (strain 630) OX=272563 GN=CD630_18070 PE=4 SV=1	3	6	0.875	0.848	1.049	1.031	0.966	0.89	1.031	1.067	0	9.816	13	3	45	3	1	1	1	1	1	0.765603	1	1	1987.4	1895.2	1738.4	1953.7	1686	1831.3
Q18CI8	High	50S ribosomal protein L17 OS=Clostridioides difficile (strain 630) OX=272563 GN=rplQ PE=3 SV=1	7	72	1	1.036	1.366	1.031	1.055	1.326	0.966	0.977	0	44.242	60	7	733	7	1	1	1.31207e-06	1	1	3.3358e-06	1	1	20665.9	15127.2	20674	15593.7	21405.4	15955.9
Q181R5	High	30S ribosomal protein S6 OS=Clostridioides difficile (strain 630) OX=272563 GN=rpsF PE=3 SV=1	14	129	0.997	0.974	1.289	1.031	1.049	1.247	1.023	0.983	0	171.295	82	13	2181	14	1	1	0.00449519	1	1	0.00429789	1	1	36601	28384.9	36491	29259.7	35665.6	29764.7
Q18A00	High	Transcriptional regulator, sigma-54-dependent OS=Clostridioides difficile (strain 630) OX=272563 GN=CD630_08060 PE=4 SV=1	4	5	1.04	0.979	0.893	1.031	0.967	0.901	1.062	1.066	0	11.61	7	3	36	4	1	1	0.796601	1	1	0.78809	1	1	357.7	400.5	371.9	412.8	350.2	387.2
Q189M1	High	Putative acetyltransferase OS=Clostridioides difficile (strain 630) OX=272563 GN=CD630_06750 PE=4 SV=1	3	3	0.936	0.799	0.901	1.031	0.929	0.818	1.17	1.109	0	6.706	17	3	21	3	1	1	0.601926	1	1	0.0358867	1	1	403	447.3	377	461	322.2	415.7
F3Y5X8	Medium	Putative membrane protein OS=Clostridioides difficile (strain 630) OX=272563 GN=CD630_06210 PE=4 SV=1	1	1	0.971	0.904	1.232	1.031	0.914	1.16	1.074	1.127	0.045	2.025	4	1	0	1	1	1	0.801425	1	1	1	1	1	328.7	266.9	319.1	275.1	297.1	244.1
Q182J5	High	TGc domain-containing protein OS=Clostridioides difficile (strain 630) OX=272563 GN=CD630_25070 PE=4 SV=1	3	4	0.981	0.956	0.969	1.03	0.936	0.923	1.026	1.101	0	9.119	11	3	18	3	1	1	1	1	1	0.777835	1	1	221.4	228.5	217.2	235.4	211.7	213.8
Q188S3	High	Two-component sensor histidine kinase OS=Clostridioides difficile (strain 630) OX=272563 GN=spaK PE=4 SV=1	10	12	0.986	0.958	1.004	1.03	0.962	0.961	1.029	1.071	0	65.943	23	10	173	10	1	1	1	1	1	1	1	1	1533	1526.1	1511.7	1572.3	1469.1	1468.1
Q18B13	High	Probable septum site-determining protein MinC OS=Clostridioides difficile (strain 630) OX=272563 GN=minC PE=3 SV=1	10	20	1.003	1.068	0.871	1.03	0.883	0.848	0.939	1.166	0	138.209	58	10	336	10	1	1	0.361872	1	1	0.0604283	1	1	2887.8	3314	2896	3414.1	3083.2	2927
Q18DC7	High	6-phospho-beta-glucosidase, bglA OS=Clostridioides difficile (strain 630) OX=272563 GN=bglA PE=3 SV=1	3	3	0.971	0.975	0.773	1.03	0.927	0.729	0.996	1.111	0	8.091	6	3	41	3	1	1	0.0192721	1	1	0.0268031	1	1	460.3	595.7	447.1	613.6	448.8	552.1
Q181N2	Medium	Transcription antiterminator, PTS operon regulator OS=Clostridioides difficile (strain 630) OX=272563 GN=CD630_36310 PE=4 SV=1	1	1	0.968	0.815	0.833	1.03	0.937	0.783	1.188	1.1	0.016	2.928	2	1	17	1	1	1	0.467215	1	1	0.0555783	1	1	61.8	74.1	59.8	76.4	50.3	69.4
Q187R9	High	Two-component response regulator OS=Clostridioides difficile (strain 630) OX=272563 GN=CD630_19590 PE=4 SV=1	2	2	0.996	0.877	0.9	1.03	0.964	0.871	1.136	1.069	0	8.327	12	2	39	2	1	1	0.88796	1	1	0.568377	1	1	109	121.1	108.6	124.7	95.6	116.7
Q18B68	High	1-deoxy-D-xylulose-5-phosphate synthase OS=Clostridioides difficile (strain 630) OX=272563 GN=dxs PE=3 SV=1	21	36	0.96	1.02	1.055	1.03	1.031	0.983	0.941	0.999	0	158.403	33	21	409	21	1	1	1	1	1	1	1	1	8929.7	8463.5	8570.6	8716.8	9108.9	8726.5
Q184P3	Low	ABC-type transport system, ATP-binding protein OS=Clostridioides difficile (strain 630) OX=272563 GN=CD630_30560 PE=4 SV=1	1	1	0.954	1.023	1.263	1.03	0.95	1.17	0.932	1.084	0.054	1.65	6	1	0	1	1	1	0.456627	1	1	0.522177	1	1	74.9	59.3	71.5	61.1	76.7	56.4
Q18BG4	High	NAD-dependent protein deacetylase OS=Clostridioides difficile (strain 630) OX=272563 GN=npdA PE=3 SV=1	10	22	0.987	1.013	0.73	1.03	1.04	0.7	0.975	0.99	0	114.48	46	10	526	10	1	1	1.97831e-06	1	1	6.86622e-07	1	1	6088.7	8343.1	6011.3	8591.2	6166.7	8676.6
Q18BH2	High	Transcription termination/antitermination protein NusA OS=Clostridioides difficile (strain 630) OX=272563 GN=nusA PE=3 SV=1	21	82	1.032	1.046	1.293	1.03	1.056	1.295	0.986	0.975	0	351.822	56	21	1513	21	1	1	0.0883653	1	1	0.117926	1	1	16527.4	12783.6	17048.7	13160.8	17287.6	13505
Q18C49	High	ABC-type transport system, permease OS=Clostridioides difficile (strain 630) OX=272563 GN=CD630_15290 PE=4 SV=1	20	71	0.932	0.911	0.98	1.029	0.96	0.888	1.023	1.072	0	327.752	47	20	1582	20	1	1	1	1	1	0.629795	1	1	18972.6	19350.1	17688.1	19916	17290.5	18572.7
Q180P6	High	Putative gluconeogenesis factor OS=Clostridioides difficile (strain 630) OX=272563 GN=CD630_33990 PE=3 SV=1	9	17	0.878	0.89	0.943	1.029	0.999	0.804	0.986	1.031	0	82.522	26	9	358	9	1	1	1	1	1	0.0844087	1	1	4363.8	4628.4	3830.3	4763.8	3883.3	4622.7
Q184B6	High	Putative phage protein OS=Clostridioides difficile (strain 630) OX=272563 GN=CD630_09410 PE=4 SV=1	4	8	1.148	1.004	0.557	1.029	0.961	0.622	1.143	1.071	0	27.141	39	4	84	4	1	1	0.0191029	1	1	0.0273769	1	1	598	1072.9	686.5	1104	600.4	1030.9
Q18AJ7	High	Uncharacterized protein OS=Clostridioides difficile (strain 630) OX=272563 GN=CD630_09960 PE=4 SV=1	17	30	1.064	1.03	0.793	1.029	1.05	0.82	1.033	0.98	0	113.168	33	17	368	17	1	1	0.333451	1	1	0.232756	1	1	6114.7	7708.3	6507.2	7931.8	6300.5	8092.3
Q18D20	High	Uncharacterized protein OS=Clostridioides difficile (strain 630) OX=272563 GN=CD630_02810 PE=4 SV=1	8	11	0.935	0.943	0.945	1.029	1.051	0.858	0.991	0.979	0	41.888	31	8	142	8	1	1	0.977514	1	1	0.409854	1	1	1884.5	1994.1	1761.4	2051.9	1777.6	2096.5
Q18AX8	High	Formate acetyltransferase (Pyruvate formate-lyase) OS=Clostridioides difficile (strain 630) OX=272563 GN=pflD PE=4 SV=1	24	35	0.991	1.008	0.97	1.029	1.021	0.934	0.982	1.008	0	195.653	34	24	508	24	1	1	0.648686	1	1	0.331419	1	1	5571.7	5744.6	5519	5910.8	5618.7	5863.8
Q18BS4	High	Putative synthetase OS=Clostridioides difficile (strain 630) OX=272563 GN=CD630_14030 PE=3 SV=1	15	21	1.013	0.958	1.131	1.029	1.002	1.114	1.058	1.027	0	99.762	21	15	340	15	1	1	0.949136	1	1	1	1	1	2355.3	2082.1	2386.8	2142.3	2256.4	2086.9
Q18B14	High	Uncharacterized protein OS=Clostridioides difficile (strain 630) OX=272563 GN=CD630_11550 PE=4 SV=1	6	7	0.922	0.864	1.008	1.029	0.967	0.903	1.067	1.064	0	30.109	26	6	74	6	1	1	1	1	1	0.605465	1	1	1041.4	1033.2	960	1063	900	998.9
Q189E1	High	Methylated-DNA--protein-cysteine methyltransferase OS=Clostridioides difficile (strain 630) OX=272563 GN=ogt1 PE=3 SV=1	3	5	0.956	0.992	0.611	1.029	1.022	0.567	0.964	1.007	0	8.683	14	3	44	3	1	1	0.000941667	1	1	0.00075401	1	1	216	353.6	206.4	363.8	214.2	361.3
Q189U4	High	Putative diguanylate kinase signaling protein OS=Clostridioides difficile (strain 630) OX=272563 GN=CD630_07480 PE=4 SV=1	10	10	0.982	0.972	0.976	1.029	0.967	0.932	1.01	1.063	0	42.483	10	10	79	10	1	1	1	1	1	1	1	1	770.6	789.4	756.7	812.1	749.3	763.7
Q183I1	High	Single-stranded-DNA-specific exonuclease OS=Clostridioides difficile (strain 630) OX=272563 GN=recJ PE=4 SV=1	27	39	1.021	1.047	0.921	1.029	1.021	0.915	0.975	1.007	0	236.663	36	27	598	27	1	1	0.250971	1	1	0.231641	1	1	5007.1	5434.2	5112.9	5590.6	5242.4	5550
Q18B07	High	dTTP/UTP pyrophosphatase OS=Clostridioides difficile (strain 630) OX=272563 GN=CD630_11430 PE=3 SV=1	8	15	1.015	1.034	1.191	1.029	1.013	1.175	0.982	1.015	0	79.48	48	8	324	8	1	1	0.0611816	1	1	0.0411112	1	1	1627	1366.5	1651.2	1405.6	1681.9	1384.5
Q180D4	High	HTH psq-type domain-containing protein OS=Clostridioides difficile (strain 630) OX=272563 GN=CD630_32900 PE=4 SV=1	19	44	1.019	1.012	1.708	1.028	0.956	1.693	1.007	1.076	0	234.593	65	19	691	19	1	1	3.77333e-06	1	1	7.31324e-06	1	1	9308.5	5449.5	9486.2	5604	9419.6	5210.6
Q180S7	High	Cobalt-precorrin-8X methylmutase (Cobalt-precorrin isomerase) (HBA synthase) OS=Clostridioides difficile (strain 630) OX=272563 GN=cbiC PE=4 SV=1	13	32	0.995	1.072	0.785	1.028	1.024	0.76	0.928	1.005	0	185.001	60	13	380	13	1	1	0.018742	1	1	0.0337204	1	1	5272.7	6718.7	5247.5	6908.7	5652.6	6876.9
Q181Z2	High	DNA topoisomerase type IA OS=Clostridioides difficile (strain 630) OX=272563 GN=CD630_24040 PE=4 SV=1	29	42	0.938	0.96	1.253	1.028	0.977	1.143	0.977	1.052	0	185.516	40	28	442	29	1	1	0.00672158	1	1	0.107124	1	1	8744.6	6977.8	8202.5	7174.1	8396.5	6817
Q18BB2	High	Chromosome partition protein Smc OS=Clostridioides difficile (strain 630) OX=272563 GN=smc PE=3 SV=1	72	117	0.937	0.932	1.272	1.028	1.019	1.159	1.005	1.009	0	526.46	51	72	1517	72	1	1	0.000293439	1	1	0.0023524	1	1	26074.8	20500.1	24424.3	21075.1	24313.8	20889
Q186Q8	High	ATP-dependent DNA helicase OS=Clostridioides difficile (strain 630) OX=272563 GN=recQ PE=4 SV=1	27	39	0.954	0.914	0.906	1.028	0.911	0.84	1.043	1.129	0	168.84	32	27	482	27	1	1	0.586778	1	1	0.0880874	1	1	4520.4	4990.3	4311.4	5130.1	4133.9	4545.6
Q181A4	High	Putative twitching motility protein PilT OS=Clostridioides difficile (strain 630) OX=272563 GN=CD630_35050 PE=4 SV=1	19	35	0.997	1.054	0.808	1.028	1.009	0.783	0.946	1.019	0	169.724	62	19	538	19	1	1	0.00449161	1	1	0.00385953	1	1	4110.2	5088.9	4096.4	5230.9	4331.5	5134.7
Q183K7	High	Putative glycosyl transferase, family 2 OS=Clostridioides difficile (strain 630) OX=272563 GN=CD630_27740 PE=4 SV=1	11	33	0.906	0.935	1.049	1.028	0.998	0.925	0.969	1.03	0	81.217	38	11	332	11	1	1	0.938358	1	1	1	1	1	9011.4	8590.6	8165.7	8829.4	8423.6	8575.5
Q18B98	High	Putative phage protein OS=Clostridioides difficile (strain 630) OX=272563 GN=CD630_12350 PE=4 SV=1	2	2	1.199	1.143	1.317	1.028	1.094	1.536	1.049	0.939	0	13.124	20	2	39	2	0.988331	1	0.001036	1	1	3.55366e-05	1	1	209.4	159	251	163.4	239.3	174
Q18C66	High	Uncharacterized protein OS=Clostridioides difficile (strain 630) OX=272563 GN=CD630_15450 PE=4 SV=1	3	4	1.131	0.917	1.217	1.028	0.98	1.339	1.233	1.049	0	22.471	13	3	82	3	1	1	0.515703	1	1	0.555246	1	1	1687	1386.3	1907.5	1424.6	1547.2	1358.5
Q186J3	High	Putative tellurite associated resistance protein OS=Clostridioides difficile (strain 630) OX=272563 GN=CD630_16390 PE=3 SV=1	31	194	1.023	0.973	0.578	1.028	0.993	0.576	1.052	1.035	0	551.246	72	31	2866	31	1	1	1.22618e-06	1	1	1.73096e-06	1	1	27744.1	47971.6	28384.6	49296	26989.8	47612.1
Q18BS1	High	ABC-type transport system, ATP-binding protein OS=Clostridioides difficile (strain 630) OX=272563 GN=CD630_14050 PE=4 SV=1	31	64	0.987	0.997	0.701	1.027	0.962	0.674	0.991	1.068	0	292.301	48	31	874	31	1	1	0.00725254	1	1	0.0101075	1	1	9192.5	13105.5	9076.7	13464.4	9161	12610
Q18CH7	High	50S ribosomal protein L15 OS=Clostridioides difficile (strain 630) OX=272563 GN=rplO PE=3 SV=1	14	182	0.989	0.997	1.507	1.027	1.08	1.451	0.993	0.951	0	244.752	63	14	2648	14	1	1	0.00170965	1	1	0.00743874	1	1	59920.3	39769.2	59290.4	40856.3	59711.9	42944.2
Q181A9	High	Putative type IV pilus assembly protein OS=Clostridioides difficile (strain 630) OX=272563 GN=CD630_35090 PE=4 SV=1	9	9	0.976	0.996	0.781	1.027	1.031	0.742	0.98	0.996	0	66.254	37	9	117	9	1	1	0.0318537	1	1	0.012952	1	1	1052	1346.4	1026.7	1383.2	1047.8	1388.4
Q188Q9	High	Transcriptional regulator, TetR family OS=Clostridioides difficile (strain 630) OX=272563 GN=CD630_04630 PE=4 SV=1	4	4	0.927	0.956	1.381	1.027	1.086	1.245	0.97	0.946	0	13.605	15	4	46	4	1	1	0.0318537	1	1	0.598929	1	1	856.7	620.5	793.8	637.4	818.8	674.1
Q188R8	High	Transcriptional regulator, Penicillinase repressor OS=Clostridioides difficile (strain 630) OX=272563 GN=blaI PE=4 SV=1	8	12	0.993	1.029	1.159	1.027	1.047	1.121	0.965	0.981	0	52.621	53	8	165	8	1	1	0.0281476	1	1	0.192973	1	1	3344.6	2886.4	3322.7	2965	3442.7	3022.4
Q186I0	High	Two-component sensor histidine kinase OS=Clostridioides difficile (strain 630) OX=272563 GN=vanS PE=4 SV=1	3	3	0.982	1.031	0.994	1.027	1.026	0.95	0.953	1.001	0	22.295	9	3	59	3	1	1	1	1	1	1	1	1	240.7	242.2	236.4	248.8	248.1	248.5
Q188W8	High	Two-component response regulator OS=Clostridioides difficile (strain 630) OX=272563 GN=CD630_05210 PE=4 SV=1	4	7	1.059	1.08	0.86	1.027	1.035	0.886	0.981	0.993	0	41.021	19	4	160	4	1	1	0.105534	1	1	0.323162	1	1	1151.6	1339.7	1219.9	1376.1	1243.7	1386.3
Q18CF3	High	DNA-directed RNA polymerase subunit beta' OS=Clostridioides difficile (strain 630) OX=272563 GN=rpoC PE=3 SV=1	82	363	0.963	0.952	1.365	1.027	1.046	1.28	1.012	0.982	0	1177.34	63	82	7044	82	1	1	0.000173795	1	1	0.000424958	1	1	96994.3	71046.3	93408.1	72973.5	92326	74310.6
Q18BV9	High	Putative transporter, LrgB family OS=Clostridioides difficile (strain 630) OX=272563 GN=CD630_14400 PE=4 SV=1	4	6	0.946	0.965	0.935	1.027	1.077	0.861	0.98	0.954	0	39.742	21	4	91	4	1	1	1	1	1	0.213519	1	1	1020.9	1091.4	965.3	1121	984.9	1175.3
Q184G4	High	Uncharacterized protein OS=Clostridioides difficile (strain 630) OX=272563 GN=CD630_29720 PE=4 SV=1	7	18	0.997	1.058	1.019	1.027	1.014	0.989	0.942	1.013	0	74.019	27	7	353	7	1	1	1	1	1	1	1	1	3810	3738.5	3797.1	3839.6	4030.1	3790.2
Q18BJ2	High	Ribosomal protein S12 methylthiotransferase RimO OS=Clostridioides difficile (strain 630) OX=272563 GN=rimO PE=3 SV=1	24	47	0.999	0.971	1.152	1.027	1.067	1.12	1.029	0.962	0	217.779	53	24	753	24	1	1	0.0131389	1	1	0.00952402	1	1	11464.5	9955.6	11454	10223.3	11131.6	10626.7
Q186Q1	High	Uncharacterized protein OS=Clostridioides difficile (strain 630) OX=272563 GN=CD630_16940 PE=4 SV=1	5	8	1.088	1.048	0.632	1.027	0.959	0.67	1.038	1.071	0	23.164	28	5	93	5	1	1	3.13829e-05	1	1	5.16271e-05	1	1	2088.1	3302.4	2271	3391.1	2188.3	3166.4
Q183F1	High	Uncharacterized protein OS=Clostridioides difficile (strain 630) OX=272563 GN=CD630_27160 PE=4 SV=1	50	194	0.96	0.927	0.841	1.027	0.979	0.787	1.035	1.048	0	649.752	65	50	3031	50	1	1	0.0190841	1	1	0.00183657	1	1	36286.4	43132.9	34832.4	44287.6	33643.2	42240.2
Q184J7	High	Alcohol dehydrogenase OS=Clostridioides difficile (strain 630) OX=272563 GN=CD630_30060 PE=4 SV=1	6	10	1.056	1.101	0.782	1.027	1.002	0.805	0.959	1.025	0	33.051	16	6	98	6	1	1	0.00140476	1	1	0.000399181	1	1	1500.5	1918.7	1585	1970	1652.7	1922.1
Q18CF1	High	DNA-directed RNA polymerase subunit beta OS=Clostridioides difficile (strain 630) OX=272563 GN=rpoB PE=3 SV=1	85	368	0.946	0.972	1.24	1.027	1.025	1.142	0.973	1.001	0	1296.07	65	85	7074	85	1	1	0.00943446	1	1	0.0350095	1	1	87383.3	70498.1	82635.4	72383.6	84893.1	72292.7
Q183F3	High	Putative peptidase C60B, sortase B OS=Clostridioides difficile (strain 630) OX=272563 GN=CD630_27180 PE=1 SV=1	7	11	0.863	0.771	0.717	1.027	0.892	0.603	1.12	1.151	0	56.949	37	7	143	7	1	0.912663	0.00606887	1	1	0.000406258	1	1	1392.7	1941.8	1202.6	1993.7	1073.4	1732.7
Q18D71	High	Phospholipase, patatin family OS=Clostridioides difficile (strain 630) OX=272563 GN=CD630_03300 PE=4 SV=1	15	34	1.051	0.911	0.575	1.027	1.077	0.589	1.153	0.953	0	173.759	56	15	620	15	1	1	0.000645148	1	1	0.000410598	1	1	5170.2	8988.9	5432	9228.7	4712.6	9683.9
Q18B30	High	Putative integrase/recombinase OS=Clostridioides difficile (strain 630) OX=272563 GN=CD630_11670 PE=4 SV=1	4	5	1.02	1.05	1.417	1.027	1.02	1.408	0.971	1.006	0	21.752	24	4	35	4	1	1	0.00228179	1	1	0.00462607	1	1	560.4	395.5	571.5	406	588.7	403.6
Q182R0	High	Two-component response regulator OS=Clostridioides difficile (strain 630) OX=272563 GN=CD630_25710 PE=4 SV=1	8	8	0.992	0.949	0.799	1.026	0.993	0.772	1.045	1.033	0	40.555	33	6	122	8	1	1	0.00522949	1	1	0.00172667	1	1	1437.5	1798.9	1426.1	1846.5	1364.2	1787
Q18B88	High	Putative peptidase, U32 family OS=Clostridioides difficile (strain 630) OX=272563 GN=CD630_12280 PE=4 SV=1	17	38	1.046	1.088	0.954	1.026	1.103	0.972	0.961	0.931	0	227.4	41	17	724	17	1	1	1	1	1	1	1	1	7518.6	7881.3	7864.8	8088.9	8182.7	8691.5
Q189U2	High	Putative MotA/TolQ/ExbB proton channel OS=Clostridioides difficile (strain 630) OX=272563 GN=CD630_07440 PE=3 SV=1	9	14	0.917	0.816	0.93	1.026	0.865	0.831	1.123	1.186	0	75.607	34	9	220	9	1	1	0.92893	1	1	0.258199	1	1	2457	2641.4	2252.2	2710.9	2005.3	2285.9
Q180T4	High	Cobyric acid synthase OS=Clostridioides difficile (strain 630) OX=272563 GN=cobQ PE=3 SV=1	29	58	1.029	1.065	0.793	1.026	1.076	0.795	0.966	0.954	0	291.057	55	29	907	29	1	1	0.00990571	1	1	0.00709833	1	1	9791.9	12347.2	10075.5	12671.1	10428.2	13288
Q184Y2	High	Putative serine-aspartate repeat-containing protein SdrF OS=Clostridioides difficile (strain 630) OX=272563 GN=CD630_31450 PE=4 SV=1	22	30	0.91	0.902	1.454	1.026	0.983	1.29	1.01	1.044	0	230.435	23	22	589	22	1	1	5.74548e-05	1	1	0.000398869	1	1	5698.2	3918.3	5186.9	4020.5	5137.1	3851
Q18A20	High	ABC-type transport system, multidrug-family ATP-binding protein OS=Clostridioides difficile (strain 630) OX=272563 GN=CD630_08220 PE=4 SV=1	6	11	1.096	1.123	0.954	1.026	1.069	1.02	0.976	0.96	0	49.948	20	5	106	6	1	1	1	1	1	1	1	1	1021.1	1070.2	1119.4	1097.8	1146.5	1143.6
Q180W8	High	ATP synthase subunit alpha OS=Clostridioides difficile (strain 630) OX=272563 GN=atpA PE=3 SV=1	33	217	0.912	0.926	1.038	1.026	1.071	0.923	0.986	0.958	0	530.279	58	33	3070	33	1	1	1	1	1	1	1	1	39640	38195.3	36159.5	39175.2	36691.3	40906.3
Q182M6	High	Coenzyme A disulfide reductase OS=Clostridioides difficile (strain 630) OX=272563 GN=CD630_25400 PE=4 SV=1	28	59	1.014	1.017	0.831	1.026	1.098	0.821	0.997	0.934	0	306.565	71	28	1008	28	1	1	0.00218267	1	1	0.000618587	1	1	10971.7	13210.5	11125.2	13549.4	11156.3	14509.9
Q186R1	High	Thiazole synthase OS=Clostridioides difficile (strain 630) OX=272563 GN=thiG PE=3 SV=1	2	2	0.932	0.999	0.777	1.026	1.027	0.706	0.932	0.999	0.004	4.36	9	2	0	2	1	1	0.460396	1	1	0.272935	1	1	139.2	179.1	129.7	183.7	139.1	183.9
Q18AI8	High	Uncharacterized protein OS=Clostridioides difficile (strain 630) OX=272563 GN=CD630_09880 PE=4 SV=1	4	7	0.962	0.904	1.189	1.025	0.962	1.116	1.064	1.066	0	21.47	20	4	99	4	1	1	0.250438	1	1	1	1	1	190.9	160.5	183.7	164.6	172.6	154.4
Q18C42	High	Putative polysaccharide deacetylase OS=Clostridioides difficile (strain 630) OX=272563 GN=CD630_15220 PE=4 SV=1	19	53	0.943	0.827	3.461	1.025	1.113	3.184	1.141	0.921	0	240.424	48	19	801	19	1	0.912663	3.53879e-08	1	1	5.46692e-08	1	1	23892.7	6904.1	22536.9	7078.5	19752.4	7685.6
Q18CF9	High	50S ribosomal protein L4 OS=Clostridioides difficile (strain 630) OX=272563 GN=rplD PE=3 SV=2	18	214	0.989	0.994	1.211	1.025	1.036	1.168	0.995	0.989	0	314.791	59	18	3453	18	1	1	0.0497973	1	1	0.338779	1	1	50688.7	41861.1	50114.2	42904	50387.5	43377.7
Q18BV8	High	Putative hydrolase OS=Clostridioides difficile (strain 630) OX=272563 GN=CD630_14360 PE=4 SV=1	30	65	0.915	0.845	1.074	1.025	0.958	0.959	1.083	1.07	0	338.902	46	29	1093	30	1	1	0.531665	1	1	1	1	1	17334	16134.3	15853.1	16536.3	14643.1	15452
Q18BY8	High	Putative iron-sulfur protein OS=Clostridioides difficile (strain 630) OX=272563 GN=CD630_14680 PE=4 SV=1	13	40	0.962	1.019	0.957	1.025	0.96	0.899	0.944	1.068	0	151.2	34	13	745	13	1	1	1	1	1	0.748598	1	1	3884.7	4058.3	3737.1	4159.2	3959.6	3894.9
Q180T1	High	Cobalamin biosynthesis protein CobD OS=Clostridioides difficile (strain 630) OX=272563 GN=cbiB PE=3 SV=1	8	15	0.946	0.962	0.981	1.025	0.992	0.906	0.983	1.033	0	66.039	24	8	180	8	1	1	1	1	1	0.628524	1	1	3485.4	3551.3	3297.5	3639.5	3352.9	3523.2
Q180Z5	High	Putative RNA-binding S4 domain-containing protein OS=Clostridioides difficile (strain 630) OX=272563 GN=CD630_34950 PE=4 SV=2	4	12	0.913	0.967	1.466	1.025	1.04	1.306	0.945	0.985	0	56.964	43	4	321	4	1	1	0.0135138	1	1	0.0188328	1	1	2871.1	1958.4	2622	2007	2775	2037.5
Q18CF8	High	50S ribosomal protein L23 OS=Clostridioides difficile (strain 630) OX=272563 GN=rplW PE=3 SV=1	10	88	1.029	0.947	1.763	1.025	1.137	1.77	1.087	0.901	0	132.515	74	10	652	10	1	1	1.23305e-05	1	1	1.37335e-05	1	1	20794.1	11794	21389.6	12084.8	19683.1	13415
Q18BC1	High	50S ribosomal protein L19 OS=Clostridioides difficile (strain 630) OX=272563 GN=rplS PE=3 SV=1	13	120	0.954	0.951	1.203	1.025	1.044	1.119	1.003	0.981	0	148.151	73	13	1379	13	1	1	0.283965	1	1	0.531261	1	1	32380.8	26925.7	30879.5	27588.1	30782.6	28111
Q18AP2	High	Putative membrane protein OS=Clostridioides difficile (strain 630) OX=272563 GN=CD630_10440 PE=4 SV=1	16	33	0.912	0.887	0.896	1.025	0.96	0.798	1.029	1.067	0	174.409	35	16	697	16	1	1	0.493151	1	1	0.0811346	1	1	4935.1	5506.9	4502.5	5642.1	4375.3	5287.2
Q18CF5	High	30S ribosomal protein S7 OS=Clostridioides difficile (strain 630) OX=272563 GN=rpsG PE=3 SV=1	12	250	1.013	1.019	1.352	1.024	1.051	1.338	0.994	0.975	0	358.69	58	12	3563	12	1	1	6.45223e-05	1	1	4.81783e-05	1	1	55916.1	41345.4	56651.8	42354.6	56992.2	43462
Q180L1	High	Putative diguanylate kinase signaling protein OS=Clostridioides difficile (strain 630) OX=272563 GN=CD630_33650 PE=4 SV=1	11	15	1.031	1.071	0.701	1.024	1.002	0.706	0.963	1.022	0	66.511	31	11	188	11	1	1	0.000142586	1	1	0.000150946	1	1	2372.8	3386.2	2447.4	3468.3	2540.5	3394.1
Q181G3	High	tRNA(Ile)-lysidine synthase OS=Clostridioides difficile (strain 630) OX=272563 GN=tilS PE=3 SV=1	19	27	1.031	1.072	0.934	1.024	1.013	0.941	0.962	1.011	0	155.647	40	19	598	19	1	1	0.779387	1	1	0.338738	1	1	6932.3	7421.1	7150.3	7601	7431.6	7517.9
Q187H4	High	Putative conjugative transposon protein Tn1549-like, CTn5-Orf19 OS=Clostridioides difficile (strain 630) OX=272563 GN=CD630_18610 PE=4 SV=1	3	4	1.036	1.093	0.945	1.024	1.003	0.956	0.948	1.021	0	15.116	13	3	0	3	1	1	1	1	1	0.847163	1	1	1005.7	1064.4	1041.5	1089.8	1099.1	1067.4
Q18CH0	High	30S ribosomal protein S8 OS=Clostridioides difficile (strain 630) OX=272563 GN=rpsH PE=3 SV=1	15	195	1.059	1.061	1.342	1.024	1.046	1.387	0.998	0.979	0	261.166	85	15	2704	15	1	1	0.000163879	1	1	0.000102565	1	1	43830.2	32671	46409.6	33450.4	46487.2	34181.9
Q184Q7	High	PTS system, xyloside-specific IIC component OS=Clostridioides difficile (strain 630) OX=272563 GN=xynC PE=4 SV=1	1	1	0.966	0.887	0.982	1.024	0.896	0.927	1.089	1.142	0.004	4.317	4	1	0	1	1	1	1	1	1	1	1	1	97.2	99	93.9	101.3	86.2	88.7
Q18CF6	High	30S ribosomal protein S10 OS=Clostridioides difficile (strain 630) OX=272563 GN=rpsJ PE=3 SV=1	10	124	0.972	1.024	1.371	1.024	1.062	1.301	0.949	0.964	0	152.501	65	10	1609	10	1	1	0.00669814	1	1	0.0191818	1	1	34152.5	24916.9	33187.1	25504	34979.9	26453.5
Q189V3	High	Putative cell surface protein OS=Clostridioides difficile (strain 630) OX=272563 GN=CD630_07550 PE=4 SV=1	5	6	0.968	0.863	0.766	1.024	0.994	0.724	1.122	1.029	0	38.394	26	5	89	5	1	1	0.0954916	1	1	0.0508047	1	1	725.5	947.6	702.2	969.9	626	942.1
Q18CV5	High	Phosphoribosylaminoimidazole-succinocarboxamide synthase OS=Clostridioides difficile (strain 630) OX=272563 GN=purC PE=3 SV=1	11	32	1.13	1.006	0.761	1.024	0.974	0.84	1.124	1.051	0	126.692	42	11	389	11	1	1	0.0608214	1	1	0.323802	1	1	4753.8	6248.4	5372.7	6395.3	4780.1	6083.2
Q183W0	High	D-galactate dehydratase/Altronate hydrolase OS=Clostridioides difficile (strain 630) OX=272563 GN=uxaA PE=4 SV=1	15	24	1.044	1.098	0.227	1.023	0.976	0.231	0.951	1.049	0	98.857	36	15	344	15	1	0.942085	2.17034e-09	1	1	6.55375e-10	1	1	1806.3	7963.5	1885.7	8150.4	1983.6	7772.3
Q18BX5	High	RNA polymerase sigma factor SigA OS=Clostridioides difficile (strain 630) OX=272563 GN=sigA1 PE=3 SV=1	17	46	0.998	0.975	1.015	1.023	1.024	0.99	1.023	0.999	0	145.817	35	16	481	17	1	1	1	1	1	1	1	1	13174.5	12975.8	13142.2	13279.3	12846.6	13289.8
Q18BR6	High	Putative isochorismatase OS=Clostridioides difficile (strain 630) OX=272563 GN=CD630_14010 PE=4 SV=1	8	17	1.087	1.006	0.9	1.023	0.99	0.956	1.08	1.033	0	71.265	39	8	244	8	1	1	1	1	1	1	1	1	2769.2	3076	3009.1	3147.7	2785	3045.9
Q182Y2	High	Putative membrane protein OS=Clostridioides difficile (strain 630) OX=272563 GN=CD630_26470 PE=3 SV=1	2	2	1.194	1.325	0.698	1.023	1.033	0.814	0.901	0.99	0.001	6.116	15	2	0	2	1	1	0.21556	1	1	0.329157	1	1	260.7	373.6	311.3	382.3	345.4	386.1
Q181H2	High	Putative peptidase, M19 family OS=Clostridioides difficile (strain 630) OX=272563 GN=CD630_35700 PE=4 SV=1	14	32	1.156	0.949	0.707	1.023	0.955	0.799	1.218	1.071	0	124.564	46	14	457	14	1	1	0.0922051	1	1	0.823136	1	1	4480.7	6337.7	5178.4	6485.1	4251.7	6053
Q186U0	High	Uroporphyrinogen decarboxylase (URO-D) OS=Clostridioides difficile (strain 630) OX=272563 GN=hemE PE=3 SV=1	4	7	1.074	0.965	0.789	1.023	0.949	0.829	1.114	1.078	0	31.686	14	4	113	4	1	1	0.133668	1	1	0.439378	1	1	722.1	914.7	775.8	935.8	696.6	868
Q18CW0	High	Bifunctional purine biosynthesis protein PurH OS=Clostridioides difficile (strain 630) OX=272563 GN=purH PE=3 SV=1	30	67	1.054	0.998	0.889	1.023	0.996	0.916	1.056	1.027	0	337.53	56	30	1153	30	1	1	0.114188	1	1	0.232012	1	1	14513.4	16320	15294.6	16698.1	14485	16253.7
Q18CI0	High	30S ribosomal protein S13 OS=Clostridioides difficile (strain 630) OX=272563 GN=rpsM PE=3 SV=1	15	224	0.984	0.983	1.396	1.023	1.103	1.343	1.001	0.927	0	273.064	60	15	4600	15	1	1	0.112382	1	1	0.128925	1	1	49230.1	35274.4	48446.2	36085.3	48392.4	38912.6
Q182C9	High	Ribosome hibernation promoting factor OS=Clostridioides difficile (strain 630) OX=272563 GN=hpf PE=3 SV=1	12	47	1.004	1.138	0.759	1.023	1.039	0.745	0.883	0.984	0	144.068	41	12	552	12	1	0.965555	0.000507893	1	1	0.000807545	1	1	11806.8	15563.6	11859.9	15920	13433.4	16176.3
Q18CG3	High	50S ribosomal protein L2 OS=Clostridioides difficile (strain 630) OX=272563 GN=rplB PE=3 SV=1	18	268	0.995	1.012	1.359	1.023	1.034	1.321	0.983	0.989	0	390.058	58	18	4900	18	1	1	0.000180886	1	1	0.000275208	1	1	66694.5	49088.8	66352.3	50209.9	67520.1	50767.6
Q185X0	High	ATP-dependent RNA helicase OS=Clostridioides difficile (strain 630) OX=272563 GN=csdA PE=3 SV=1	14	24	0.975	0.973	1.16	1.023	0.948	1.106	1.002	1.079	0	88.455	25	14	282	14	1	1	0.00993513	1	1	0.244726	1	1	2195	1891.8	2139	1934.8	2135.6	1793.7
Q18A65	High	ABC-type transport system, sugar-family extracellular solute-binding protein OS=Clostridioides difficile (strain 630) OX=272563 GN=CD630_08730 PE=1 SV=1	21	365	0.938	0.765	0.582	1.022	0.849	0.534	1.226	1.204	0	676.377	71	20	8113	21	1	0.872455	0.000393745	1	1	0.000117009	1	1	73587.4	126383	69043.7	129225	56327.1	107347
Q18CE3	High	50S ribosomal protein L33 OS=Clostridioides difficile (strain 630) OX=272563 GN=rpmG PE=3 SV=1	4	21	1.024	1.097	1.729	1.022	0.992	1.733	0.934	1.031	0	34.583	53	4	162	4	1	1	0.000336419	1	1	0.000617491	1	1	11297.1	6534.2	11572.5	6679.6	12394.9	6479.5
Q18A09	High	Putative universal stress protein A (UspA) OS=Clostridioides difficile (strain 630) OX=272563 GN=CD630_08120 PE=4 SV=1	12	78	1.035	1.087	0.618	1.022	1.041	0.626	0.952	0.982	0	239.357	71	12	1064	12	1	1	6.26377e-05	1	1	4.38953e-05	1	1	12107.4	19584.9	12529.8	20018.5	13157.9	20393.9
Q18B38	High	50S ribosomal protein L32 OS=Clostridioides difficile (strain 630) OX=272563 GN=rpmF PE=3 SV=1	4	12	0.798	0.556	2.398	1.022	1.112	1.873	1.436	0.92	0	50.403	66	4	133	4	1	1	0.118865	1	1	0.165369	1	1	11057.7	4611	8828.4	4713	6147.5	5125.2
Q189Y2	High	Putative metal-binding protein OS=Clostridioides difficile (strain 630) OX=272563 GN=CD630_07870 PE=4 SV=1	2	3	1.095	1.014	1.066	1.022	1.084	1.142	1.08	0.943	0	10.623	17	2	38	2	1	1	1	1	1	0.174177	1	1	684.7	642.5	749.6	656.7	694.1	696.6
Q18CA7	High	Activator of protein kinase McsB OS=Clostridioides difficile (strain 630) OX=272563 GN=mcsA PE=4 SV=1	6	16	1	1.028	0.657	1.022	0.985	0.643	0.973	1.037	0	49.302	32	6	167	6	1	1	0.00164494	1	1	0.001254	1	1	3881.3	5908.4	3882.3	6038.7	3988.2	5820.6
Q18CD1	High	2-C-methyl-D-erythritol 4-phosphate cytidylyltransferase OS=Clostridioides difficile (strain 630) OX=272563 GN=ispD PE=3 SV=1	5	7	1.147	1.069	1.374	1.022	0.914	1.541	1.072	1.119	0	19.057	20	5	49	5	1	1	0.0199081	1	1	0.0467606	1	1	1567.7	1141.3	1797.7	1166.5	1676.2	1042.9
Q187U0	High	ABC-type transport system, extracellular solute-binding protein OS=Clostridioides difficile (strain 630) OX=272563 GN=CD630_19790 PE=1 SV=1	14	35	0.845	0.808	1.077	1.022	0.884	0.891	1.045	1.157	0	179.86	46	14	631	14	1	0.872455	0.974189	1	1	1	1	1	7866.8	7301.1	6648.2	7461.4	6359.2	6451.3
Q185C5	High	Glutamate 2,3-aminomutase OS=Clostridioides difficile (strain 630) OX=272563 GN=eam PE=1 SV=1	23	37	1.136	1.46	1.553	1.022	1.128	1.727	0.778	0.906	0	149.737	47	23	491	23	1	0.263772	0.000279525	1	1	0.000110608	1	1	8736.4	5625.2	9928.1	5748.5	12755.7	6347.7
Q18C64	High	Fic family protein OS=Clostridioides difficile (strain 630) OX=272563 GN=CD630_15420 PE=4 SV=1	18	39	0.961	0.973	1.181	1.022	1.064	1.111	0.988	0.96	0	165.387	51	18	616	18	1	1	0.00436994	1	1	0.0652088	1	1	8642.6	7318.2	8305.7	7477.8	8408.2	7787.8
Q18AQ5	High	Electron transfer flavoprotein subunit alpha OS=Clostridioides difficile (strain 630) OX=272563 GN=etfA3 PE=4 SV=1	24	133	0.965	0.927	0.492	1.022	0.953	0.464	1.041	1.072	0	287.456	61	24	1556	24	1	1	2.62152e-06	1	1	8.11558e-07	1	1	20437.9	41553.3	19712.4	42455	18940.1	39616.5
Q184H8	High	Two-component sensor histidine kinase OS=Clostridioides difficile (strain 630) OX=272563 GN=CD630_29870 PE=4 SV=1	2	3	0.876	0.821	1.083	1.022	0.862	0.929	1.067	1.185	0	9.577	6	2	40	2	1	1	1	1	1	1	1	1	180.5	166.6	158.1	170.2	148.1	143.7
Q184Y6	High	DNA helicase OS=Clostridioides difficile (strain 630) OX=272563 GN=CD630_31490 PE=4 SV=1	40	66	1.002	1.054	0.852	1.022	0.977	0.836	0.95	1.046	0	302.127	35	40	851	40	1	1	0.0929197	1	1	0.0532018	1	1	11973.2	14051.7	11994.3	14354.6	12621.2	13727.8
Q18A99	High	Putative phage protein OS=Clostridioides difficile (strain 630) OX=272563 GN=CD630_09050 PE=4 SV=1	31	59	0.919	0.871	1.396	1.022	0.962	1.256	1.055	1.062	0	253.001	48	31	859	31	1	1	0.00543639	1	1	0.115298	1	1	14471.5	10366.3	13302.8	10589.5	12611.6	9967.6
Q18D61	High	Two-component sensor histidine kinase OS=Clostridioides difficile (strain 630) OX=272563 GN=CD630_03190 PE=4 SV=1	5	5	1.002	0.896	1.156	1.021	0.847	1.135	1.119	1.206	0	20.577	19	5	41	5	1	1	0.756129	1	1	0.697613	1	1	139.2	120.4	139.5	122.9	124.7	102
Q183N4	High	Cell wall binding protein cwp8 OS=Clostridioides difficile (strain 630) OX=272563 GN=cwp8 PE=1 SV=1	26	50	0.874	0.931	1.155	1.021	1.032	0.989	0.939	0.989	0	214.308	41	25	869	26	0.988331	1	0.00443535	1	1	1	1	1	8961.9	7760.2	7834.8	7924.7	8340.3	8009.5
Q180B7	High	Ferrous iron transport protein B OS=Clostridioides difficile (strain 630) OX=272563 GN=feoB2 PE=3 SV=1	15	26	1.004	1.006	1.257	1.021	0.993	1.236	0.998	1.028	0	101.458	20	15	362	15	1	1	0.107587	1	1	0.342147	1	1	3986.6	3172.2	4003.7	3239.5	4009.8	3150.6
Q187B3	High	Transcriptional regulator, LacI family OS=Clostridioides difficile (strain 630) OX=272563 GN=scrR PE=4 SV=1	11	24	1.05	1.057	0.815	1.021	1.02	0.838	0.993	1.001	0	128.238	43	11	422	11	1	1	0.00034119	1	1	0.000492876	1	1	2029	2490.9	2130.5	2543.6	2144.9	2541.4
Q180J6	High	ATP-dependent Clp protease proteolytic subunit OS=Clostridioides difficile (strain 630) OX=272563 GN=clpP2 PE=3 SV=1	4	10	0.978	1.045	1.05	1.021	0.943	1.005	0.935	1.082	0	21.335	15	4	112	4	1	1	0.675532	1	1	0.798108	1	1	2960.2	2819.9	2894	2879.2	3093.7	2659.8
Q182J9	High	Threonine dehydratase II OS=Clostridioides difficile (strain 630) OX=272563 GN=tdcB PE=4 SV=1	25	139	1.085	1.051	0.763	1.021	0.967	0.811	1.032	1.056	0	499.592	72	25	2713	25	1	1	0.0160226	1	1	0.027527	1	1	23499.5	30817.4	25501.6	31463.2	24709.5	29803.8
Q186C7	High	Transcriptional regulator, HTH-type OS=Clostridioides difficile (strain 630) OX=272563 GN=CD630_15730 PE=4 SV=1	10	15	1.065	1.154	0.983	1.021	1.059	1.025	0.922	0.964	0	75.242	25	10	234	10	1	1	1	1	1	1	1	1	1370.4	1394	1459.2	1423.2	1581.8	1476.1
Q188X1	High	Putative transcriptional regulator OS=Clostridioides difficile (strain 630) OX=272563 GN=CD630_05230 PE=4 SV=1	9	12	0.959	0.964	0.864	1.021	0.928	0.812	0.995	1.101	0	47.837	18	9	124	9	1	1	0.0715258	1	1	0.018874	1	1	835.4	966.7	801.6	986.9	805.4	896.7
Q18BY7	High	ABC-type transport system, ATP-binding protein OS=Clostridioides difficile (strain 630) OX=272563 GN=CD630_14660 PE=4 SV=1	4	4	1.12	1.041	0.901	1.021	1.021	0.988	1.075	1	0	30.936	20	4	62	4	1	1	0.623182	1	1	0.610504	1	1	233.4	259.2	261.3	264.6	243.1	264.7
Q186U7	High	Two-component response regulator OS=Clostridioides difficile (strain 630) OX=272563 GN=CD630_17390 PE=4 SV=1	10	11	0.969	0.973	0.89	1.021	0.975	0.845	0.996	1.047	0	55.372	23	10	117	10	1	1	0.119961	1	1	0.0467196	1	1	1050.1	1179.4	1017.5	1204	1021.3	1150.5
Q183F2	Low	Uncharacterized protein OS=Clostridioides difficile (strain 630) OX=272563 GN=CD630_27151 PE=4 SV=1	1	3	0.92	0.862	0.903	1.021	0.949	0.814	1.066	1.076	0.089	1.377	6	1	68	1	1	1	0.946432	1	1	0.22711	1	1	482.7	534.4	443.9	545.5	416.2	506.9
Q18CZ8	High	Flagellar biosynthesis protein FlhA OS=Clostridioides difficile (strain 630) OX=272563 GN=flhA PE=3 SV=1	19	39	0.905	0.942	1.304	1.021	1.043	1.156	0.961	0.978	0	248.8	27	19	768	19	1	1	0.0123853	1	1	0.155378	1	1	9233.8	7079.9	8355.4	7226.9	8698.2	7387.4
Q183P0	High	Putative membrane protein OS=Clostridioides difficile (strain 630) OX=272563 GN=CD630_28030 PE=4 SV=1	5	7	0.868	0.81	0.927	1.021	0.969	0.788	1.072	1.054	0	9.934	19	5	39	5	1	1	0.955263	1	1	0.127716	1	1	1598.2	1723.3	1386.7	1759	1293.8	1669.4
Q182S5	High	Primosomal protein N' OS=Clostridioides difficile (strain 630) OX=272563 GN=priA PE=3 SV=1	14	18	0.949	0.914	1.16	1.021	0.947	1.078	1.039	1.078	0	99.01	19	14	248	14	1	1	0.019449	1	1	0.130186	1	1	3853.2	3323	3657.5	3391.8	3520.5	3147.5
Q180X1	High	ATP synthase subunit b OS=Clostridioides difficile (strain 630) OX=272563 GN=atpF PE=3 SV=2	15	57	0.863	0.835	1.184	1.021	1.089	1.002	1.033	0.937	0	140.873	55	15	672	15	1	0.965555	0.0848545	1	1	1	1	1	18624	15723.9	16074.2	16046.5	15554.6	17130.7
Q18D39	High	Ribokinase OS=Clostridioides difficile (strain 630) OX=272563 GN=rbsK PE=3 SV=1	10	13	0.958	0.896	0.53	1.02	1.054	0.497	1.069	0.968	0	73.996	34	10	202	10	1	1	2.18914e-05	1	1	1.83388e-05	1	1	1240.8	2343	1188.4	2390.7	1111.5	2468.8
Q18CN5	High	Peptide chain release factor 2 OS=Clostridioides difficile (strain 630) OX=272563 GN=prfB PE=3 SV=1	9	13	0.983	0.968	1.155	1.02	0.967	1.113	1.015	1.055	0	51.062	25	9	141	9	1	1	0.022095	1	1	0.024171	1	1	3651.7	3160.3	3588.9	3224.1	3534.3	3054.6
Q18BH4	High	Translation initiation factor IF-2 OS=Clostridioides difficile (strain 630) OX=272563 GN=infB PE=3 SV=1	29	142	1.054	1.068	1.096	1.02	1.068	1.132	0.987	0.955	0	576.406	53	29	2654	29	1	0.789187	0.00540938	1	1	0.000484781	1	1	30550.5	27874	32199.4	28433.8	32632.1	29763.1
Q181B7	High	UDP-N-acetylmuramate--L-alanine ligase OS=Clostridioides difficile (strain 630) OX=272563 GN=murC PE=3 SV=1	17	48	1.053	1.114	0.951	1.02	1.073	0.982	0.945	0.951	0	179.336	37	17	762	17	1	1	0.967079	1	1	1	1	1	11974.6	12591.2	12614.8	12843.6	13342.4	13505.7
Q18C83	High	Ketol-acid reductoisomerase (NADP(+)) OS=Clostridioides difficile (strain 630) OX=272563 GN=ilvC PE=3 SV=1	3	3	1.072	0.96	0.957	1.02	1.007	1.006	1.116	1.013	0	21.843	12	3	31	3	1	1	0.793643	1	1	1	1	1	262.2	274	281.1	279.5	251.8	275.8
Q17ZY8	High	Transcriptional regulator, sigma-54-dependent OS=Clostridioides difficile (strain 630) OX=272563 GN=prdR PE=4 SV=1	28	48	0.923	0.925	0.853	1.02	0.97	0.772	0.998	1.051	0	167.981	39	25	427	28	1	1	0.00682226	1	1	0.000471902	1	1	8760.4	10268	8084.5	10471.4	8101.8	9961.4
Q18CU3	High	Putative signaling protein OS=Clostridioides difficile (strain 630) OX=272563 GN=CD630_02040 PE=4 SV=1	13	19	0.914	0.932	0.934	1.02	0.988	0.837	0.98	1.032	0	71.97	16	13	309	13	1	1	0.8495	1	1	0.114646	1	1	2546.7	2726.7	2326.5	2780.7	2373.7	2693.3
Q18A47	High	Uncharacterized protein OS=Clostridioides difficile (strain 630) OX=272563 GN=CD630_08460 PE=4 SV=1	7	13	0.988	1.039	0.837	1.02	0.997	0.811	0.951	1.023	0	32.468	22	7	147	7	1	1	0.0339222	1	1	0.0251386	1	1	1526.4	1824.7	1508.8	1860.5	1586.5	1818.4
Q18A10	High	Putative signaling protein OS=Clostridioides difficile (strain 630) OX=272563 GN=CD630_08110 PE=4 SV=1	4	6	0.902	0.883	0.969	1.019	0.95	0.857	1.021	1.073	0	15.791	5	4	63	4	1	1	1	1	1	0.734547	1	1	216.8	223.8	195.5	228.1	191.5	212.7
Q187Y9	High	Transcriptional regulator, GntR family OS=Clostridioides difficile (strain 630) OX=272563 GN=CD630_20230 PE=4 SV=1	6	9	0.931	0.991	1.025	1.019	1.023	0.936	0.939	0.996	0	44.682	46	6	153	6	1	1	1	1	1	1	1	1	1301.9	1270.1	1211.9	1294.6	1290.3	1299.9
Q180H5	High	Putative conjugative transposon protein Tn916-like, CTn6-Orf7 OS=Clostridioides difficile (strain 630) OX=272563 GN=CD630_33310 PE=4 SV=1	4	4	0.978	0.847	0.959	1.019	1.061	0.921	1.155	0.961	0	14.01	18	4	26	4	1	1	0.938664	1	1	0.859055	1	1	401	418.1	392.3	426.2	339.8	443.4
Q186H6	High	Putative mechanosensitive ion channel protein,MscS family OS=Clostridioides difficile (strain 630) OX=272563 GN=CD630_16210 PE=4 SV=1	8	14	0.996	0.973	0.994	1.019	0.938	0.972	1.024	1.086	0	84.56	36	8	292	8	1	1	1	1	1	1	1	1	1257.2	1264.2	1252.3	1288.4	1222.9	1186
Q183D2	High	Putative peptidase, M20D family OS=Clostridioides difficile (strain 630) OX=272563 GN=CD630_26970 PE=4 SV=1	1	4	1.056	1.149	0.841	1.019	1.113	0.871	0.919	0.915	0.002	5.12	2	1	41	1	1	0.388114	0.00144808	1	1	0.00806019	1	1	1096.4	1304.2	1158	1329.1	1259.7	1452.2
Q182M1	Low	ABC-type transport system, ATP-binding protein OS=Clostridioides difficile (strain 630) OX=272563 GN=CD630_25340 PE=4 SV=1	1	1	0.984	0.816	1.028	1.019	0.879	0.993	1.205	1.16	0.088	1.387	4	1	0	1	1	1	1	1	1	1	1	1	99.9	97.1	98.2	99	81.5	85.4
Q189V0	High	ABC-type transport system, aminoacid-family ATP-binding protein OS=Clostridioides difficile (strain 630) OX=272563 GN=CD630_07520 PE=4 SV=1	8	12	0.976	1.071	1.545	1.019	1.003	1.48	0.911	1.016	0	50.255	33	8	166	8	1	1	0.00198941	1	1	0.0105708	1	1	2784	1801.6	2716.8	1835.7	2981.2	1806.7
Q187T1	High	Putative enzyme, cyclase family OS=Clostridioides difficile (strain 630) OX=272563 GN=CD630_19700 PE=4 SV=1	15	37	1.031	0.971	0.603	1.019	0.99	0.61	1.062	1.029	0	186.873	73	15	722	15	1	1	0.0034914	1	1	0.00496729	1	1	7300.7	12103.1	7528.8	12332.8	7090.6	11987.2
Q184U4	High	Transcription antiterminator, PTS operon regulator OS=Clostridioides difficile (strain 630) OX=272563 GN=CD630_31070 PE=4 SV=1	2	2	0.782	0.845	0.854	1.019	0.878	0.655	0.925	1.16	0	11.355	4	2	41	2	1	1	0.0608214	1	1	0.0018575	1	1	115.4	135.2	90.2	137.8	97.5	118.8
Q186C2	High	Transcriptional regulator, MarR family OS=Clostridioides difficile (strain 630) OX=272563 GN=CD630_15690 PE=1 SV=1	4	7	1.098	1.128	0.959	1.019	1.059	1.033	0.973	0.962	0	35.402	21	4	156	4	1	1	1	1	1	1	1	1	1382	1441.7	1517.5	1469	1558.8	1527.2
Q183X1	High	Transcriptional regulator, GntR family OS=Clostridioides difficile (strain 630) OX=272563 GN=CD630_28850 PE=4 SV=1	6	7	1.106	1.103	0.727	1.019	1	0.789	1.003	1.019	0	31.237	20	6	125	6	1	1	0.00304942	1	1	0.0163972	1	1	1586.1	2182.3	1754.1	2223.5	1748.9	2181.3
F3Y621	High	Putative flagellar protein OS=Clostridioides difficile (strain 630) OX=272563 GN=CD630_02671 PE=4 SV=1	1	6	0.913	0.875	3.207	1.019	1.393	2.873	1.043	0.731	0.006	3.824	10	1	25	1	1	1	0.000330177	1	1	0.000541303	1	1	3088.8	963.1	2819.2	981.2	2703.8	1341.7
Q186H4	Medium	Transporter, Major Facilitator Superfamily (MFS) OS=Clostridioides difficile (strain 630) OX=272563 GN=CD630_16200 PE=4 SV=1	1	1	1.126	0.951	0.989	1.019	0.812	1.093	1.184	1.255	0.035	2.261	2	1	15	1	1	1	1	1	0.739474	0.543531	1	0.329422	116.5	117.8	131.2	120	110.7	95.6
Q185Y3	High	Putative ROK protein OS=Clostridioides difficile (strain 630) OX=272563 GN=CD630_21940 PE=4 SV=1	7	11	0.962	0.993	1.039	1.019	1.02	0.981	0.969	0.998	0	48.413	15	7	199	7	1	1	1	1	1	1	1	1	3246.3	3125.4	3123.7	3183.6	3224.2	3189.4
Q188Y1	High	Putative methyl-accepting chemotaxis receptor,MCP family OS=Clostridioides difficile (strain 630) OX=272563 GN=CD630_05380 PE=4 SV=1	23	59	0.892	0.904	1.161	1.018	1.025	1.017	0.987	0.994	0	250.869	35	23	1022	23	1	1	0.206618	1	1	1	1	1	15363.5	13229.4	13701.4	13473.7	13888.7	13560.8
Q182K7	High	Integrase OS=Clostridioides difficile (strain 630) OX=272563 GN=CD630_25190 PE=3 SV=1	8	12	1.021	1.046	1.228	1.018	1.163	1.231	0.976	0.876	0	23.253	21	6	66	8	1	1	0.0135431	1	1	0.0449306	1	1	860.1	700.6	878.1	713.5	899.9	814.7
Q185J1	High	Histidine kinase OS=Clostridioides difficile (strain 630) OX=272563 GN=CD630_23170 PE=4 SV=1	6	7	0.939	0.965	0.907	1.018	0.976	0.836	0.973	1.043	0	44.23	13	6	119	6	1	1	0.714184	1	1	0.199354	1	1	1123.7	1238.9	1054.8	1261.6	1083.9	1209.7
Q186U3	High	Putative hydrolase OS=Clostridioides difficile (strain 630) OX=272563 GN=CD630_17350 PE=4 SV=1	2	2	0.874	0.913	0.86	1.018	0.927	0.738	0.957	1.098	0	11.875	9	2	34	2	1	1	1	1	1	1	1	1	68.2	79.4	59.6	80.8	62.3	73.6
Q18B24	High	50S ribosomal protein L21 OS=Clostridioides difficile (strain 630) OX=272563 GN=rplU PE=3 SV=1	6	65	0.943	1.008	1.322	1.018	1.04	1.224	0.936	0.98	0	127.494	60	6	1168	6	1	1	0.000155673	1	1	0.000580857	1	1	20733.5	15687.1	19552.2	15973.1	20889.8	16307.3
Q18BM2	High	Transcriptional regulator, Phage-type OS=Clostridioides difficile (strain 630) OX=272563 GN=CD630_13600 PE=4 SV=1	6	8	1.026	1.015	1.07	1.018	0.997	1.079	1.012	1.022	0	37.616	40	6	102	6	1	1	1	1	1	1	1	1	1543.5	1442.5	1584.2	1468.6	1565.8	1437.5
Q18CS8	High	Aspartate carbamoyltransferase OS=Clostridioides difficile (strain 630) OX=272563 GN=pyrB PE=3 SV=1	14	36	1.054	1.141	1.008	1.018	1.086	1.043	0.924	0.938	0	122.891	48	14	479	14	1	1	1	1	1	0.763723	1	1	5769.1	5724.8	6081.5	5828.1	6584.8	6215.8
Q18CE5	High	50S ribosomal protein L11 OS=Clostridioides difficile (strain 630) OX=272563 GN=rplK PE=3 SV=1	12	168	0.979	1.019	1.522	1.018	1.039	1.464	0.961	0.979	0	138.187	87	11	2720	12	1	1	4.97228e-07	1	1	7.08875e-07	1	1	30975.8	20350.7	30325.1	20710.1	31566.5	21151.3
Q17ZV2	High	Transcriptional regulator, MarR family OS=Clostridioides difficile (strain 630) OX=272563 GN=CD630_32080 PE=4 SV=1	3	7	1.037	1.062	1.188	1.018	1.008	1.211	0.977	1.01	0.001	5.911	15	3	38	3	1	1	5.04686e-05	1	1	2.31132e-05	1	1	1932.3	1626.5	2004.8	1655.2	2052.7	1639.4
Q189J4	High	Transcriptional regulator, GntR family OS=Clostridioides difficile (strain 630) OX=272563 GN=CD630_06480 PE=4 SV=1	14	35	1.008	0.988	0.947	1.017	0.99	0.938	1.02	1.027	0	139.591	68	14	639	14	1	1	0.378957	1	1	0.166985	1	1	6361.1	6718.1	6409.2	6835.5	6286.3	6652.8
Q181C5	High	ABC-type transport system, iron-family permease OS=Clostridioides difficile (strain 630) OX=272563 GN=CD630_35260 PE=3 SV=1	10	16	0.943	1.012	1.303	1.017	1.075	1.208	0.932	0.946	0	57.961	16	10	195	10	1	1	0.0495939	1	1	0.263698	1	1	3163	2426.7	2982	2469	3200.8	2609.4
Q182Z2	High	Ribosomal RNA small subunit methyltransferase H OS=Clostridioides difficile (strain 630) OX=272563 GN=rsmH PE=3 SV=1	15	26	1.036	1.072	1.154	1.017	1.124	1.175	0.966	0.905	0	163.668	53	15	460	15	1	1	0.508998	1	1	1	1	1	3079.2	2667.3	3189.2	2713.6	3301.8	2997.8
Q184U7	Medium	Putative pentose-5-phosphate 3-epimerase OS=Clostridioides difficile (strain 630) OX=272563 GN=CD630_31090 PE=4 SV=1	1	1	0.948	1.184	1.104	1.017	0.89	1.029	0.801	1.143	0.019	2.848	3	1	32	1	1	1	1	1	1	1	1	1	712.4	645.4	675.6	656.5	843.6	574.4
Q181A8	High	Putative membrane protein OS=Clostridioides difficile (strain 630) OX=272563 GN=CD630_35100 PE=4 SV=1	9	12	0.923	0.887	1.035	1.017	1.02	0.939	1.04	0.997	0	64.871	17	9	170	9	1	1	1	1	1	0.444503	1	1	958.3	925.5	884.1	941.4	849.8	944
Q188H3	High	ABC-type transport system, multidrug-family ATP-binding protein OS=Clostridioides difficile (strain 630) OX=272563 GN=CD630_21050 PE=4 SV=1	4	6	0.963	0.981	1.293	1.017	1.024	1.224	0.982	0.993	0	41.081	24	4	72	4	1	1	0.00672435	1	1	0.0245251	1	1	1026.8	793.9	988.5	807.3	1007	813
Q183M2	High	Putative cell surface protein cwp5 OS=Clostridioides difficile (strain 630) OX=272563 GN=cwp5 PE=4 SV=1	31	82	0.91	0.871	1.069	1.017	0.944	0.957	1.046	1.078	0	405.265	63	30	1565	31	1	1	0.870415	1	1	1	1	1	22083.2	20664.2	20103.9	21013.3	19228.8	19499.1
Q186D3	High	Two-component sensor histidine kinase,sporulation-associated spo0A OS=Clostridioides difficile (strain 630) OX=272563 GN=CD630_15790 PE=4 SV=1	26	35	0.99	1.099	0.768	1.017	1.082	0.748	0.9	0.94	0	188.648	38	26	531	26	1	1	0.00346655	1	1	0.00266441	1	1	7366.8	9593.9	7293.2	9756	8099.8	10376.5
Q182V9	High	UPF0210 protein CD630_26260 OS=Clostridioides difficile (strain 630) OX=272563 GN=CD630_26260 PE=3 SV=2	21	73	1.066	1.184	1.095	1.017	1.051	1.148	0.9	0.967	0	312.923	34	21	1359	21	1	0.942085	0.961749	1	1	0.135854	1	1	21611	19727.8	23034.9	20058.8	25580.2	20734.2
Q180R8	High	Bifunctional uroporphyrinogen-III methyltransferase/uroporphyrinogen-III synthase OS=Clostridioides difficile (strain 630) OX=272563 GN=cobA + hemD PE=3 SV=2	25	58	1.046	1.12	0.963	1.016	1.11	0.991	0.934	0.915	0	254.129	52	25	824	25	1	0.994954	0.772893	1	1	1	1	1	11895.2	12355	12440.3	12555.2	13320	13718.4
Q18BB6	High	Ribosome maturation factor RimM OS=Clostridioides difficile (strain 630) OX=272563 GN=rimM PE=3 SV=1	11	28	0.99	1.042	1.724	1.016	1.095	1.681	0.95	0.928	0	63.197	43	11	261	11	1	1	0.00195211	1	1	0.00475948	1	1	5567.2	3229.1	5514.2	3281.2	5803.7	3536.3
Q182C0	High	DNA repair protein RecO OS=Clostridioides difficile (strain 630) OX=272563 GN=recO PE=3 SV=1	6	10	0.93	0.93	0.999	1.016	0.986	0.914	0.999	1.031	0	22.956	19	6	55	6	1	1	1	1	1	0.907485	1	1	1361.3	1362.4	1265.6	1384.1	1266.3	1342.9
Q18AQ0	High	Phosphoesterase OS=Clostridioides difficile (strain 630) OX=272563 GN=CD630_10480 PE=3 SV=1	12	31	1.019	0.916	1.037	1.016	1.004	1.04	1.112	1.012	0	147.42	61	12	393	12	1	1	1	1	1	1	1	1	5338.5	5149	5440.9	5230.6	4891	5167.3
Q18A58	High	Dna binding domain, excisionase family OS=Clostridioides difficile (strain 630) OX=272563 GN=CD630_08680 PE=4 SV=1	11	19	1.049	1.098	1.002	1.016	1.067	1.035	0.955	0.952	0	113.062	36	11	299	11	1	1	1	1	1	0.611373	1	1	3940.9	3931.1	4133.9	3992.9	4327	4195.6
Q18CK2	High	Putative atp/gtp-binding protein OS=Clostridioides difficile (strain 630) OX=272563 GN=CD630_01140 PE=4 SV=1	9	21	0.964	0.963	0.51	1.016	1.047	0.484	1.001	0.97	0	134.212	38	9	437	9	1	1	1.90955e-06	1	1	1.76597e-06	1	1	2326	4557.6	2242.2	4629.1	2240.8	4771.4
Q17ZX8	High	Putative sigma-54 interacting protein OS=Clostridioides difficile (strain 630) OX=272563 GN=CD630_32330 PE=4 SV=1	19	27	1.025	1.052	0.917	1.016	0.997	0.926	0.974	1.019	0	115.02	28	17	351	19	1	1	0.807422	1	1	1	1	1	4775.2	5205	4894.7	5286.1	5025.3	5189.2
Q18C37	High	Putative acyltransferase OS=Clostridioides difficile (strain 630) OX=272563 GN=CD630_15190 PE=4 SV=1	6	12	1.128	1.141	0.757	1.016	0.998	0.841	0.989	1.017	0	63.208	49	6	243	6	1	1	0.0310367	1	1	0.0463138	1	1	1271.6	1679	1434.4	1705.1	1450.4	1676
Q183U0	High	Putative NAD(P)-binding oxidoreductase OS=Clostridioides difficile (strain 630) OX=272563 GN=CD630_28550 PE=4 SV=1	13	22	0.985	1.073	1.167	1.016	1.005	1.132	0.918	1.011	0	113.114	44	13	256	13	1	1	0.111837	1	1	0.0220406	1	1	5119.9	4386.1	5041.5	4454.3	5494.8	4407.3
Q182K9	High	Putative hydrolase OS=Clostridioides difficile (strain 630) OX=272563 GN=CD630_25230 PE=4 SV=1	9	32	1.064	1.068	0.829	1.015	1.018	0.868	0.996	0.997	0	79.51	38	9	336	9	1	1	0.000959072	1	1	0.00262223	1	1	5503.4	6638.4	5853.9	6740.9	5879.7	6758.7
Q183K9	High	Putative glycosyl transferase, family 2 OS=Clostridioides difficile (strain 630) OX=272563 GN=tuaG PE=4 SV=1	13	32	0.891	0.911	1.063	1.015	0.987	0.932	0.978	1.029	0	126.926	43	13	394	13	1	1	0.664678	1	1	1	1	1	6672.6	6278.1	5943.9	6374.8	6078.9	6197.8
Q181S7	High	tRNA modification GTPase MnmE OS=Clostridioides difficile (strain 630) OX=272563 GN=mnmE PE=3 SV=1	22	57	1.021	1.057	1.065	1.015	0.963	1.071	0.966	1.055	0	251.265	41	22	916	22	1	1	0.916218	1	1	0.700139	1	1	14977.7	14067.8	15295.8	14284.3	15830.6	13543.5
Q18D48	High	Putative hydrolase, HAD superfamily, subfamily IB OS=Clostridioides difficile (strain 630) OX=272563 GN=CD630_03090 PE=4 SV=1	7	12	1.021	1.071	1.117	1.015	1.004	1.122	0.952	1.011	0	37.673	34	7	152	7	1	1	0.64681	1	1	0.224186	1	1	2413.8	2161.3	2463.4	2194.6	2586.3	2170.2
Q18CG2	High	30S ribosomal protein S19 OS=Clostridioides difficile (strain 630) OX=272563 GN=rpsS PE=3 SV=1	9	153	0.963	0.968	1.635	1.015	1.034	1.552	0.996	0.982	0	259.732	73	9	2981	9	1	1	8.38688e-06	1	1	9.63161e-06	1	1	36962	22603.9	35611.7	22945.6	35767.1	23372.5
Q188B5	High	Transcriptional regulator, HTH-type OS=Clostridioides difficile (strain 630) OX=272563 GN=CD630_20450 PE=4 SV=1	2	3	1.001	1.155	0.877	1.015	1.068	0.865	0.867	0.951	0	15.805	34	2	71	2	1	1	1	1	1	1	1	1	156.4	178.2	156.5	180.9	180.6	190.2
Q180Q9	High	UvrABC system protein A OS=Clostridioides difficile (strain 630) OX=272563 GN=uvrA PE=3 SV=1	51	120	0.954	0.911	0.966	1.015	0.973	0.909	1.048	1.043	0	612.405	52	51	2685	51	1	1	1	1	1	1	1	1	23916.5	24746.2	22826.7	25113.9	21791.2	24081.4
Q185K2	High	Transcription antiterminator, PTS operon regulator OS=Clostridioides difficile (strain 630) OX=272563 GN=CD630_23280 PE=4 SV=1	31	50	0.995	1.037	0.947	1.015	1.019	0.928	0.96	0.996	0	206.308	35	31	580	31	1	1	0.842728	1	1	0.446849	1	1	5018.1	5300.2	4990.8	5378.8	5201.4	5400.9
Q188X4	High	Transcriptional regulator, DeoR family OS=Clostridioides difficile (strain 630) OX=272563 GN=CD630_05310 PE=4 SV=1	3	4	0.869	0.909	1.013	1.015	0.984	0.867	0.955	1.031	0	23.522	12	3	38	3	1	1	1	1	1	1	1	1	670.6	661.8	582.5	671.6	609.9	651.2
Q183C3	High	Putative lipoprotein OS=Clostridioides difficile (strain 630) OX=272563 GN=CD630_26890 PE=4 SV=1	12	18	1.004	1.13	1.147	1.015	0.998	1.135	0.888	1.017	0	100.585	27	12	199	12	1	1	0.0827853	1	1	0.338779	1	1	2656.1	2315.3	2666.4	2349.4	3001.9	2310
Q180R1	High	ABC-type transport system, sugar-family extracellular solute-binding protein OS=Clostridioides difficile (strain 630) OX=272563 GN=CD630_34140 PE=4 SV=2	4	4	1.044	0.998	0.898	1.015	0.969	0.924	1.047	1.048	0	8.149	9	4	18	4	1	1	0.340417	1	1	1	1	1	417.7	465.3	436.1	472.1	416.7	450.7
Q18B67	High	tRNA N6-adenosine threonylcarbamoyltransferase OS=Clostridioides difficile (strain 630) OX=272563 GN=gcp1 PE=3 SV=1	8	10	1.014	1.051	1.211	1.015	1.103	1.21	0.965	0.92	0	77.742	31	8	205	8	1	1	0.0256913	1	1	0.169681	1	1	1763.2	1455.7	1787.3	1477.1	1853	1606.2
Q189P8	High	Putative metal-dependent phosphohydrolase OS=Clostridioides difficile (strain 630) OX=272563 GN=CD630_07040 PE=4 SV=1	10	35	1.073	1.075	0.623	1.015	1.015	0.66	0.999	1	0	139.847	40	10	612	10	1	1	0.000846795	1	1	0.000804056	1	1	4648.4	7456.7	4989.9	7566	4997.3	7566.6
Q189U6	High	ABC-type transport system, aminoacid-family permease OS=Clostridioides difficile (strain 630) OX=272563 GN=CD630_07510 PE=3 SV=1	2	3	0.84	0.794	1.171	1.015	0.993	0.969	1.057	1.022	0.001	6.212	7	2	18	2	1	1	0.492503	1	1	1	1	1	490.6	419.1	412.1	425.2	389.8	416.2
Q183X2	High	PTS system, cellobiose-specific IIB component OS=Clostridioides difficile (strain 630) OX=272563 GN=celA PE=4 SV=1	3	5	0.947	0.895	0.486	1.015	1.023	0.454	1.058	0.992	0	14.323	20	3	85	3	1	1	0.000295023	1	1	0.000227495	1	1	729.7	1501.5	690.9	1523.3	653.1	1536
Q17ZZ7	High	Uncharacterized protein OS=Clostridioides difficile (strain 630) OX=272563 GN=CD630_32500 PE=4 SV=2	11	26	1.014	1.007	0.885	1.014	0.973	0.884	1.007	1.042	0	139.22	58	11	510	11	1	1	0.0599615	1	1	0.119784	1	1	5020.2	5674.4	5089.2	5755.9	5054	5522.4
Q183F7	Medium	Phosphatidylglycerol lysyltransferase OS=Clostridioides difficile (strain 630) OX=272563 GN=mprF PE=3 SV=1	1	1	0.992	0.875	2.48	1.014	1.123	2.425	1.133	0.903	0.024	2.68	3	1	23	1	1	1	0.00443535	1	1	0.0024878	1	1	37.7	15.2	37.4	15.4	33	17.1
Q189J0	High	ABC-type transport system,lantibiotic/multidrug-family ATP-binding protein OS=Clostridioides difficile (strain 630) OX=272563 GN=CD630_06450 PE=4 SV=1	4	5	1.094	1.136	0.864	1.014	1.054	0.931	0.963	0.962	0	40.223	15	4	111	4	1	1	0.151201	1	1	0.180885	1	1	639.1	740.1	698.9	750.5	725.8	780.1
Q184Y1	High	Putative ThiJ/pfpI family protein OS=Clostridioides difficile (strain 630) OX=272563 GN=CD630_31430 PE=4 SV=1	1	1	0.928	0.931	0.933	1.014	1.02	0.854	0.996	0.994	0	12.066	7	1	40	1	1	1	0.914852	1	1	0.235944	1	1	79.4	85.1	73.7	86.3	74	86.8
Q18BR7	High	Uncharacterized protein OS=Clostridioides difficile (strain 630) OX=272563 GN=CD630_14000 PE=4 SV=1	13	49	1.006	0.954	0.808	1.014	1.001	0.802	1.055	1.013	0	177.024	60	13	832	13	1	1	0.00010967	1	1	4.454e-05	1	1	15369	19011.5	15464.1	19274.9	14661.3	19034.6
Q182J7	High	Transcription antiterminator, PTS operon regulator OS=Clostridioides difficile (strain 630) OX=272563 GN=CD630_25110 PE=4 SV=1	8	15	0.962	1.023	0.652	1.014	1.108	0.619	0.94	0.915	0	58.459	25	7	160	8	1	1	0.000305641	1	1	0.000105075	1	1	1777.5	2726	1709.4	2763.5	1818.2	3021.1
Q184V4	High	Transcription antiterminator, PTS operon regulator, bglG2 OS=Clostridioides difficile (strain 630) OX=272563 GN=bglG2 PE=4 SV=1	9	17	1.029	1.013	0.623	1.014	0.957	0.632	1.016	1.059	0	82.358	31	9	308	9	1	1	3.73526e-05	1	1	3.01018e-05	1	1	1911.8	3069.4	1967.2	3111.6	1936.3	2937.5
Q181P9	High	PTS system, lichenan-specific IIB component OS=Clostridioides difficile (strain 630) OX=272563 GN=licB PE=4 SV=1	2	3	0.933	0.826	0.649	1.014	1.086	0.598	1.13	0.933	0	7.242	14	2	32	2	1	1	0.000242213	1	1	0.000243415	1	1	1169.2	1801.1	1091.4	1825.8	966.2	1956.2
Q184Y0	High	Transcriptional regulator, DeoR family OS=Clostridioides difficile (strain 630) OX=272563 GN=CD630_31440 PE=4 SV=1	2	2	0.947	0.964	1.546	1.014	0.923	1.444	0.983	1.098	0	10.382	9	2	0	2	1	1	0.0135138	1	1	0.079162	1	1	970.3	627.7	919	636.3	935.2	579.6
Q182N2	High	Cellulose synthase catalytic subunit (UDP-forming) OS=Clostridioides difficile (strain 630) OX=272563 GN=bcsA PE=4 SV=1	3	4	0.891	0.987	0.993	1.014	1.017	0.872	0.902	0.997	0	8.45	4	3	41	3	1	1	1	1	1	0.26495	1	1	396.9	399.8	353.5	405.2	391.9	406.6
Q18D83	High	Putative beta-lactamase-like protein OS=Clostridioides difficile (strain 630) OX=272563 GN=CD630_03440 PE=4 SV=1	9	15	1.021	1.095	1.042	1.014	1.028	1.05	0.932	0.986	0	71.331	28	9	280	9	1	1	0.791039	1	1	0.792018	1	1	2114.3	2028.1	2158.8	2055.8	2315.2	2085.1
Q18C94	High	Anti-sigma factor antagonist OS=Clostridioides difficile (strain 630) OX=272563 GN=rsbV PE=3 SV=1	5	14	1.147	1.084	0.666	1.014	1.068	0.754	1.058	0.949	0	37.549	38	5	174	5	1	1	0.00141262	1	1	0.0128915	1	1	2724.5	4088.6	3125	4143.9	2953.9	4368.2
Q18BF6	High	Ribonuclease J OS=Clostridioides difficile (strain 630) OX=272563 GN=rnj PE=3 SV=1	29	85	1.021	0.999	1.11	1.013	0.981	1.119	1.022	1.033	0	328.728	53	29	1501	29	1	1	0.0236065	1	1	0.0332114	1	1	18089.8	16290.5	18469.5	16509.4	18075.7	15986.1
Q186Z1	High	Two-component sensor histidine kinase OS=Clostridioides difficile (strain 630) OX=272563 GN=CD630_17830 PE=4 SV=1	19	32	0.957	0.854	0.972	1.013	0.922	0.918	1.12	1.099	0	203.714	44	19	637	19	1	1	1	1	1	1	1	1	4841.9	4980.4	4632.3	5047.3	4136.9	4593.3
Q186U2	High	Transcriptional regulator, HTH-type OS=Clostridioides difficile (strain 630) OX=272563 GN=CD630_17360 PE=4 SV=1	6	11	1.012	1.005	0.853	1.013	0.982	0.852	1.007	1.032	0	75.421	36	6	215	6	1	1	0.121688	1	1	0.12046	1	1	1350.8	1583.3	1366.5	1604.4	1357.6	1554.6
Q18CX2	High	Flagellar secretion chaperone FliS OS=Clostridioides difficile (strain 630) OX=272563 GN=fliS1 PE=3 SV=1	7	26	1.114	1.029	1.493	1.013	1.033	1.642	1.083	0.98	0	71.47	34	7	282	7	1	1	0.000192082	1	1	5.35868e-05	1	1	5752	3851.7	6408.6	3902.1	5918.6	3980.5
Q18DB1	Low	Putative membrane protein Tn916-like,CTn1-Orf18 OS=Clostridioides difficile (strain 630) OX=272563 GN=CD630_03730 PE=4 SV=2	1	1	0.936	0.746	1.182	1.013	1.042	1.093	1.255	0.972	0.06	1.523	3	1	0	1	1	1	0.647995	1	1	0.860951	1	1	143.3	121.3	134.2	122.8	107	126.4
Q180R0	High	UvrABC system protein B OS=Clostridioides difficile (strain 630) OX=272563 GN=uvrB PE=3 SV=1	31	54	1.042	1.029	0.628	1.013	1.044	0.646	1.013	0.97	0	307.972	47	31	839	31	1	1	8.66242e-05	1	1	0.000204672	1	1	8709.2	13874.6	9078.9	14048.9	8959.5	14481.3
Q180N4	High	Putative conjugative transposon protein Tn916-like, CTn7-Orf24 OS=Clostridioides difficile (strain 630) OX=272563 GN=CD630_33870 PE=4 SV=1	5	8	1.067	1.148	0.867	1.012	0.993	0.914	0.929	1.02	0	19.426	16	5	51	5	1	1	0.904173	1	1	0.495709	1	1	379.3	437.3	404.6	442.7	435.3	434.1
Q184M7	High	Putative ATPase OS=Clostridioides difficile (strain 630) OX=272563 GN=CD630_30390 PE=4 SV=1	18	29	1.129	1.117	0.75	1.012	1.077	0.837	1.011	0.94	0	97.112	45	18	304	18	1	1	0.180165	1	1	0.393308	1	1	4556.3	6071.9	5145.6	6147.2	5088.3	6536.7
Q189U5	High	Putative lipoprotein OS=Clostridioides difficile (strain 630) OX=272563 GN=CD630_07470 PE=4 SV=1	25	64	0.944	0.942	0.917	1.012	0.985	0.855	1.003	1.028	0	277.927	55	25	1111	25	1	1	1	1	1	0.192475	1	1	10627.4	11593.5	10037.2	11737	10005.9	11417.4
Q183R2	High	Uncharacterized protein OS=Clostridioides difficile (strain 630) OX=272563 GN=CD630_28230 PE=4 SV=1	18	34	0.929	0.86	0.82	1.012	0.898	0.752	1.08	1.127	0	166.867	49	18	664	18	1	0.967641	0.0426482	1	1	0.00285013	1	1	4104.4	5006.1	3812.5	5067.4	3530.2	4496.9
Q185X8	High	Maltose phosphorylase/glycosyl hydrolase/vacuolar acid trehalase OS=Clostridioides difficile (strain 630) OX=272563 GN=mapA PE=4 SV=1	13	15	0.94	0.939	1.184	1.012	1.006	1.1	1.001	1.007	0	57.318	15	13	119	13	1	1	0.0220797	1	1	0.0467407	1	1	2749	2321.9	2584.4	2350.1	2581.1	2334.8
Q18CN2	High	Copper homeostasis protein CutC OS=Clostridioides difficile (strain 630) OX=272563 GN=cutC PE=3 SV=1	3	3	0.915	0.913	0.84	1.012	1.01	0.759	1.002	1.002	0	13.15	13	3	0	3	1	1	0.0211207	1	1	0.00670979	1	1	261.3	311.1	239	314.9	238.6	314.2
Q18CI5	High	DNA-directed RNA polymerase subunit alpha OS=Clostridioides difficile (strain 630) OX=272563 GN=rpoA PE=3 SV=1	24	156	1.007	1.068	1.426	1.012	1.063	1.419	0.943	0.952	0	490.329	66	24	2448	24	1	1	0.000135539	1	1	0.000127102	1	1	38553	27027.3	38805.6	27353.4	41171	28718.4
Q186K0	High	Uncharacterized protein OS=Clostridioides difficile (strain 630) OX=272563 GN=CD630_16430 PE=4 SV=1	11	22	1.063	1.016	1.079	1.012	0.966	1.134	1.046	1.048	0	74.83	37	11	250	11	1	1	1	1	1	1	1	1	4174.7	3867.7	4438.1	3914.4	4241.3	3734.5
Q180R7	High	Delta-aminolevulinic acid dehydratase OS=Clostridioides difficile (strain 630) OX=272563 GN=hemB PE=3 SV=2	10	39	1.066	1.162	1.288	1.012	1.132	1.356	0.917	0.894	0	198.78	33	10	586	10	1	1	0.0318627	1	1	0.00400894	1	1	6115.4	4749.5	6518.4	4806.2	7104.8	5375.7
Q187S4	High	Putative transcriptional regulator OS=Clostridioides difficile (strain 630) OX=272563 GN=CD630_19640 PE=4 SV=1	5	9	1.035	1.013	0.893	1.012	1.043	0.914	1.022	0.97	0	28.368	21	5	88	5	1	1	1	1	1	0.386463	1	1	1791.5	2005.1	1854.7	2028.5	1814.8	2091
Q18CG4	High	50S ribosomal protein L16 OS=Clostridioides difficile (strain 630) OX=272563 GN=rplP PE=3 SV=1	9	123	0.986	0.976	1.297	1.012	1.014	1.264	1.011	0.998	0	157.867	61	9	1801	9	1	1	0.00016262	1	1	0.000305039	1	1	32127.6	24769.5	31680.8	25057.4	31351.6	25117.7
Q189Z4	High	Transcriptional regulator, LacI family OS=Clostridioides difficile (strain 630) OX=272563 GN=CD630_07960 PE=4 SV=1	8	16	1.007	1.021	0.848	1.012	0.964	0.844	0.986	1.05	0	50.183	26	8	254	8	1	1	0.00374551	1	1	0.00598559	1	1	2170.1	2560.6	2185.5	2590.1	2215.5	2467.6
Q185H8	High	Putative pilin protein OS=Clostridioides difficile (strain 630) OX=272563 GN=CD630_23050 PE=4 SV=1	7	23	0.93	0.917	1.408	1.011	1.07	1.296	1.014	0.945	0	109.968	46	7	379	7	1	1	0.00724349	1	1	0.00883229	1	1	6042.3	4290	5622.1	4339.1	5542.6	4590
Q181Q2	High	PTS system, lactose/cellobiose-family IIC component OS=Clostridioides difficile (strain 630) OX=272563 GN=CD630_36500 PE=4 SV=1	3	3	1.025	1.088	0.821	1.011	0.961	0.832	0.942	1.053	0	24.278	5	3	90	3	1	1	0.031335	1	1	0.290834	1	1	168.6	205.4	172.8	207.8	183.4	197.4
Q18CQ5	Low	Uncharacterized protein OS=Clostridioides difficile (strain 630) OX=272563 GN=CD630_01630 PE=4 SV=1	1	1	1.078	0.89	1.123	1.011	0.927	1.198	1.211	1.091	0.058	1.538	2	1	0	1	1	1	0.258875	1	1	0.0806638	1	1	125.8	112	135.6	113.2	112	103.8
Q186J9	High	Transcriptional regulator, RmlC-type OS=Clostridioides difficile (strain 630) OX=272563 GN=CD630_16440 PE=4 SV=1	5	12	0.977	0.995	0.732	1.011	0.943	0.707	0.982	1.072	0	60.157	26	5	286	5	1	1	0.000106088	1	1	0.000181677	1	1	1453	1985.7	1419.7	2008	1446	1873.1
Q187I6	High	ABC-type transport system, permease Tn1549-like,CTn5-Orf33 OS=Clostridioides difficile (strain 630) OX=272563 GN=vexP1 PE=4 SV=1	4	4	0.96	1.001	1.32	1.011	0.995	1.253	0.959	1.016	0	14.425	9	4	47	4	1	1	0.0281896	1	1	0.0969924	1	1	532.7	403.5	511.2	408	533	401.6
Q189T6	High	Putative exported protein OS=Clostridioides difficile (strain 630) OX=272563 GN=CD630_07380 PE=4 SV=1	1	1	0.943	0.976	1.697	1.011	1.071	1.582	0.965	0.944	0.004	4.585	3	1	35	1	1	1	0.0061273	1	1	0.0463138	1	1	144.4	85.1	136.1	86.1	141	91.2
Q18CH4	High	50S ribosomal protein L18 OS=Clostridioides difficile (strain 630) OX=272563 GN=rplR PE=3 SV=1	13	219	0.985	1.009	1.228	1.011	1.009	1.197	0.976	1.002	0	240.028	72	13	3213	13	1	1	0.0276324	1	1	0.0340382	1	1	54228.7	44155.2	53423.1	44640	54741.8	44545.8
Q189A5	High	Transcriptional regulator, ArsR family OS=Clostridioides difficile (strain 630) OX=272563 GN=CD630_05590 PE=4 SV=1	18	54	1.058	1.07	1.197	1.011	1.023	1.253	0.989	0.989	0	141.141	77	18	653	18	1	1	0.162186	1	1	0.153057	1	1	14524.5	12130	15371.4	12262.9	15534.8	12405.5
Q18CY8	High	ATP synthase subunit beta FliI OS=Clostridioides difficile (strain 630) OX=272563 GN=fliI PE=4 SV=1	26	49	0.986	1.041	0.976	1.011	1.014	0.952	0.947	0.997	0	288.718	64	26	762	26	1	1	1	1	1	1	1	1	8114.7	8312	8003.2	8402.3	8450.4	8428.4
Q17ZT4	High	Arc-type ribbon-helix-helix OS=Clostridioides difficile (strain 630) OX=272563 GN=CD630_p090 PE=4 SV=1	3	12	0.866	0.803	1.075	1.011	0.974	0.92	1.078	1.038	0	27.158	43	3	143	3	1	1	1	1	1	0.548705	1	1	4733.4	4403.5	4097	4451	3800.3	4287.7
Q180S9	High	Threonine-phosphate decarboxylase (L-threonine-O-3-phosphate decarboxylase), CobD/CbiB family OS=Clostridioides difficile (strain 630) OX=272563 GN=cobD PE=4 SV=1	12	16	1.056	1.006	0.912	1.011	0.954	0.953	1.05	1.06	0	86.261	35	12	261	12	1	1	0.0848545	1	1	0.960203	1	1	1843.1	2019.9	1946	2041.5	1853.6	1926.5
Q18CR5	High	Redox-sensing transcriptional repressor Rex OS=Clostridioides difficile (strain 630) OX=272563 GN=rex PE=3 SV=1	9	37	0.956	1.015	0.886	1.011	1.033	0.838	0.941	0.978	0	143.374	53	9	649	9	1	1	0.0416053	1	1	0.0173589	1	1	5722.8	6456.9	5468.4	6525	5810.2	6671.8
Q18BH9	High	Uncharacterized protein DegV family OS=Clostridioides difficile (strain 630) OX=272563 GN=CD630_13170 PE=4 SV=1	6	15	1.179	1.233	1.099	1.01	1.128	1.282	0.956	0.896	0	60.563	22	6	269	6	1	1	0.755865	1	1	0.342327	1	1	1450.2	1319.1	1709.2	1332.9	1787.6	1488.3
Q182T1	High	Diaminopimelate epimerase OS=Clostridioides difficile (strain 630) OX=272563 GN=dapF PE=3 SV=1	15	23	1.029	1.044	0.939	1.01	0.995	0.956	0.986	1.015	0	142.213	51	15	558	15	1	1	1	1	1	1	1	1	5054.5	5383.6	5202.7	5439.7	5276.4	5358.1
Q18A78	High	Alpha-1,4 glucan phosphorylase OS=Clostridioides difficile (strain 630) OX=272563 GN=glgP PE=3 SV=1	24	50	1.058	1.101	0.557	1.01	1.046	0.583	0.961	0.966	0	283.671	34	24	858	24	1	1	1.51204e-06	1	1	2.13652e-06	1	1	5740.9	10306.9	6072.5	10413	6319.1	10783.8
Q180W9	High	ATP synthase subunit delta OS=Clostridioides difficile (strain 630) OX=272563 GN=atpH PE=3 SV=1	14	58	0.872	0.886	1.073	1.01	1.051	0.926	0.984	0.961	0	201.055	67	14	844	14	1	1	0.866847	1	1	1	1	1	19312.4	17999.7	16834.4	18183.1	17114.6	18921.1
Q186J0	High	Tellurium resistance protein terD2 OS=Clostridioides difficile (strain 630) OX=272563 GN=terD2 PE=4 SV=1	15	56	1.019	1.028	1.122	1.01	1.032	1.132	0.991	0.979	0	146.965	56	15	852	15	1	1	0.950139	1	1	1	1	1	14295.1	12743.4	14568.2	12873	14696.4	13155.8
Q187E6	High	Bifunctional P-protein, chorismate mutase/prephenate dehydratase OS=Clostridioides difficile (strain 630) OX=272563 GN=pheA PE=4 SV=1	22	50	1.031	1.063	0.824	1.01	0.952	0.841	0.97	1.061	0	228.651	49	22	811	22	1	1	0.0703588	1	1	0.218901	1	1	10403.1	12631.2	10728.7	12758.5	11055.7	12026.3
Q180E8	High	ATP-dependent Clp protease ATP-binding subunit ClpX OS=Clostridioides difficile (strain 630) OX=272563 GN=clpX PE=3 SV=1	26	84	1.057	1.133	1.627	1.01	1.082	1.702	0.932	0.933	0	307.901	53	26	1486	26	1	1	4.36743e-05	1	1	3.01018e-05	1	1	19061.1	11714	20140.5	11830.8	21602.3	12677.8
Q181S9	High	Putative SpoIIIJ-associated RNA/ssDNA-binding protein Jag OS=Clostridioides difficile (strain 630) OX=272563 GN=jag PE=4 SV=1	22	75	0.992	1.003	1.108	1.01	0.98	1.088	0.989	1.03	0	250.126	79	22	1052	22	1	1	0.0534619	1	1	0.376157	1	1	15416.7	13912.1	15285.9	14049.3	15458.6	13639.2
Q186V6	High	Putative CoA enzyme activase OS=Clostridioides difficile (strain 630) OX=272563 GN=CD630_17500 PE=4 SV=1	21	88	1.06	1.095	0.647	1.01	1.007	0.679	0.968	1.003	0	269.263	59	20	1188	21	1	1	7.21587e-05	1	1	0.000137424	1	1	13476.1	20823.2	14282.6	21027.8	14751.1	20958.7
Q184I4	High	Uncharacterized protein OS=Clostridioides difficile (strain 630) OX=272563 GN=CD630_29920 PE=4 SV=1	2	2	0.876	0.934	1.043	1.01	1.144	0.905	0.938	0.882	0.002	5.149	8	2	29	2	1	1	1	1	1	1	1	1	349.4	334.9	306	338.1	326.1	383.2
Q180Y6	High	Transcription termination factor Rho OS=Clostridioides difficile (strain 630) OX=272563 GN=rho PE=3 SV=2	43	136	0.961	0.885	1.129	1.009	0.98	1.075	1.086	1.03	0	458.112	68	43	2342	43	1	1	0.159471	1	1	0.20473	1	1	33663.2	29821.8	32357.6	30094.5	29789	29217.9
Q18BZ6	High	Putative hydrolase OS=Clostridioides difficile (strain 630) OX=272563 GN=CD630_14750 PE=4 SV=2	3	3	1.075	0.953	1.558	1.009	0.93	1.659	1.127	1.084	0	19.788	18	3	32	3	1	1	0.409219	1	1	0.480356	1	1	292.7	187.9	314.5	189.6	279	174.8
Q189Q4	High	Peptidase D, aminoacyl-histidine dipeptidase OS=Clostridioides difficile (strain 630) OX=272563 GN=pepD PE=4 SV=1	22	117	1.082	1.147	0.827	1.009	1.003	0.887	0.943	1.006	0	420.456	44	22	2229	22	1	1	0.33393	1	1	0.888243	1	1	24113	29150.1	26093	29410.8	27661.9	29231.7
Q18CA4	High	Pyruvate carboxylase OS=Clostridioides difficile (strain 630) OX=272563 GN=pycA PE=4 SV=1	58	130	1.009	1.154	1.362	1.009	1.057	1.362	0.874	0.955	0	450.378	48	57	1643	58	1	0.520707	5.76749e-05	1	1	4.29036e-05	1	1	33646	24708.8	33939.2	24927.8	38833	26105.7
Q181X6	High	Transcriptional regulator, beta-lactams repressor OS=Clostridioides difficile (strain 630) OX=272563 GN=CD630_23900 PE=4 SV=1	12	26	0.953	0.978	0.788	1.009	0.969	0.745	0.974	1.041	0	105.506	69	10	388	12	1	1	0.000454599	1	1	6.70205e-05	1	1	7016.5	8900.4	6685.3	8979.1	6860.4	8625.9
Q18BZ5	High	Putative signaling protein OS=Clostridioides difficile (strain 630) OX=272563 GN=CD630_14760 PE=4 SV=1	13	17	0.996	1.068	0.867	1.009	1.014	0.855	0.932	0.994	0	64.72	16	13	177	13	1	1	0.0151903	1	1	0.0149372	1	1	965.4	1114.1	961.2	1123.8	1031.5	1130.1
Q181V5	High	Putative oxidoreductase OS=Clostridioides difficile (strain 630) OX=272563 GN=CD630_31910 PE=4 SV=1	9	14	1.095	1.123	0.993	1.009	1.007	1.078	0.975	1.002	0	72.645	28	9	233	9	1	1	1	1	1	0.383266	1	1	2202.2	2217.3	2411.5	2236.5	2472.8	2232.6
Q18BW2	High	Putative Ca++-chelating serine protease,SCP-like extracellular domain protein OS=Clostridioides difficile (strain 630) OX=272563 GN=CD630_14430 PE=4 SV=1	7	8	0.865	0.869	1.204	1.009	0.925	1.032	0.995	1.091	0	59.469	24	7	202	7	1	1	0.481212	1	1	1	1	1	1641.5	1363	1419.1	1374.8	1426.6	1260.4
Q187J9	High	Transcriptional regulator, PadR family OS=Clostridioides difficile (strain 630) OX=272563 GN=CD630_18860 PE=4 SV=1	2	3	1.008	1.036	0.99	1.009	0.997	0.99	0.973	1.012	0	14.467	16	2	31	2	1	1	1	1	1	1	1	1	556.8	562.2	561.2	567.1	577	560.3
Q18AL4	High	Two-component response regulator OS=Clostridioides difficile (strain 630) OX=272563 GN=CD630_10130 PE=4 SV=1	4	4	1.153	1.07	0.602	1.009	1	0.688	1.078	1.008	0	12.289	16	4	62	4	1	1	0.00856188	1	1	0.0349861	1	1	723.4	1202	834.1	1212.3	773.9	1202.3
Q183V1	High	Transcriptional regulator, sigma-54-dependent OS=Clostridioides difficile (strain 630) OX=272563 GN=CD630_28630 PE=4 SV=1	13	21	0.962	1.023	0.867	1.008	1.013	0.827	0.94	0.996	0	73.555	17	11	264	13	1	1	0.0387	1	1	0.00628459	1	1	1229.9	1418.3	1183.5	1430.3	1258.7	1436.6
Q181A0	High	Transcription-repair-coupling factor OS=Clostridioides difficile (strain 630) OX=272563 GN=mfd PE=3 SV=1	52	102	0.971	0.992	1.196	1.008	0.993	1.152	0.979	1.016	0	463.601	45	52	1569	52	1	1	0.0152606	1	1	0.0830787	1	1	22994.7	19221	22328.8	19382.4	22813.4	19083.7
Q18DA4	High	ABC-type transport system, multidrug-family ATP-binding protein Tn916-like, CTn1-Orf11 OS=Clostridioides difficile (strain 630) OX=272563 GN=CD630_03660 PE=4 SV=1	2	4	0.945	0.968	0.907	1.008	1.139	0.85	0.976	0.885	0.002	5.027	4	1	46	2	1	1	1	1	1	0.442902	1	1	230.9	254.5	218.2	256.7	223.5	290
Q18CI2	High	Translation initiation factor IF-1 OS=Clostridioides difficile (strain 630) OX=272563 GN=infA PE=1 SV=1	4	22	0.976	0.852	1.391	1.008	0.968	1.346	1.145	1.042	0	80.645	53	4	236	4	1	0.257459	1.25251e-05	1	1	1.04056e-05	0.577113	1	3076.6	2211.6	3001.8	2229.8	2622.1	2140.9
Q184H2	High	Putative CRISPR-associated Cas5 family protein OS=Clostridioides difficile (strain 630) OX=272563 GN=CD630_29790 PE=4 SV=1	3	3	1.054	1.108	0.824	1.008	0.959	0.862	0.951	1.051	0	19.172	15	3	41	3	1	1	0.481732	1	1	0.688325	1	1	169	205	178.1	206.7	187.3	196.6
Q182N3	High	Endoglucanase (Cellulase) OS=Clostridioides difficile (strain 630) OX=272563 GN=CD630_25460 PE=3 SV=1	3	3	0.888	0.825	0.872	1.008	0.908	0.768	1.076	1.11	0	8.917	8	3	32	3	1	1	0.5873	1	1	0.0334044	1	1	195.1	223.7	173.3	225.6	161	203.2
Q182B7	High	Transcriptional regulator, IclR family OS=Clostridioides difficile (strain 630) OX=272563 GN=CD630_24300 PE=4 SV=1	12	21	0.941	1.016	0.896	1.008	0.982	0.836	0.926	1.026	0	133.773	45	12	389	12	1	1	0.0904225	1	1	0.00259634	1	1	4928.9	5498.4	4636.6	5543.2	5008.8	5401.4
Q183D0	High	Putative pyridoxal phosphate-dependent transferase OS=Clostridioides difficile (strain 630) OX=272563 GN=CD630_26960 PE=4 SV=1	9	14	1.038	1.083	1.025	1.008	1.043	1.056	0.959	0.967	0	64.509	23	9	241	9	1	1	0.977514	1	1	1	1	1	2186.3	2132.8	2269.5	2150.1	2367.1	2223.5
Q18CB6	High	Acetoin dehydrogenase E1 component (TPP-dependent alpha subunit) OS=Clostridioides difficile (strain 630) OX=272563 GN=acoA PE=4 SV=1	13	18	1.026	1.101	0.769	1.008	0.982	0.783	0.932	1.027	0	71.145	39	13	198	13	1	1	0.000519643	1	1	0.000704775	1	1	1432.9	1862.5	1470.2	1877.6	1577	1828.7
Q182X0	High	Two-component sensor histidine kinase OS=Clostridioides difficile (strain 630) OX=272563 GN=CD630_26370 PE=4 SV=1	15	22	0.886	0.9	1.021	1.008	1.009	0.897	0.984	0.999	0	98.743	34	15	253	15	1	1	1	1	1	0.841881	1	1	2820.7	2763	2499.4	2785.1	2539.4	2786.7
Q185C7	High	Uncharacterized protein OS=Clostridioides difficile (strain 630) OX=272563 GN=CD630_22550 PE=4 SV=1	11	17	0.856	0.917	0.94	1.008	0.959	0.798	0.934	1.051	0	99.119	23	11	278	11	1	1	1	1	1	0.149046	1	1	2038.8	2168.6	1745.1	2185.8	1868.8	2080.5
Q189Y8	High	GTPase HflX OS=Clostridioides difficile (strain 630) OX=272563 GN=hflX PE=3 SV=1	25	60	0.998	1.023	0.96	1.008	0.991	0.951	0.976	1.017	0	197.642	51	25	681	25	1	1	0.237009	1	1	0.338779	1	1	13761	14327.3	13738.5	14440.5	14079.5	14193.3
Q186A4	High	Carbonic anhydrase OS=Clostridioides difficile (strain 630) OX=272563 GN=cynT PE=4 SV=2	11	18	1.079	1.044	0.785	1.008	1.017	0.841	1.034	0.991	0	89.328	57	11	298	11	1	1	0.0534619	1	1	0.0301117	1	1	3274.7	4171.2	3534.6	4204.1	3417.2	4243.3
Q18CH5	High	50S ribosomal protein L6 OS=Clostridioides difficile (strain 630) OX=272563 GN=rplF PE=3 SV=1	11	141	1.006	1.083	1.511	1.008	1.01	1.508	0.929	0.998	0	276.693	54	11	3031	11	1	1	3.39527e-05	1	1	7.71832e-05	1	1	37234	24638	37448.6	24828.5	40309.9	24880.6
Q18B93	High	Putative lipoprotein OS=Clostridioides difficile (strain 630) OX=272563 GN=CD630_12320 PE=4 SV=1	16	35	0.901	0.798	0.558	1.008	0.856	0.499	1.129	1.178	0	135.849	50	16	506	16	1	0.521119	2.16005e-05	1	1	5.55253e-06	1	1	5251.5	9405.2	4730.6	9478	4190.3	8046.5
Q182S3	High	Uncharacterized protein OS=Clostridioides difficile (strain 630) OX=272563 GN=CD630_25830 PE=4 SV=2	8	17	0.972	0.96	1.073	1.008	1.029	1.036	1.013	0.979	0	69.913	26	8	220	8	1	1	0.447789	1	1	0.828926	1	1	2409.8	2245.7	2343.6	2263	2313.3	2311
Q18AP8	High	ABC-type transport system, multidrug-family ATP-binding protein OS=Clostridioides difficile (strain 630) OX=272563 GN=CD630_10500 PE=4 SV=1	13	25	0.956	1.021	0.89	1.007	0.88	0.844	0.936	1.144	0	81.976	43	13	253	13	1	1	0.7148	1	1	0.435091	1	1	4056.7	4557.8	3877.5	4591.8	4142.2	4012.3
Q18A25	High	Putative ATP-dependent RNA helicase OS=Clostridioides difficile (strain 630) OX=272563 GN=CD630_08310 PE=4 SV=1	18	26	1.031	1.043	1.144	1.007	1.014	1.17	0.988	0.994	0	146.69	49	18	457	18	1	1	0.252748	1	1	0.0242109	1	1	3264.4	2854.2	3364.3	2875.5	3406.1	2893.6
Q186K9	High	Putative Na+/H+ antiporter NhaC-like OS=Clostridioides difficile (strain 630) OX=272563 GN=CD630_16550 PE=4 SV=1	3	6	0.869	0.823	1.118	1.007	0.876	0.964	1.056	1.15	0	31.036	5	3	120	3	1	1	0.410721	1	1	1	1	1	1495.7	1337.5	1299.2	1347.2	1230.3	1171
Q180Z4	High	Non-specific DNA-binding protein HBsu signal recognition particle-like (SRP) component OS=Clostridioides difficile (strain 630) OX=272563 GN=hupA PE=3 SV=1	7	72	0.981	0.947	0.937	1.007	1.046	0.913	1.037	0.963	0	153.509	64	7	1200	7	1	1	1	1	1	1	1	1	15377.6	16415.6	15089.6	16534.3	14556.4	17175.2
Q185M7	High	Thioredoxin reductase OS=Clostridioides difficile (strain 630) OX=272563 GN=trxB3 PE=3 SV=1	7	9	0.983	1.05	0.44	1.007	1.203	0.43	0.935	0.838	0	67.725	25	7	151	7	1	1	3.73526e-05	1	1	3.39697e-05	1	1	703.9	1598.6	691.7	1610.1	739.4	1922.3
Q188Y7	High	Putative lipoprotein OS=Clostridioides difficile (strain 630) OX=272563 GN=CD630_05450 PE=4 SV=1	19	80	0.909	0.783	0.665	1.007	0.904	0.6	1.16	1.114	0	280.649	72	19	1297	19	1	1	0.00402526	1	1	0.000506658	1	1	19383	29126.6	17611	29331.3	15186.1	26325.6
Q18D81	High	Putative phosphoesterase OS=Clostridioides difficile (strain 630) OX=272563 GN=CD630_03460 PE=4 SV=1	6	8	1.069	1.177	1.112	1.007	1.085	1.181	0.909	0.928	0	27.827	21	6	91	6	1	1	0.748757	1	1	0.103273	1	1	1613.8	1451.5	1725.9	1461.6	1899.2	1575.1
Q18AP3	High	Nuclease SbcCD subunit C OS=Clostridioides difficile (strain 630) OX=272563 GN=sbcC PE=4 SV=1	65	113	1.025	1.076	0.743	1.007	1.003	0.757	0.952	1.004	0	474.792	47	64	1382	65	1	1	0.0036254	1	1	0.00188189	1	1	17206.5	23145.9	17631	23303	18521.1	23213.6
Q181M0	High	3-dmu-9_3-mt domain-containing protein OS=Clostridioides difficile (strain 630) OX=272563 GN=CD630_36180 PE=4 SV=1	4	10	1.106	1.12	0.801	1.007	0.855	0.88	0.987	1.178	0	46.438	47	4	151	4	1	1	0.0863623	1	1	0.106821	1	1	1075.8	1343	1189.8	1352.1	1205	1148.2
Q18A53	High	Maltose-6'-phosphate glucosidase OS=Clostridioides difficile (strain 630) OX=272563 GN=CD630_08640 PE=3 SV=1	4	4	1.032	1.092	0.985	1.007	1.003	1.01	0.945	1.004	0	33.186	10	4	118	4	1	1	1	1	1	1	1	1	326	331	336.4	333.1	356.1	331.8
Q183Z1	High	Putative phage lipoprotein OS=Clostridioides difficile (strain 630) OX=272563 GN=CD630_09570 PE=1 SV=1	8	18	0.942	0.899	0.553	1.007	0.8	0.518	1.048	1.258	0	125.249	57	8	373	8	1	1	0.000155673	1	1	5.00979e-05	1	1	4057.1	7330.7	3821.3	7378.5	3647.8	5867.2
Q18B72	High	DNA repair protein RecN OS=Clostridioides difficile (strain 630) OX=272563 GN=recN PE=3 SV=1	28	48	1.023	1.038	1.203	1.006	1.021	1.222	0.985	0.986	0	284.163	51	28	861	28	1	1	0.00579969	1	1	0.0206723	1	1	8427	7007.6	8617.3	7052.7	8749	7155.6
Q18BX3	High	Phospho-2-dehydro-3-deoxyheptonate aldolase OS=Clostridioides difficile (strain 630) OX=272563 GN=aroF PE=4 SV=1	12	20	1.083	1.087	0.931	1.006	1.027	1.001	0.996	0.98	0	97.436	39	12	301	12	1	1	0.784082	1	1	1	1	1	3997	4295.2	4327.3	4322.3	4346.5	4412.7
Q186F1	High	Methionine aminopeptidase OS=Clostridioides difficile (strain 630) OX=272563 GN=map2 PE=3 SV=1	7	8	1.048	1.16	0.927	1.006	0.967	0.965	0.904	1.041	0	47.581	31	7	65	7	1	1	0.962599	1	1	1	1	1	1202	1296.9	1259.6	1305	1393.8	1253.9
Q180G6	High	DUF3786 domain-containing protein OS=Clostridioides difficile (strain 630) OX=272563 GN=CD630_33210 PE=4 SV=2	6	7	0.951	0.881	0.629	1.006	1.002	0.595	1.08	1.004	0	35.327	33	6	87	6	1	1	0.000713704	1	1	0.000539896	1	1	431.2	685	410.1	689.1	379.7	686.4
Q18CY0	High	Putative CDP-glycerol:Poly(Glycerophosphate) glycerophosphotransferase OS=Clostridioides difficile (strain 630) OX=272563 GN=CD630_02440 PE=4 SV=1	16	63	1.028	1.189	1.18	1.006	1.113	1.207	0.865	0.904	0	210.845	37	16	1109	16	1	0.121681	0.000496629	1	0.955728	0.000122098	0.577113	0.224884	9646.1	8172.5	9919.5	8221.4	11464.6	9093.5
Q187E0	High	Two-component response regulator KdpE OS=Clostridioides difficile (strain 630) OX=272563 GN=kdpE PE=4 SV=1	9	14	1.065	0.936	0.814	1.006	0.976	0.862	1.138	1.03	0	56.685	41	9	134	9	1	1	0.104857	1	1	0.160535	1	1	1846.4	2269	1966.7	2282.3	1727.6	2215
Q17ZV4	High	Methyltranfer_dom domain-containing protein OS=Clostridioides difficile (strain 630) OX=272563 GN=CD630_32120 PE=4 SV=1	6	19	1.01	0.901	0.597	1.006	0.997	0.6	1.121	1.009	0	33.893	20	6	184	6	1	1	1.37794e-05	1	1	1.10552e-05	1	1	3204.3	5364.5	3236	5394.8	2887.8	5347.2
Q18CT7	High	Putative membrane-associated nucleotidase OS=Clostridioides difficile (strain 630) OX=272563 GN=CD630_01990 PE=3 SV=1	15	32	0.878	0.864	1.228	1.006	0.945	1.072	1.016	1.065	0	187.799	39	15	625	15	1	1	0.0260316	1	1	0.217357	1	1	7761.2	6321.3	6811.5	6356.7	6702.2	5971
Q18BX6	High	Putative SAM-dependent methyltransferase OS=Clostridioides difficile (strain 630) OX=272563 GN=CD630_14560 PE=4 SV=1	14	19	1.098	0.978	0.732	1.006	0.983	0.8	1.123	1.023	0	73.627	53	14	210	14	1	1	0.00279339	1	1	0.0107529	1	1	1639.1	2239.4	1800.3	2251.7	1602.6	2200.7
Q186P8	High	Transcriptional regulator, ArsR family OS=Clostridioides difficile (strain 630) OX=272563 GN=CD630_16920 PE=4 SV=1	2	2	0.981	0.996	0.979	1.005	0.924	0.955	0.985	1.087	0.002	5.079	13	2	39	2	1	1	1	1	1	1	1	1	395.3	403.9	387.9	406	393.7	373.4
Q18AT6	High	Molybdopterin molybdenumtransferase OS=Clostridioides difficile (strain 630) OX=272563 GN=moeA PE=3 SV=1	15	26	1.049	0.987	0.873	1.005	0.924	0.911	1.063	1.088	0	150.282	41	15	575	15	1	1	0.00587912	1	1	0.433837	1	1	3372.9	3865.1	3539.4	3884.7	3329.9	3572.1
Q18CG5	High	30S ribosomal protein S3 OS=Clostridioides difficile (strain 630) OX=272563 GN=rpsC PE=3 SV=1	22	243	0.979	0.978	1.208	1.005	1.038	1.177	1.001	0.968	0	382.175	62	22	3808	22	1	1	0.551341	1	1	0.688288	1	1	58306.1	48258.9	57085.3	48496.5	57006	50090.7
Q17ZY3	High	Proline reductase prdE-like OS=Clostridioides difficile (strain 630) OX=272563 GN=prdE2 PE=4 SV=1	2	3	1.165	1.124	2.18	1.005	1.114	2.528	1.037	0.902	0.003	4.802	4	2	36	2	1	1	0.000389026	1	1	0.000109468	1	1	685.4	314.5	798.6	315.9	770.1	350.3
Q185B1	High	Transcriptional regulator, RpiR family OS=Clostridioides difficile (strain 630) OX=272563 GN=CD630_22350 PE=4 SV=1	11	16	0.908	0.862	0.963	1.005	0.97	0.871	1.053	1.035	0	115.62	42	11	260	11	1	1	1	1	1	0.191353	1	1	2688.2	2790.8	2441.4	2803.9	2318.3	2708.1
Q188I9	High	Pseudouridine synthase OS=Clostridioides difficile (strain 630) OX=272563 GN=rluA PE=3 SV=1	7	17	0.961	0.953	1.497	1.004	1.03	1.433	1.009	0.975	0	93.653	32	7	317	7	1	1	0.00015077	1	1	0.000409453	1	1	4641.4	3100.7	4462.4	3114.4	4421.4	3193.5
Q18A74	High	Bifunctional NAD(P)H-hydrate repair enzyme OS=Clostridioides difficile (strain 630) OX=272563 GN=nnrD PE=3 SV=1	20	33	1.019	1.044	0.743	1.004	0.981	0.754	0.976	1.023	0	153.393	39	20	464	20	1	1	4.3413e-05	1	1	3.7273e-05	1	1	3909.1	5260.6	3981.5	5283.3	4079.3	5162.3
Q188W6	High	Putative membrane protein OS=Clostridioides difficile (strain 630) OX=272563 GN=CD630_05170 PE=4 SV=2	3	5	0.92	0.884	1.227	1.004	0.905	1.124	1.04	1.11	0	18.306	11	3	82	3	1	1	0.144673	1	1	0.631916	1	1	1115	908.5	1025.3	912.4	985.6	821.8
Q183L3	High	Putative glycosyl transferase, family 2 OS=Clostridioides difficile (strain 630) OX=272563 GN=CD630_27760 PE=4 SV=1	8	19	0.98	0.952	1.038	1.004	0.961	1.013	1.03	1.045	0	67.916	25	8	262	8	1	1	1	1	1	0.842774	1	1	3923	3780.5	3843.8	3796.3	3732.9	3632.6
Q187M0	High	Ethanolamine carboxysome structural protein OS=Clostridioides difficile (strain 630) OX=272563 GN=eutS PE=1 SV=1	2	2	1.082	1.088	0.904	1.004	0.971	0.974	0.994	1.035	0	7.775	17	2	31	2	1	1	0.738634	1	1	0.61446	1	1	423.1	467.9	457.6	469.8	460.4	454.1
Q18BL1	High	Putative ribonuclease OS=Clostridioides difficile (strain 630) OX=272563 GN=CD630_13420 PE=4 SV=2	5	8	0.98	1.036	1.049	1.004	0.985	1.024	0.946	1.019	0	30.184	29	5	78	5	1	1	0.853835	1	1	0.866922	1	1	1284.4	1224.7	1258.8	1229.5	1331.1	1206.2
Q18BS3	High	Putative oligopeptide transporter OS=Clostridioides difficile (strain 630) OX=272563 GN=CD630_14040 PE=4 SV=1	4	6	0.933	0.999	1.198	1.004	0.898	1.113	0.934	1.118	0	25.905	7	4	89	4	1	1	0.0821419	1	1	0.200995	1	1	748.4	624.6	698	627	747.4	560.9
Q18CI7	High	30S ribosomal protein S11 OS=Clostridioides difficile (strain 630) OX=272563 GN=rpsK PE=3 SV=1	6	160	0.976	0.968	1.622	1.004	1.027	1.577	1.009	0.977	0	229.94	38	6	3027	6	1	1	8.24374e-07	1	1	9.15468e-07	1	1	52784.1	32546.3	51532.6	32672.6	51068.7	33429.1
Q187C6	High	4-hydroxy-3-methylbut-2-enyl diphosphate reductase OS=Clostridioides difficile (strain 630) OX=272563 GN=ispH PE=3 SV=1	13	20	1.084	1.121	0.855	1.004	1.001	0.924	0.967	1.002	0	141.496	52	13	361	13	1	1	0.0563231	1	1	0.881378	1	1	3400.7	3975.9	3685.9	3990.8	3811.2	3981.5
Q18AQ9	High	Pseudouridine synthase OS=Clostridioides difficile (strain 630) OX=272563 GN=CD630_10600 PE=3 SV=1	11	17	1.06	1.033	1.398	1.004	0.952	1.477	1.026	1.055	0	136.32	44	11	296	11	1	1	2.48953e-05	1	1	1.32334e-05	1	1	2329.8	1666.5	2470.2	1672.5	2406.8	1586
Q18D12	High	Flagellar motor switch phosphatase FliN1 OS=Clostridioides difficile (strain 630) OX=272563 GN=fliN1 PE=4 SV=1	7	43	0.979	0.99	1.072	1.004	1.018	1.045	0.989	0.986	0	144.385	47	7	807	7	1	1	0.647132	1	1	1	1	1	9828	9170.5	9619.1	9203.2	9730.5	9331.4
Q180Y4	High	Release factor glutamine methyltransferase OS=Clostridioides difficile (strain 630) OX=272563 GN=hemK PE=3 SV=1	16	20	1.105	1.028	0.685	1.003	0.943	0.755	1.075	1.064	0	65.633	56	16	194	16	1	1	0.00436994	1	1	0.00875316	1	1	3784.9	5522.4	4183.8	5540.5	3891.2	5208.6
Q189A1	High	Putative uridine kinase OS=Clostridioides difficile (strain 630) OX=272563 GN=CD630_05570 PE=4 SV=1	21	34	1.023	1.081	1.12	1.003	1.034	1.142	0.946	0.971	0	192.006	36	21	426	21	1	1	0.707823	1	1	0.234827	1	1	8255	7369	8443.7	7393.1	8925.2	7617.5
Q18A07	High	Transcriptional regulator, GntR family OS=Clostridioides difficile (strain 630) OX=272563 GN=CD630_08140 PE=4 SV=1	8	17	0.885	0.894	0.985	1.003	0.971	0.869	0.99	1.033	0	94.164	35	8	255	8	1	1	1	1	1	0.235512	1	1	1689.2	1714.7	1495.4	1720.1	1510.6	1664.8
Q186Z6	High	Argininosuccinate synthase OS=Clostridioides difficile (strain 630) OX=272563 GN=argG PE=3 SV=1	13	26	1.092	1.095	1.372	1.003	0.99	1.493	0.998	1.013	0	135.563	32	13	356	13	1	1	0.00174618	1	1	0.000358878	1	1	6222.8	4535.7	6793.9	4550	6810.9	4490.7
Q186A0	High	Transcriptional regulator, MarR family OS=Clostridioides difficile (strain 630) OX=272563 GN=CD630_22120 PE=4 SV=1	9	12	1.034	1.175	1.223	1.003	1.063	1.261	0.88	0.944	0	25.049	41	9	69	9	1	1	0.0637585	1	1	0.0863941	1	1	1955.1	1599.2	2022.3	1604.1	2297.2	1699.8
Q18D88	High	Transcriptional regulator, RmlC-type OS=Clostridioides difficile (strain 630) OX=272563 GN=CD630_03520 PE=4 SV=1	4	5	1.07	1.053	1.187	1.003	0.953	1.266	1.016	1.053	0	29.356	24	4	112	4	1	1	0.209908	1	1	0.0179348	1	1	169	142.4	180.8	142.9	177.9	135.7
Q181C8	High	ABC-type transport system, iron-family permease OS=Clostridioides difficile (strain 630) OX=272563 GN=CD630_35290 PE=3 SV=1	6	10	0.954	1.013	1.372	1.003	1.079	1.306	0.942	0.929	0	24.712	8	6	98	6	1	1	0.0723855	1	1	0.235502	1	1	2474	1802.9	2361.2	1808.2	2507.3	1946.1
Q183H1	High	Transcriptional regulator, LysR family OS=Clostridioides difficile (strain 630) OX=272563 GN=CD630_27360 PE=3 SV=1	13	16	0.908	0.911	0.757	1.003	0.958	0.685	0.997	1.047	0	69.35	43	13	185	13	1	1	0.00752761	1	1	0.00130868	1	1	1836.8	2427.4	1667.3	2434.6	1672.8	2325.7
Q186H7	High	Putative oxidoreductase OS=Clostridioides difficile (strain 630) OX=272563 GN=CD630_16230 PE=3 SV=1	50	165	1.086	0.975	0.373	1.003	0.955	0.404	1.114	1.05	0	737.404	55	50	3146	50	1	1	2.06104e-05	1	1	4.39331e-05	1	1	18636.3	49985.7	20231.1	50128.7	18163.1	47757.4
Q18CL3	High	Putative thiosulfate sulfurtransferase OS=Clostridioides difficile (strain 630) OX=272563 GN=CD630_01210 PE=4 SV=1	12	14	0.989	0.976	1.191	1.003	0.932	1.175	1.013	1.075	0	54.775	26	12	107	12	1	1	0.280809	1	1	0.0697227	1	1	2451.1	2058.5	2424.6	2064.1	2393.2	1919.4
Q181J2	High	Carbamoyl-phosphate synthase large chain OS=Clostridioides difficile (strain 630) OX=272563 GN=carB2 PE=3 SV=1	47	121	1.037	1.087	1.05	1.003	0.977	1.085	0.954	1.026	0	419.985	42	19	1726	47	1	1	1	1	1	0.517901	1	1	4498.5	4286	4663	4297.2	4889	4189.3
Q181B3	High	Ribose-phosphate pyrophosphokinase OS=Clostridioides difficile (strain 630) OX=272563 GN=prs PE=3 SV=1	15	86	0.983	0.981	1.236	1.002	1.03	1.211	1.002	0.973	0	331.018	44	15	1743	15	1	1	0.0104135	1	1	0.00389343	1	1	20818.4	16849	20462.3	16890.7	20427.4	17352.4
Q18CE9	High	50S ribosomal protein L1 OS=Clostridioides difficile (strain 630) OX=272563 GN=rplA PE=3 SV=1	19	235	0.981	1.005	1.3	1.002	1.01	1.273	0.976	0.992	0	322.167	71	19	2793	19	1	1	7.47185e-05	1	1	7.3683e-05	1	1	58523.2	45001.2	57437.6	45112.2	58838.4	45466.7
Q18B83	High	Uncharacterized protein OS=Clostridioides difficile (strain 630) OX=272563 GN=CD630_12190 PE=4 SV=1	17	35	1.041	1.137	1.209	1.002	0.946	1.255	0.915	1.06	0	161.303	49	17	556	17	1	1	0.0377057	1	1	0.00442884	1	1	6985.3	5778.7	7268.8	5791.6	7940	5463.8
Q181Q8	High	Replicative DNA helicase OS=Clostridioides difficile (strain 630) OX=272563 GN=dnaC PE=3 SV=1	19	33	0.99	1.039	0.747	1.002	1.035	0.739	0.953	0.968	0	148.221	49	19	425	19	1	1	0.000242451	1	1	0.00018819	1	1	3614	4834.9	3579.3	4845.6	3753.9	5003.8
Q180S8	High	Cobalt-precorrin-5B C(1)-methyltransferase OS=Clostridioides difficile (strain 630) OX=272563 GN=cbiD PE=3 SV=1	10	14	0.997	1.041	0.949	1.002	0.957	0.944	0.958	1.047	0	82.975	28	10	198	10	1	1	1	1	1	0.810559	1	1	881.9	929.6	879.5	931.6	918	889.8
Q189I2	High	Transcriptional regulator, HTH-type OS=Clostridioides difficile (strain 630) OX=272563 GN=CD630_06420 PE=4 SV=1	1	1	0.98	1.188	1.124	1.002	1.071	1.099	0.825	0.935	0.006	3.726	14	1	22	1	1	1	0.840738	1	1	0.301177	1	1	318.1	283	311.7	283.6	377.9	303.2
Q189C5	High	Transcriptional regulator, TetR family OS=Clostridioides difficile (strain 630) OX=272563 GN=CD630_05790 PE=4 SV=1	1	1	0.985	1.303	0.931	1.002	0.92	0.916	0.756	1.089	0.001	6.023	5	1	28	1	1	1	1	1	1	1	1	1	91.6	98.4	90.3	98.6	119.4	90.6
Q189F4	High	DUF1989 domain-containing protein OS=Clostridioides difficile (strain 630) OX=272563 GN=CD630_06080 PE=4 SV=2	3	3	1.049	1.161	0.915	1.002	0.952	0.958	0.904	1.052	0	21.47	17	3	81	3	1	1	0.948633	1	1	1	1	1	622.8	680.9	653.4	682.2	723	648.5
Q18B17	High	DUF2344 domain-containing protein OS=Clostridioides difficile (strain 630) OX=272563 GN=CD630_11590 PE=4 SV=1	9	24	1.016	0.961	1.053	1.002	1.005	1.068	1.057	0.997	0	115.58	38	9	407	9	1	1	0.714941	1	1	0.973558	1	1	5021.9	4768.1	5102.6	4776.8	4826.2	4791.7
Q182L5	High	Transcriptional regulator, TetR family OS=Clostridioides difficile (strain 630) OX=272563 GN=CD630_25270 PE=4 SV=2	6	13	1.002	1.082	0.96	1.002	1.035	0.96	0.926	0.967	0	48.222	27	6	200	6	1	1	0.547599	1	1	0.87643	1	1	2234.7	2328.4	2239.8	2332.4	2417.8	2410.9
Q183U1	High	Protein DltD OS=Clostridioides difficile (strain 630) OX=272563 GN=dltD PE=3 SV=1	18	32	0.887	0.882	1.316	1.002	0.946	1.166	1.006	1.059	0	98.131	38	18	276	18	1	1	0.0103029	1	1	0.386463	1	1	10813.2	8218.4	9595.8	8231.3	9534.4	7772.4
Q180R5	High	ABC-type transport system, sugar-family ATP-binding protein OS=Clostridioides difficile (strain 630) OX=272563 GN=CD630_34170 PE=3 SV=1	1	9	0.916	0.866	1.025	1.002	0.909	0.938	1.058	1.102	0	37.991	4	1	226	1	1	1	1	1	1	0.792018	1	1	1414	1379.1	1295.6	1381.3	1224.9	1253
Q182Q2	High	Transcriptional regulator, MerR family OS=Clostridioides difficile (strain 630) OX=272563 GN=CD630_25640 PE=4 SV=1	8	10	0.971	1.078	0.993	1.002	0.962	0.963	0.901	1.041	0	35.659	31	8	68	8	1	1	1	1	1	1	1	1	1027.4	1035	998	1036.5	1107.8	995.8
Q189J7	Medium	ABC-type transport system, permease protein OS=Clostridioides difficile (strain 630) OX=272563 GN=CD630_06540 PE=4 SV=1	2	2	1.08	1.097	1.468	1.001	1.066	1.583	0.984	0.939	0.011	3.488	6	2	30	2	1	1	0.0681554	1	1	0.119634	1	1	883.2	601.7	953.9	602.6	969.3	641.7
Q184S0	High	Glycerate kinase OS=Clostridioides difficile (strain 630) OX=272563 GN=garK PE=3 SV=1	14	22	1.006	0.996	0.941	1.001	1.014	0.945	1.01	0.988	0	93.098	36	14	323	14	1	1	1	1	1	1	1	1	3529.6	3750.4	3550.1	3755.6	3516.3	3801.5
Q18CS7	High	Dihydroorotate dehydrogenase electron transfer subunit OS=Clostridioides difficile (strain 630) OX=272563 GN=pyrK PE=4 SV=1	8	16	1.075	1.151	0.846	1.001	1.092	0.908	0.934	0.917	0	77.54	33	8	262	8	1	1	0.265078	1	1	0.359867	1	1	2366.2	2796.8	2544.1	2800.6	2723.1	3054.2
Q185Q8	High	Homoserine kinase OS=Clostridioides difficile (strain 630) OX=272563 GN=thrB PE=3 SV=2	9	20	1.03	1.139	0.905	1.001	0.993	0.932	0.905	1.008	0	107.598	29	9	416	9	1	1	0.667519	1	1	1	1	1	3652.8	4034.8	3764	4039.4	4159.6	4006.6
Q18A73	High	Putative protease OS=Clostridioides difficile (strain 630) OX=272563 GN=CD630_08800 PE=4 SV=1	4	14	0.863	0.825	0.493	1.001	0.862	0.424	1.045	1.161	0	36.595	20	4	217	4	1	1	9.62651e-06	1	1	3.71447e-06	1	1	2178.5	4422.9	1879.1	4427.7	1797.6	3813.1
Q189L7	High	Putative enzyme, glyoxalase family OS=Clostridioides difficile (strain 630) OX=272563 GN=CD630_06710 PE=4 SV=1	5	7	1.139	1.108	0.793	1.001	1.092	0.902	1.028	0.917	0	52.279	37	5	120	5	1	1	0.158255	1	1	0.993756	1	1	336.8	424.8	383.5	425.2	373.1	463.8
Q186P5	High	Two-component response regulator OS=Clostridioides difficile (strain 630) OX=272563 GN=CD630_16880 PE=4 SV=1	10	12	1.01	1.011	0.625	1.001	1.012	0.63	0.999	0.989	0	45.818	33	10	154	10	1	1	4.01717e-05	1	1	6.39202e-05	1	1	3438.9	5504.5	3473.7	5509.7	3476.1	5569.4
Q181V2	High	Uncharacterized protein OS=Clostridioides difficile (strain 630) OX=272563 GN=CD630_31880 PE=4 SV=1	6	10	0.993	1.025	0.965	1.001	1.002	0.958	0.969	0.998	0	33.901	36	6	109	6	1	1	1	1	1	1	1	1	2119.8	2196.5	2105.7	2198.3	2172.4	2202
Q181F8	High	Bifunctional ligase/repressor BirA OS=Clostridioides difficile (strain 630) OX=272563 GN=birA PE=3 SV=1	13	22	1.05	1.077	0.886	1.001	0.98	0.93	0.975	1.021	0	96.501	45	13	312	13	1	1	0.0726928	1	1	0.928716	1	1	4045.4	4565.8	4247.6	4569.1	4356.1	4475.8
Q186I7	High	Tellurium resistance protein terD OS=Clostridioides difficile (strain 630) OX=272563 GN=terD PE=4 SV=1	12	48	0.982	0.854	1.003	1.001	0.981	0.985	1.149	1.02	0	159.164	55	7	1097	12	1	1	1	1	1	1	1	1	5552.9	5535.3	5453.9	5538.7	4744.6	5431.4
Q183H8	High	GTP pyrophosphokinase (RelA/SpoT) OS=Clostridioides difficile (strain 630) OX=272563 GN=relA PE=3 SV=1	32	64	1.007	1.059	1.271	1	1.028	1.28	0.951	0.973	0	271.185	39	32	941	32	1	1	0.000554564	1	1	0.00105317	1	1	14523.5	11430.2	14627.2	11431.8	15377.1	11755
Q18AT1	High	Transcriptional regulator, LysR family OS=Clostridioides difficile (strain 630) OX=272563 GN=CD630_10790 PE=3 SV=1	15	37	1.044	1.029	0.578	1	0.934	0.604	1.015	1.071	0	126.341	48	15	574	15	1	1	1.04511e-07	1	1	2.04937e-07	1	1	6254.1	10820.9	6532	10821	6432.8	10106.3
Q18B73	High	Putative RNA-binding S4-domain protein OS=Clostridioides difficile (strain 630) OX=272563 GN=CD630_12080 PE=4 SV=1	10	21	1.143	1.078	0.89	1	0.988	1.017	1.06	1.012	0	117.333	40	10	376	10	1	1	1	1	1	1	1	1	3692.4	4148	4219.7	4147.3	3979.8	4099.3
Q17ZY7	High	Proline reductase PrdD OS=Clostridioides difficile (strain 630) OX=272563 GN=prdD PE=4 SV=2	10	14	1.101	1.269	1.737	0.999	1.027	1.914	0.868	0.973	0	55.42	39	10	156	10	1	1	0.00112733	1	1	0.000323841	1	1	4165.2	2397.3	4585.5	2396.1	5284.6	2461.9
Q18BH0	High	Ribosomal protein L7Ae/L30e/S12e/Gadd45 OS=Clostridioides difficile (strain 630) OX=272563 GN=CD630_13080 PE=4 SV=1	7	15	1.015	1.013	1.192	0.999	0.993	1.21	1.002	1.007	0	76.268	58	7	228	7	1	1	0.0158517	1	1	0.0592325	1	1	2637.9	2213.6	2676.9	2212.5	2672.6	2197.4
Q18CA1	High	Putative glycosyl transferase OS=Clostridioides difficile (strain 630) OX=272563 GN=CD630_00190 PE=4 SV=1	21	48	1.058	1.129	1.108	0.999	1.05	1.173	0.937	0.951	0	159.442	42	21	474	21	1	1	0.0350022	1	1	0.0278539	1	1	9834.7	8877.5	10407	8872.8	11101.3	9325.2
Q187H2	High	Transcriptional regulator, AbrB family Tn1549-like, CTn5-Orf17 OS=Clostridioides difficile (strain 630) OX=272563 GN=CD630_18591 PE=4 SV=1	2	3	0.991	1.076	1.093	0.999	1.054	1.083	0.921	0.949	0.001	5.826	26	2	15	2	1	1	0.531645	1	1	0.211648	1	1	435.6	398.5	431.5	398.2	468.7	419.8
Q187C2	High	Transcriptional regulator, beta-lactams repressor OS=Clostridioides difficile (strain 630) OX=272563 GN=CD630_18100 PE=4 SV=1	7	22	0.969	0.985	0.897	0.999	1.123	0.869	0.983	0.89	0	52.789	42	5	190	7	1	1	0.29029	1	1	0.202676	1	1	2362.8	2634.7	2288.5	2633	2327.4	2958.2
Q183J4	High	Putative phospholipase OS=Clostridioides difficile (strain 630) OX=272563 GN=CD630_27570 PE=4 SV=1	10	13	1.004	1.066	0.713	0.999	0.978	0.717	0.942	1.022	0	57.739	26	10	187	10	1	1	9.3564e-05	1	1	0.000141422	1	1	1057.7	1482.8	1061.7	1481.8	1127.3	1450.4
Q187K5	High	PBECR3 domain-containing protein OS=Clostridioides difficile (strain 630) OX=272563 GN=CD630_18940 PE=4 SV=1	2	2	1.033	1.159	0.666	0.999	0.98	0.689	0.891	1.019	0	9.589	15	2	39	2	1	1	0.0142763	1	1	0.0877176	1	1	118.5	177.8	122.4	177.7	137.4	174.3
Q189N9	Medium	Transcriptional regulator, TetR family OS=Clostridioides difficile (strain 630) OX=272563 GN=CD630_06940 PE=4 SV=1	1	1	0.971	0.977	1.025	0.999	0.987	0.995	0.993	1.013	0.024	2.68	4	1	0	1	1	1	1	1	1	1	1	1	391.3	381.9	379.9	381.6	382.5	376.9
Q18CY5	High	Flagellar hook-basal body complex protein FliE OS=Clostridioides difficile (strain 630) OX=272563 GN=fliE PE=3 SV=1	1	2	1.013	0.875	1.667	0.999	1.146	1.689	1.157	0.872	0	13.415	10	1	52	1	1	1	0.0945896	1	1	0.0938803	1	1	493.5	296.1	499.7	295.9	431.7	339.3
Q18AP9	High	NAD kinase OS=Clostridioides difficile (strain 630) OX=272563 GN=ppnK PE=3 SV=1	6	13	1.082	1.116	0.928	0.999	1.039	1.005	0.97	0.961	0	32.318	22	6	148	6	1	1	0.484029	1	1	1	1	1	3459.5	3729.7	3744.7	3726.7	3860.9	3876.8
Q181S2	High	Putative cysteine desulfurase family protein OS=Clostridioides difficile (strain 630) OX=272563 GN=CD630_36700 PE=3 SV=1	13	35	1.007	0.999	0.722	0.999	1.007	0.728	1.009	0.993	0	162.893	26	13	602	13	1	1	7.88413e-06	1	1	5.55671e-06	1	1	7864.4	10887	7921.8	10877.8	7854	10958.9
Q18CG0	High	50S ribosomal protein L3 OS=Clostridioides difficile (strain 630) OX=272563 GN=rplC PE=3 SV=1	22	270	0.987	0.98	1.386	0.999	1.048	1.37	1.008	0.953	0	456.165	77	22	4591	22	1	1	0.00449161	1	1	0.00791699	1	1	72824.6	52524.9	71913.4	52479.5	71334.8	55041.4
Q18CH1	High	30S ribosomal protein S14 type Z OS=Clostridioides difficile (strain 630) OX=272563 GN=rpsZ PE=3 SV=1	2	8	1.03	1.097	1.543	0.999	1.032	1.59	0.939	0.968	0.005	3.972	21	2	49	2	1	1	5.10428e-05	1	1	4.05209e-05	1	1	3545.5	2298.1	3651	2296	3889.1	2371.9
Q18B05	High	Rod shape-determining protein MreB OS=Clostridioides difficile (strain 630) OX=272563 GN=mreB2 PE=4 SV=1	33	195	1.024	0.994	1.082	0.999	0.987	1.11	1.03	1.012	0	563.629	73	33	2700	33	1	1	1	1	1	0.183126	1	1	53210.2	49157.8	54501.6	49112.1	52908	48518.9
Q18A89	Low	Metallo-beta-lactamase superfamily exported protein OS=Clostridioides difficile (strain 630) OX=272563 GN=CD630_08950 PE=4 SV=1	1	1	1.169	0.962	1.073	0.999	0.947	1.256	1.215	1.055	0.054	1.646	4	1	0	1	1	1	0.990978	1	1	0.596849	1	1	66.9	62.4	78.3	62.3	64.4	59.1
Q182S0	High	Probable dual-specificity RNA methyltransferase RlmN OS=Clostridioides difficile (strain 630) OX=272563 GN=rlmN PE=3 SV=1	12	26	0.938	1.005	1.133	0.999	1.096	1.064	0.933	0.911	0	82.339	28	12	288	12	1	1	0.162586	1	1	0.609544	1	1	8447.8	7457.6	7923.5	7449	8491.8	8175.2
Q17ZY9	High	D-proline reductase proprotein prdA OS=Clostridioides difficile (strain 630) OX=272563 GN=prdA PE=4 SV=1	34	266	0.965	1.096	2.147	0.999	1.076	2.075	0.88	0.928	0	701.935	53	34	4949	34	1	1	2.72589e-06	1	1	1.78863e-06	1	1	72809	33909.9	70264.8	33870.4	79808	36482.8
Q181I0	High	Methionine gamma-lyase OS=Clostridioides difficile (strain 630) OX=272563 GN=mdeA PE=3 SV=1	8	9	1.001	1.005	0.909	0.999	1.089	0.912	0.996	0.917	0	69.529	26	8	191	8	1	1	0.625304	1	1	1	1	1	1023.8	1125.9	1024.9	1124.3	1028.5	1225.9
Q18AZ0	High	Dephospho-CoA kinase OS=Clostridioides difficile (strain 630) OX=272563 GN=coaE PE=3 SV=1	5	6	1.052	1.11	0.781	0.999	0.993	0.823	0.947	1.006	0	22.585	23	5	69	5	1	1	0.235962	1	1	0.800782	1	1	340.3	435.6	358	435	377.9	432.6
Q18CH2	High	50S ribosomal protein L5 OS=Clostridioides difficile (strain 630) OX=272563 GN=rplE PE=3 SV=1	19	431	0.965	0.985	1.261	0.999	1.013	1.219	0.98	0.986	0	329.499	78	19	3906	19	1	1	0.00439052	1	1	0.00822648	1	1	101006	80128.8	97505.1	80011.8	99537.1	81157.3
Q189W6	High	Putative oxidoreductase subunit OS=Clostridioides difficile (strain 630) OX=272563 GN=CD630_07690 PE=3 SV=1	14	17	1.002	1.093	1.059	0.998	0.952	1.063	0.917	1.048	0	110.459	27	14	262	14	1	0.872455	1	1	1	0.420078	1	1	857.6	810.2	859.3	808.6	937.1	771.5
Q181Y9	High	Putative multidrug efflux pump OS=Clostridioides difficile (strain 630) OX=272563 GN=CD630_24070 PE=3 SV=1	32	59	0.847	0.855	1.13	0.998	0.93	0.959	0.991	1.073	0	335.026	33	32	1080	32	1	1	0.325646	1	1	1	1	1	9267.7	8202.4	7848.8	8186.3	7922.9	7626.4
Q18CS9	High	Transcriptional regulator, LysR family OS=Clostridioides difficile (strain 630) OX=272563 GN=CD630_01890 PE=3 SV=1	9	13	1.007	0.975	1.137	0.998	0.949	1.147	1.033	1.052	0	72.402	31	9	276	9	1	1	0.00890462	1	1	0.0297603	1	1	2743.5	2413.7	2763.1	2408.9	2675.6	2289.9
Q18AN9	High	ATP-dependent helicase/nuclease subunit A OS=Clostridioides difficile (strain 630) OX=272563 GN=addA PE=3 SV=1	38	55	0.998	1.025	0.985	0.998	0.996	0.985	0.974	1.002	0	205.592	29	38	485	38	1	1	1	1	1	1	1	1	9831.3	9984.1	9812.3	9963.9	10073.5	9947.2
Q18BC3	High	Vitamin B12-dependent ribonucleotide reductase OS=Clostridioides difficile (strain 630) OX=272563 GN=CD630_12610 PE=3 SV=1	31	84	1.009	1.009	0.873	0.998	0.977	0.883	1.001	1.021	0	320.222	34	31	1285	31	1	1	0.403537	1	1	0.297626	1	1	20151.3	23077.1	20339.8	23028.4	20323.6	22548.3
Q18AZ3	High	Putative heavy-metal transport/detoxification protein OS=Clostridioides difficile (strain 630) OX=272563 GN=CD630_11320 PE=4 SV=1	3	7	0.982	1.014	0.472	0.998	0.945	0.464	0.968	1.055	0	37.291	36	3	98	3	1	1	0.0173316	1	1	0.0162076	1	1	965.9	2047.6	948.4	2043	979.4	1935.6
Q180Z0	High	Putative exopolyphosphatase OS=Clostridioides difficile (strain 630) OX=272563 GN=CD630_34910 PE=4 SV=1	8	12	1.033	1.046	1.066	0.998	1.028	1.103	0.987	0.97	0	37.891	23	8	87	8	1	1	0.481212	1	1	0.0863917	1	1	2726.9	2558.4	2815.8	2552.1	2851.9	2631.1
Q18CI6	High	30S ribosomal protein S4 OS=Clostridioides difficile (strain 630) OX=272563 GN=rpsD PE=3 SV=1	21	296	0.99	1.046	1.402	0.997	1.022	1.392	0.946	0.975	0	293.029	68	21	3063	21	1	1	2.43539e-05	1	1	1.39519e-05	1	1	67174.5	47903.2	66524.7	47780.1	70290.5	48980.2
Q182M8	High	Sodium:glutamate/aspartate symporter family OS=Clostridioides difficile (strain 630) OX=272563 GN=CD630_25410 PE=3 SV=1	8	33	0.935	0.77	0.979	0.997	0.959	0.918	1.215	1.04	0	143.405	20	8	701	8	1	0.851703	1	1	1	0.47618	1	1	7377.6	7533.8	6899.1	7514.4	5677.1	7225.2
Q181Z3	High	Putative multidrug efflux pump OS=Clostridioides difficile (strain 630) OX=272563 GN=CD630_24080 PE=4 SV=2	14	21	0.875	0.822	1.108	0.997	0.89	0.972	1.064	1.12	0	129.358	32	14	405	14	1	0.965109	0.384815	1	1	1	1	1	4372.7	3947.7	3826.8	3936.2	3595.1	3513.7
Q186K2	High	Putative peptidase, M19 family OS=Clostridioides difficile (strain 630) OX=272563 GN=CD630_16460 PE=4 SV=1	8	12	1.1	1.031	0.725	0.997	1.069	0.8	1.067	0.933	0	75.138	31	8	161	8	1	1	3.23063e-05	1	1	0.000165312	1	1	2024.5	2791.1	2226.3	2782.9	2086.4	2983.4
Q182M9	Medium	Putative membrane-bound 0-ACYL transferase,MBOAT family OS=Clostridioides difficile (strain 630) OX=272563 GN=CD630_25430 PE=3 SV=1	2	2	0.858	0.845	0.746	0.997	0.93	0.642	1.016	1.072	0.014	3.148	3	2	0	2	1	1	0.145873	1	1	0.140234	1	1	317.2	425.4	272.2	424.2	268	395.5
Q18CB3	High	DNA repair protein RadA OS=Clostridioides difficile (strain 630) OX=272563 GN=radA PE=3 SV=1	17	36	0.989	0.936	0.898	0.997	0.996	0.891	1.056	1.001	0	136.993	35	17	443	17	1	1	0.0553662	1	1	0.101869	1	1	6755.4	7523.9	6679.5	7500.5	6325	7494.7
Q18BH3	High	Ribosome maturation factor RimP OS=Clostridioides difficile (strain 630) OX=272563 GN=rimP PE=3 SV=1	8	22	1.007	1.257	1.335	0.997	1.019	1.348	0.801	0.978	0	98.265	50	8	414	8	1	0.0343778	4.89283e-05	1	1	3.60295e-05	0.057024	1	6602.4	4946.1	6645.9	4930.4	8300.1	5040.1
Q185L1	High	Putative toxic anion resistance protein OS=Clostridioides difficile (strain 630) OX=272563 GN=CD630_23360 PE=3 SV=1	29	62	1.065	0.962	0.853	0.997	0.919	0.911	1.108	1.084	0	321.805	59	29	939	29	1	1	0.480743	1	1	0.557379	1	1	10959.9	12854.4	11673.4	12811.7	10538.8	11818.8
Q18AI9	High	Putative phosphatase/hydrolase OS=Clostridioides difficile (strain 630) OX=272563 GN=CD630_09870 PE=4 SV=1	6	13	1.073	1.111	1.342	0.997	1.004	1.445	0.966	0.993	0	47.845	24	6	189	6	1	1	0.545969	1	1	0.279808	1	1	3091.4	2304	3316.7	2296	3435	2312.5
Q185W8	High	Putative anaerobic dehydrogenase OS=Clostridioides difficile (strain 630) OX=272563 GN=CD630_21790 PE=3 SV=1	35	64	1.004	0.97	1.023	0.997	0.935	1.03	1.035	1.066	0	237.563	43	35	764	35	1	1	1	1	1	0.509643	1	1	14232.3	13916.6	14288.5	13867.9	13803	13009.6
Q18CU7	High	Putative hydrolase, HAD superfamily, subfamily IA OS=Clostridioides difficile (strain 630) OX=272563 GN=CD630_02100 PE=4 SV=1	11	15	1.052	0.972	0.762	0.996	1.01	0.804	1.082	0.987	0	98.818	57	11	286	11	1	1	0.00485673	1	1	0.0143177	1	1	3645.4	4783.4	3834.4	4766.6	3543.7	4829.5
Q183E6	High	Transcriptional regulator, LysR family OS=Clostridioides difficile (strain 630) OX=272563 GN=CD630_27110 PE=3 SV=1	10	20	0.924	0.938	0.827	0.996	1.002	0.767	0.985	0.994	0	94.946	38	10	250	10	1	1	0.00653767	1	1	0.0016339	1	1	2401.9	2903.4	2219.6	2893.1	2252.4	2910.2
Q18D21	High	Uncharacterized protein OS=Clostridioides difficile (strain 630) OX=272563 GN=CD630_02791 PE=4 SV=1	2	2	0.931	1.024	0.612	0.996	1.099	0.572	0.909	0.907	0	15.421	35	2	42	2	1	1	0.0508529	1	1	0.0705504	1	1	87.5	142.8	81.5	142.3	89.6	156.9
Q18C26	High	Putative drug/sodium antiporter, MATE family OS=Clostridioides difficile (strain 630) OX=272563 GN=CD630_15060 PE=4 SV=1	2	3	1.004	1.096	1.322	0.996	0.986	1.333	0.916	1.01	0.001	5.446	4	2	20	2	1	1	0.0449835	1	1	0.22136	1	1	385.8	291.8	387.4	290.7	422.8	287.7
Q18D74	High	ABC-type transport system, permease OS=Clostridioides difficile (strain 630) OX=272563 GN=CD630_03370 PE=4 SV=1	10	11	0.94	0.964	1.36	0.996	1.086	1.284	0.975	0.917	0	49.517	12	10	151	10	1	1	0.000346088	1	1	0.00234092	1	1	1684.8	1239	1584.5	1234.3	1624.9	1345.4
Q18CS5	High	Orotate phosphoribosyltransferase OS=Clostridioides difficile (strain 630) OX=272563 GN=pyrE PE=3 SV=1	15	54	1.085	1.309	1.199	0.996	1.067	1.306	0.829	0.933	0	181.624	63	15	780	15	1	0.263772	0.0812939	1	1	0.00287938	1	1	17197	14340	18653.6	14285	22504.6	15304
Q18CE7	High	50S ribosomal protein L7/L12 OS=Clostridioides difficile (strain 630) OX=272563 GN=rplL PE=3 SV=1	13	315	1.022	1.039	1.543	0.996	1.03	1.584	0.984	0.967	0	296.46	69	13	5883	13	1	1	0.00607442	1	1	0.0103759	1	1	109365	70882.7	111806	70597.5	113671	72984.5
Q18BK7	High	Uncharacterized protein OS=Clostridioides difficile (strain 630) OX=272563 GN=CD630_13460 PE=4 SV=1	19	38	0.909	0.845	0.935	0.996	0.981	0.853	1.076	1.015	0	148.386	45	19	442	19	1	1	0.819596	1	1	0.0909418	1	1	13240.4	14164.6	12030.9	14106.3	11185.2	13900.2
Q182E9	High	Heme chaperone HemW OS=Clostridioides difficile (strain 630) OX=272563 GN=hemN PE=3 SV=1	6	7	1.022	1.08	0.646	0.996	0.991	0.663	0.946	1.005	0	39.411	17	6	106	6	1	1	0.00814261	1	1	0.014121	1	1	592.8	917.3	605.7	913.5	640	908.9
Q18CE6	High	Transcription termination/antitermination protein NusG OS=Clostridioides difficile (strain 630) OX=272563 GN=nusG PE=3 SV=1	11	50	1.03	0.949	0.964	0.996	1.012	0.997	1.086	0.984	0	249.423	77	11	1234	11	1	1	1	1	1	1	1	1	8309.9	8621.9	8563	8584.7	7883.1	8722
Q18A33	High	Isocitrate dehydrogenase NAD-dependent OS=Clostridioides difficile (strain 630) OX=272563 GN=icd PE=4 SV=1	13	22	1.115	1.106	1.186	0.996	0.976	1.327	1.007	1.02	0	121.178	41	13	373	13	1	1	0.0447392	1	1	0.000490937	1	1	5300.6	4470.4	5907.7	4450.9	5864.5	4363
Q17ZV6	High	Uncharacterized protein OS=Clostridioides difficile (strain 630) OX=272563 GN=CD630_32100 PE=4 SV=2	3	4	1.168	1.153	0.904	0.996	1.007	1.061	1.012	0.989	0	19.676	20	3	54	3	1	1	0.580744	1	1	0.368036	1	1	249.8	276.2	291.7	275	288.1	278
Q184U8	Low	Putative amidohydrolase OS=Clostridioides difficile (strain 630) OX=272563 GN=CD630_31130 PE=4 SV=1	1	1	0.866	1.034	1.417	0.995	1.099	1.234	0.838	0.906	0.052	1.707	2	1	0	1	1	1	0.333451	1	1	1	1	1	261.6	184.6	226.7	183.7	270.5	202.8
Q18B26	High	Rna-binding protein, yhby family OS=Clostridioides difficile (strain 630) OX=272563 GN=CD630_11650 PE=4 SV=1	8	23	0.959	1.059	1.335	0.995	1.031	1.287	0.906	0.965	0	120.102	66	8	473	8	1	1	0.000347323	1	1	0.000359346	1	1	6899.2	5166.3	6619.3	5142.1	7306.8	5326.4
Q181U4	High	Dihydroorotate dehydrogenase, catalytic subunit OS=Clostridioides difficile (strain 630) OX=272563 GN=pyrD2 PE=4 SV=1	4	6	1.036	1.072	1.055	0.995	1.071	1.098	0.967	0.929	0	27.7	11	4	93	4	1	1	0.537002	1	1	0.765603	1	1	534.9	507.1	554	504.7	573.2	543.1
Q188T7	High	Putative conjugative transposon protein DUF961 family Tn5397, CTn3-Orf22 OS=Clostridioides difficile (strain 630) OX=272563 GN=CD630_04970 PE=4 SV=1	9	15	0.915	1.014	1.388	0.995	1.075	1.276	0.902	0.926	0	66.91	56	9	187	9	1	1	0.00501234	1	1	0.0219829	1	1	3604.2	2596.4	3296.2	2584	3656.1	2791.3
Q185S8	High	30S ribosomal protein S2 OS=Clostridioides difficile (strain 630) OX=272563 GN=rpsB PE=3 SV=1	21	377	1.077	1.053	1.277	0.995	1.041	1.381	1.023	0.956	0	454.994	67	21	6439	21	1	1	3.8621e-05	1	1	8.69514e-06	1	1	61057.1	47830.2	65732.1	47600.8	64282.5	49797.9
Q188V1	High	Tetracycline resistance protein Tn5397 OS=Clostridioides difficile (strain 630) OX=272563 GN=tetM PE=4 SV=1	37	132	1.019	1.093	1.378	0.995	1.018	1.411	0.933	0.978	0	563.464	60	37	2949	37	1	0.969264	2.48953e-05	1	1	1.80927e-05	1	1	25763	18700.6	26264.2	18610.4	28152	19028
Q180Q0	High	Putative phosphoesterase OS=Clostridioides difficile (strain 630) OX=272563 GN=CD630_34010 PE=4 SV=1	4	6	0.903	0.761	1.023	0.995	0.88	0.928	1.188	1.13	0	28.638	18	4	94	4	1	0.790957	1	1	1	1	1	1	416.1	406.9	376	404.9	316.5	358.2
Q186M9	Medium	Two-component sensor histidine kinase OS=Clostridioides difficile (strain 630) OX=272563 GN=CD630_16720 PE=4 SV=1	1	1	1.153	0.858	0.873	0.995	0.869	1.012	1.343	1.145	0.045	2.028	2	1	0	1	1	1	0.668809	1	1	1	1	1	133.2	152.6	153.6	151.8	114.4	132.6
Q186N8	High	Putative FMN-binding protein OS=Clostridioides difficile (strain 630) OX=272563 GN=CD630_16800 PE=4 SV=1	2	3	0.925	0.947	1.527	0.995	0.995	1.42	0.976	1	0	9.957	14	2	43	2	1	1	5.50599e-05	1	1	0.000248941	1	1	434.5	284.5	401.9	283.1	411.7	283.2
Q181E9	High	Putative YaaT-like protein involved in sporulation or related to DNA replication OS=Clostridioides difficile (strain 630) OX=272563 GN=CD630_35480 PE=4 SV=1	16	37	0.98	1.062	1.127	0.995	1.013	1.11	0.923	0.982	0	145.693	48	16	413	16	1	1	0.0135138	1	1	0.0245251	1	1	9901.1	8788	9707.5	8742.7	10516.4	8898.8
Q18B79	High	Putative thiamine diphosphokinase OS=Clostridioides difficile (strain 630) OX=272563 GN=CD630_12150 PE=4 SV=1	14	29	0.965	0.929	1.205	0.995	0.986	1.169	1.039	1.009	0	196.414	39	14	639	14	1	1	0.0822692	1	1	0.697854	1	1	7274.7	6036.2	7020	6004.6	6757.6	5952.5
Q184M3	High	Transporter, Major Facilitator Superfamily (MFS) OS=Clostridioides difficile (strain 630) OX=272563 GN=CD630_30360 PE=4 SV=1	10	31	0.837	0.763	1.123	0.995	1.033	0.945	1.096	0.963	0	85.968	14	10	282	10	1	1	0.993021	1	1	1	1	1	12998.6	11572.3	10875.4	11509.4	9924.2	11951.9
Q186A7	High	Uncharacterized protein OS=Clostridioides difficile (strain 630) OX=272563 GN=CD630_22160 PE=4 SV=1	13	23	0.809	0.83	0.878	0.994	0.937	0.714	0.974	1.062	0	78.646	49	13	200	13	1	1	0.698645	1	1	0.0789954	1	1	5149.3	5861.7	4164.7	5828.9	4274.8	5490.6
Q182H1	High	Putative aminotransferase OS=Clostridioides difficile (strain 630) OX=272563 GN=CD630_24840 PE=4 SV=1	6	6	1.023	1.062	1.11	0.994	1.01	1.142	0.963	0.985	0	19.785	17	6	45	6	1	1	0.911564	1	1	0.336963	1	1	330.8	298.1	338.6	296.4	351.4	301
Q183C5	High	Putative membrane-associated phosphatase OS=Clostridioides difficile (strain 630) OX=272563 GN=CD630_26900 PE=4 SV=1	3	5	0.939	0.87	0.967	0.994	0.954	0.913	1.079	1.042	0	6.401	6	3	25	3	1	1	1	1	1	1	1	1	514.4	532.2	482.9	529.1	447.8	507.8
Q188B7	High	Pseudouridine synthase OS=Clostridioides difficile (strain 630) OX=272563 GN=rluB PE=3 SV=1	15	35	0.95	0.98	1.337	0.994	1.046	1.277	0.968	0.951	0	115.667	63	15	620	15	1	1	0.010327	1	1	0.0349325	1	1	13501.2	10099	12820.5	10040.3	13237.6	10562.5
Q185Z5	High	Putative esterase OS=Clostridioides difficile (strain 630) OX=272563 GN=CD630_22040 PE=4 SV=1	12	18	0.962	0.956	1.024	0.994	0.989	0.992	1.006	1.005	0	95.475	48	12	270	12	1	1	1	1	1	1	1	1	4787.7	4673.4	4608.1	4645.5	4578.8	4622.5
Q185E5	High	DNA topoisomerase 3 OS=Clostridioides difficile (strain 630) OX=272563 GN=topB2 PE=3 SV=1	46	98	0.941	0.93	1.3	0.994	0.944	1.231	1.012	1.053	0	391.083	53	45	1421	46	1	1	0.00013917	1	1	0.000443002	1	1	25471.9	19591.4	23976.6	19473.8	23696.6	18495.3
Q187U9	High	Major cold shock protein CspC OS=Clostridioides difficile (strain 630) OX=272563 GN=cspC1 PE=4 SV=1	4	13	0.936	0.618	3.348	0.994	0.818	3.154	1.514	1.215	0	27.009	61	2	115	4	1	1	0.189928	1	1	0.279808	1	1	509.5	152.2	477.1	151.3	315.1	124.5
Q186F4	High	Hydroxyethylthiazole kinase OS=Clostridioides difficile (strain 630) OX=272563 GN=thiM PE=3 SV=1	3	3	1.035	1.168	1.316	0.994	0.929	1.371	0.886	1.07	0	6.598	12	3	37	3	1	1	0.237545	1	1	0.100901	1	1	240.6	182.9	249.1	181.8	281.2	169.9
Q18AT4	High	PTS system, IIB component OS=Clostridioides difficile (strain 630) OX=272563 GN=CD630_10830 PE=4 SV=1	4	8	0.888	0.712	0.551	0.994	1.117	0.492	1.247	0.89	0	55.016	37	4	143	4	1	0.790957	0.000649939	1	1	0.000344601	1	1	1351	2452.5	1199.1	2437.3	961.4	2738.9
Q183T9	High	Transcriptional regulator, DeoR family OS=Clostridioides difficile (strain 630) OX=272563 GN=CD630_28500 PE=4 SV=1	12	28	0.957	0.893	1.297	0.994	0.946	1.248	1.071	1.05	0	122.247	40	12	472	12	1	1	0.00631854	1	1	0.0198881	1	1	6864.6	5293.1	6566.8	5260.2	6129.2	5008.1
Q18AQ1	High	Butyryl-CoA dehydrogenase OS=Clostridioides difficile (strain 630) OX=272563 GN=bcd2 PE=3 SV=1	22	244	0.977	0.967	0.517	0.994	0.919	0.509	1.01	1.081	0	512.389	65	20	4701	22	1	1	2.62669e-07	1	1	1.1616e-07	1	1	35682.6	68974.4	34863.6	68544.8	34510.3	63381.1
Q186E0	High	Transcriptional regulator, repressor ROK family OS=Clostridioides difficile (strain 630) OX=272563 GN=CD630_15840 PE=4 SV=2	4	6	1.134	1.053	0.714	0.994	0.926	0.815	1.076	1.073	0	16.537	11	4	25	4	1	1	0.00483181	1	1	0.0216412	1	1	517.6	724.4	586.8	719.9	545.2	671.1
Q18D63	High	Cobalt transport protein CbiM OS=Clostridioides difficile (strain 630) OX=272563 GN=cbiM PE=3 SV=1	1	8	0.885	0.846	0.66	0.994	0.998	0.588	1.047	0.995	0	10.366	3	1	146	1	1	1	0.000379934	1	1	7.64271e-05	1	1	1929.1	2924.6	1707.8	2906	1631.4	2919.5
Q182E2	High	Putative CRISPR-associated protein OS=Clostridioides difficile (strain 630) OX=272563 GN=CD630_24550 PE=4 SV=1	9	15	0.915	0.974	0.882	0.994	0.977	0.812	0.94	1.017	0	87.753	36	9	251	9	1	1	0.000580547	1	1	2.20985e-05	1	1	4426.6	5019.9	4051.2	4987.9	4311.3	4906.1
Q18D80	High	DUF4132 domain-containing protein OS=Clostridioides difficile (strain 630) OX=272563 GN=CD630_03400 PE=4 SV=1	83	166	0.963	0.98	0.725	0.993	1.031	0.703	0.982	0.964	0	676.298	42	83	2232	83	1	1	2.63106e-06	1	1	2.34341e-06	1	1	34617.9	47721.4	33329.9	47408.6	33941.8	49179
Q180X6	High	Uncharacterized protein OS=Clostridioides difficile (strain 630) OX=272563 GN=CD630_34780 PE=4 SV=1	1	1	1.196	1.072	0.949	0.993	1.04	1.143	1.116	0.956	0.006	3.726	4	1	0	1	1	1	1	1	1	1	1	1	281.3	296.4	336.5	294.5	301.5	308.2
Q189P1	High	Putative tRNA/rRNA methyltransferase, SpoU OS=Clostridioides difficile (strain 630) OX=272563 GN=CD630_06980 PE=3 SV=1	9	18	1.103	1.171	1.353	0.993	0.994	1.503	0.942	1	0	98.895	41	9	409	9	1	1	0.0870793	1	1	0.073847	1	1	3398.9	2511.6	3748.7	2494.9	3980.3	2495.4
Q18BX4	High	2-amino-4-hydroxy-6-hydroxymethyldihydropteridinepyrophosphokinase OS=Clostridioides difficile (strain 630) OX=272563 GN=folK PE=4 SV=1	8	24	1.058	1.128	0.989	0.993	1.061	1.054	0.938	0.936	0	50.613	29	8	161	8	1	1	1	1	1	1	1	1	5334.1	5391.5	5644.1	5354	6018.3	5718.3
Q18BZ3	High	ABC-type transport system, multidrug-family ATP-binding/permease OS=Clostridioides difficile (strain 630) OX=272563 GN=CD630_14730 PE=4 SV=1	4	4	1.036	0.986	0.883	0.993	1.029	0.921	1.05	0.965	0	21.061	7	4	74	4	1	1	1	1	1	0.955795	1	1	173.2	196.1	179.3	194.8	170.8	201.8
Q184Y5	High	Putative DNA-methyltransferase OS=Clostridioides difficile (strain 630) OX=272563 GN=CD630_31470 PE=3 SV=1	16	24	0.893	0.929	1.481	0.993	0.989	1.332	0.961	1.004	0	105.103	30	16	236	16	1	1	0.000466073	1	1	0.00470195	1	1	4951.5	3342.3	4419.3	3319	4598	3305.2
Q188Q3	High	Beta-lactamase OS=Clostridioides difficile (strain 630) OX=272563 GN=CD630_04580 PE=3 SV=1	7	8	1.033	1.061	1.215	0.993	1.102	1.265	0.974	0.901	0	18.622	20	7	34	7	1	1	0.163356	1	1	0.406726	1	1	1167.2	960.6	1206.3	953.7	1238.6	1058.1
Q182H9	High	Mannose-6-phosphate isomerase (Phosphomannose isomerase) (PMI) (Phosphohexomutase) OS=Clostridioides difficile (strain 630) OX=272563 GN=pmi PE=3 SV=1	14	34	1.053	1.026	0.725	0.993	1.065	0.769	1.027	0.932	0	148.503	45	14	549	14	1	1	0.00228179	1	1	0.00969916	1	1	5406	7460.7	5693.3	7407.4	5545.7	7946.6
Q18AP0	High	ATP-dependent helicase/deoxyribonuclease subunit B OS=Clostridioides difficile (strain 630) OX=272563 GN=addB PE=3 SV=1	34	54	1.022	1.003	1.099	0.993	1.022	1.132	1.019	0.971	0	238.892	30	34	701	34	1	1	0.212997	1	1	0.0884383	1	1	6245.3	5681	6383.1	5639.3	6261.3	5806.1
Q187A8	High	Transcriptional regulator, LysR family OS=Clostridioides difficile (strain 630) OX=272563 GN=CD630_17980 PE=3 SV=1	5	6	0.966	0.824	0.946	0.993	0.983	0.921	1.173	1.01	0	33.537	18	5	90	5	1	0.872455	0.773843	1	1	1	1	1	507.1	535.8	489.8	531.8	417.6	526.7
Q184M1	High	Transcriptional regulator, TrmB family OS=Clostridioides difficile (strain 630) OX=272563 GN=CD630_30340 PE=4 SV=1	14	22	0.991	1.009	1.041	0.992	0.969	1.039	0.982	1.024	0	75.157	57	14	290	14	1	1	0.605006	1	1	0.990382	1	1	2324.9	2234.3	2303.2	2217.5	2345	2165.6
F3Y5U9	High	Uncharacterized protein OS=Clostridioides difficile (strain 630) OX=272563 GN=CD630_21251 PE=4 SV=1	1	1	0.993	0.796	0.745	0.992	1.011	0.745	1.247	0.981	0	15.2	26	1	59	1	1	1	0.0352017	1	1	0.258871	1	1	84.1	112.8	83.4	112	66.9	114.1
Q183T5	High	Transcriptional regulator, MarR family OS=Clostridioides difficile (strain 630) OX=272563 GN=CD630_28440 PE=4 SV=1	3	3	0.943	0.915	1.046	0.992	1.081	0.994	1.03	0.918	0.003	4.965	18	3	0	3	1	1	1	1	1	1	1	1	156.9	150	147.9	148.9	143.6	162.2
Q18CK7	High	Putative ferredoxin/flavodoxin oxidoreductase,beta subunit OS=Clostridioides difficile (strain 630) OX=272563 GN=CD630_01170 PE=4 SV=1	13	110	1.013	1.056	0.537	0.992	0.987	0.548	0.959	1.005	0	338.695	67	13	3279	13	1	1	1.04511e-07	1	1	1.1616e-07	1	1	10071.5	18768.4	10205.4	18623.8	10637.7	18533.7
Q189H6	High	Transcriptional regulator, Crp family OS=Clostridioides difficile (strain 630) OX=272563 GN=CD630_06290 PE=4 SV=1	4	5	1.136	1.136	0.939	0.992	0.979	1.075	1	1.014	0	54.496	23	4	163	4	1	1	1	1	1	1	1	1	948.7	1009.8	1077.4	1002.1	1077.9	988.5
Q187A3	High	Uncharacterized protein OS=Clostridioides difficile (strain 630) OX=272563 GN=CD630_17910 PE=4 SV=1	5	10	1.044	1.039	0.824	0.992	0.97	0.867	1.005	1.023	0	47.448	38	5	141	5	1	1	0.00426876	1	1	0.0409878	1	1	1543	1873.6	1611.2	1859	1603.3	1817.3
Q18BL0	High	Glutamine synthetase OS=Clostridioides difficile (strain 630) OX=272563 GN=glnA PE=3 SV=1	30	80	1.023	0.979	1.259	0.992	0.984	1.297	1.045	1.009	0	302.233	43	30	1290	30	1	1	0.0152995	1	1	0.00239513	1	1	19537.2	15523.6	19978.9	15402.1	19120	15268.6
Q182L2	High	Probable nicotinate-nucleotide adenylyltransferase OS=Clostridioides difficile (strain 630) OX=272563 GN=nadD PE=3 SV=1	7	15	0.929	0.971	0.98	0.992	0.982	0.917	0.957	1.01	0	56.595	39	7	211	7	1	1	1	1	1	0.980677	1	1	4232.8	4318.4	3930.8	4284.4	4109.2	4242
Q187B7	High	Pyridoxal-dependent decarboxylase, group IV decarboxylase family OS=Clostridioides difficile (strain 630) OX=272563 GN=CD630_18080 PE=3 SV=1	7	8	1.061	1.081	0.892	0.992	0.99	0.955	0.982	1.002	0	28.832	19	7	69	7	1	1	0.657967	1	1	1	1	1	634.6	711	673.5	705.3	686.2	704
Q17ZZ2	High	Putative electron transfer protein OS=Clostridioides difficile (strain 630) OX=272563 GN=prdC PE=4 SV=1	23	73	1.026	1.157	1.52	0.992	1.01	1.572	0.886	0.982	0	364.499	60	23	1291	23	1	0.965109	6.25251e-05	1	1	1.21286e-05	1	1	21903.6	14413.6	22470.4	14295.2	25351.3	14560.1
Q182W2	High	UPF0237 protein CD630_26270 OS=Clostridioides difficile (strain 630) OX=272563 GN=CD630_26270 PE=3 SV=1	9	29	1.185	1.265	1.025	0.992	1.082	1.225	0.937	0.917	0	93.655	78	9	585	9	1	0.872455	1	1	1	0.188987	1	1	12583.5	12276.3	14917.2	12175.4	15914.3	13283.8
Q181H4	High	Uncharacterized protein OS=Clostridioides difficile (strain 630) OX=272563 GN=CD630_35720 PE=4 SV=1	4	5	1.034	0.918	0.905	0.992	0.952	0.943	1.126	1.042	0	30.986	24	4	104	4	1	1	0.0818274	1	1	0.329369	1	1	385.8	426.5	398.9	422.9	354.2	405.9
Q185L9	High	Transcriptional regulator, LysR family OS=Clostridioides difficile (strain 630) OX=272563 GN=CD630_23450 PE=3 SV=1	8	18	0.945	1.01	1.122	0.992	0.981	1.069	0.936	1.011	0	72.075	29	8	223	8	1	1	0.0443152	1	1	0.0875799	1	1	2813.2	2506.8	2657.9	2485.6	2840.3	2459.5
Q18CB0	High	Protein-arginine kinase OS=Clostridioides difficile (strain 630) OX=272563 GN=mcsB PE=3 SV=1	20	47	1.062	1.086	0.758	0.991	0.989	0.812	0.978	1.002	0	205.496	53	20	697	20	1	1	0.0342286	1	1	0.02913	1	1	6398	8435.8	6791.5	8361.8	6946.6	8343.2
Q186S2	High	Putative molybdenum cofactor sulfurase OS=Clostridioides difficile (strain 630) OX=272563 GN=CD630_17150 PE=4 SV=1	7	16	0.993	0.883	0.736	0.991	0.954	0.737	1.124	1.039	0	56.711	51	7	225	7	1	1	0.029252	1	1	0.0645616	1	1	3442.8	4678.9	3419.1	4637	3041.6	4462.1
Q186H1	High	Transcriptional regulator, GntR family OS=Clostridioides difficile (strain 630) OX=272563 GN=CD630_16170 PE=4 SV=1	8	12	1.003	1.05	1.134	0.991	0.968	1.148	0.955	1.023	0	62.853	53	8	140	8	1	1	0.00364491	1	1	0.00126645	1	1	3550.1	3130.1	3560.6	3102	3728.3	3031.4
Q180Y5	High	UTP--glucose-1-phosphate uridylyltransferase OS=Clostridioides difficile (strain 630) OX=272563 GN=gtaB1 PE=3 SV=1	20	50	1.05	1.137	1.028	0.991	1.035	1.089	0.923	0.957	0	172.955	50	19	618	20	1	1	0.938358	1	1	1	1	1	11428.3	11113.3	11996.2	11013.2	12998.4	11507.1
Q183S7	High	Putative zinc-binding dehydrogenase OS=Clostridioides difficile (strain 630) OX=272563 GN=CD630_28430 PE=4 SV=1	16	47	1.014	1.016	1.193	0.991	1.088	1.221	0.997	0.911	0	250.479	54	16	868	16	1	1	0.764257	1	1	0.116399	1	1	10172.1	8524.1	10309.7	8447.1	10335.6	9270.6
Q18D79	High	Two-component sensor histidine kinase OS=Clostridioides difficile (strain 630) OX=272563 GN=CD630_03380 PE=4 SV=1	2	3	0.974	1.251	1.118	0.991	1.08	1.099	0.779	0.918	0	9.804	7	2	49	2	1	1	1	1	1	1	1	1	38.6	34.5	37.6	34.2	48.3	37.3
Q185F9	High	Two-component sensor histidine kinase OS=Clostridioides difficile (strain 630) OX=272563 GN=CD630_22880 PE=4 SV=1	7	8	0.881	0.932	1.017	0.991	1.009	0.904	0.945	0.982	0	40.998	12	7	129	7	1	1	1	1	1	1	1	1	576.1	566.7	507.3	561.4	536.9	572
Q18D11	High	TPR_REGION domain-containing protein OS=Clostridioides difficile (strain 630) OX=272563 GN=CD630_02720 PE=4 SV=1	21	54	0.945	0.944	1.241	0.991	1.012	1.183	1.001	0.979	0	136.223	38	21	579	21	1	1	0.00581953	1	1	0.0127338	1	1	21625.1	17430.9	20425.1	17268.9	20408.3	17642.9
Q188Z2	High	Transcriptional regulator, beta-lactams repressor OS=Clostridioides difficile (strain 630) OX=272563 GN=CD630_05470 PE=4 SV=1	9	18	0.946	0.926	0.936	0.991	0.981	0.894	1.022	1.01	0	69.892	47	9	228	9	1	1	0.803889	1	1	0.0725392	1	1	4591.3	4906.4	4344.6	4860.6	4250.7	4813.2
Q18B55	High	Fructose-1,6-bisphosphatase class 3 OS=Clostridioides difficile (strain 630) OX=272563 GN=fbp PE=3 SV=1	30	52	1.077	1.247	1.069	0.991	1.049	1.162	0.863	0.944	0	229.234	46	30	576	30	1	0.255126	0.272005	1	1	0.0331952	1	1	8318.2	7780	8955.9	7706	10376.5	8164
Q18AK1	High	Fumarate hydratase class I, subunit B OS=Clostridioides difficile (strain 630) OX=272563 GN=fumB PE=4 SV=1	7	8	1.039	0.923	0.808	0.99	0.981	0.848	1.126	1.009	0	66.617	41	7	168	7	1	1	0.0145995	1	1	0.0875799	1	1	1013.8	1254.5	1053.8	1242.5	935.8	1230.9
Q184R4	High	Tagatose-6-phosphate kinase OS=Clostridioides difficile (strain 630) OX=272563 GN=tagK PE=3 SV=1	10	23	1.1	1.019	0.198	0.99	1.023	0.22	1.079	0.969	0	187.394	41	10	509	10	1	1	0.00422273	1	1	0.00590003	1	1	1168.4	5906.4	1285.2	5849.9	1190.7	6039.9
Q185P4	High	Quinolinate synthase A OS=Clostridioides difficile (strain 630) OX=272563 GN=nadA PE=3 SV=1	11	13	1.026	0.979	1.053	0.99	0.993	1.091	1.047	0.997	0	44.804	36	11	88	11	1	1	1	1	1	0.889623	1	1	1914.9	1818.3	1964	1800.6	1875.2	1805.9
Q18C44	High	Putative iron-sulfur protein OS=Clostridioides difficile (strain 630) OX=272563 GN=CD630_15250 PE=4 SV=1	3	3	0.995	0.844	0.613	0.99	1.021	0.616	1.18	0.97	0.002	5.054	7	3	0	3	1	1	0.00280657	1	1	0.00211015	1	1	124.2	202.6	123.6	200.6	104.7	206.7
Q186N9	High	Putative nucleoside hydrolase, IUNH family OS=Clostridioides difficile (strain 630) OX=272563 GN=iunH PE=4 SV=1	13	54	1.084	1.231	1.229	0.99	1.097	1.346	0.881	0.902	0	231.44	45	13	1218	13	1	1	0.0638694	1	1	0.00510625	1	1	6461.2	5259.1	7006.8	5207.5	7952.9	5771.8
Q182E8	High	Chaperone protein DnaK OS=Clostridioides difficile (strain 630) OX=272563 GN=dnaK PE=3 SV=1	63	579	1.081	1.169	1.158	0.99	1.069	1.264	0.924	0.926	0	1170.19	77	63	11547	63	1	1	0.362267	1	1	0.315958	1	1	144126	124431	155776	123200	168511	133074
Q182F3	High	Putative tRNA-nucleotidyltransferase/Poly(A) polymerase family member OS=Clostridioides difficile (strain 630) OX=272563 GN=CD630_24660 PE=3 SV=1	16	24	1.039	1.092	1.317	0.99	0.993	1.383	0.952	0.997	0	73.864	37	16	183	16	1	1	0.00199273	1	1	0.00325278	1	1	2318.8	1760.3	2409.4	1742.7	2531	1748.5
Q182W7	High	Putative fes-containing cyanobacterial-specific oxidoreductase OS=Clostridioides difficile (strain 630) OX=272563 GN=CD630_26330 PE=4 SV=1	11	16	1.03	1.126	1.194	0.99	1.036	1.242	0.915	0.955	0	72.274	24	11	236	11	1	0.21466	9.17695e-05	1	1	2.03694e-05	1	1	4267.2	3574.9	4395.5	3539	4805.4	3704.7
Q186N3	High	Pyrrolidone-carboxylate peptidase OS=Clostridioides difficile (strain 630) OX=272563 GN=pcp PE=3 SV=1	3	4	1.04	1.111	1.461	0.99	0.935	1.534	0.936	1.059	0	19.925	17	3	83	3	1	1	5.17128e-05	1	1	1.38339e-05	1	1	759.6	520	789.7	514.7	843.6	486.2
Q18BK3	Medium	PTS system, glucose-like IIBC component OS=Clostridioides difficile (strain 630) OX=272563 GN=CD630_13360 PE=4 SV=1	1	2	0.717	0.643	0.67	0.99	0.848	0.485	1.114	1.167	0.03	2.524	1	1	28	1	0.443841	0.0799382	0.000390725	1	1	1.49399e-05	1	1	922.3	1375.6	661	1361.5	593.2	1166.8
Q188H7	High	D-lactate dehydrogenase OS=Clostridioides difficile (strain 630) OX=272563 GN=ldhA PE=3 SV=1	23	192	1.056	0.981	0.433	0.99	0.966	0.461	1.076	1.025	0	372.877	54	23	2875	23	1	1	1.45589e-06	1	1	2.96333e-06	1	1	26533.7	61324.4	28008.3	60695.8	26032.1	59242.5
Q184I0	High	ABC-type transport system, sulfonate-family ATP-binding protein OS=Clostridioides difficile (strain 630) OX=272563 GN=ssuB2 PE=4 SV=1	1	2	1.072	1.089	1.309	0.99	1.102	1.417	0.984	0.898	0	15.884	5	1	72	1	1	1	0.116355	1	1	0.101833	1	1	57.2	43.7	61.3	43.3	62.3	48.2
Q187A1	High	Putative oxidoreductase OS=Clostridioides difficile (strain 630) OX=272563 GN=CD630_17930 PE=4 SV=1	1	1	1.046	0.989	0.885	0.99	1.142	0.935	1.057	0.867	0	10.138	8	1	43	1	1	1	0.957411	1	1	1	1	1	85.4	96.4	89.3	95.5	84.5	110.1
Q183R4	High	Aminotransferase OS=Clostridioides difficile (strain 630) OX=272563 GN=CD630_28280 PE=3 SV=1	19	38	1.06	1.092	0.285	0.99	1.036	0.305	0.971	0.956	0	191.944	49	19	695	19	1	1	2.23743e-08	1	1	2.79086e-08	1	1	3459.3	12128	3667	12003.3	3776.4	12561
Q180E1	High	Uncharacterized protein OS=Clostridioides difficile (strain 630) OX=272563 GN=CD630_32970 PE=4 SV=1	10	14	0.914	0.963	1.02	0.99	0.974	0.943	0.95	1.016	0	94.44	51	10	298	10	1	1	1	1	1	1	1	1	2390.2	2343.6	2185.8	2319.2	2301.5	2282.6
Q18A02	High	Electron transfer flavoprotein beta-subunit,core OS=Clostridioides difficile (strain 630) OX=272563 GN=etfB2 PE=4 SV=1	2	11	0.936	0.946	0.611	0.99	1.071	0.578	0.989	0.924	0	7.548	4	2	94	2	1	1	0.0124023	1	1	0.0235528	1	1	2554	4180	2389.8	4136.2	2416.3	4478.5
Q183D3	High	Transcriptional regulator, sigma-54 dependent OS=Clostridioides difficile (strain 630) OX=272563 GN=CD630_27000 PE=4 SV=1	2	2	1.011	0.986	1.044	0.989	0.906	1.067	1.026	1.092	0	12.514	3	2	34	2	1	1	0.854994	1	1	1	1	1	388.3	371.9	392.6	368	382.7	337
Q18B28	High	Transcriptional regulator, GntR family OS=Clostridioides difficile (strain 630) OX=272563 GN=CD630_11690 PE=4 SV=1	11	24	0.986	0.964	0.939	0.989	0.959	0.936	1.022	1.031	0	99.427	45	11	338	11	1	1	0.510253	1	1	0.787017	1	1	2309.6	2459.8	2276.8	2433.5	2227.6	2359.4
Q18CB7	High	Transcriptional regulator OS=Clostridioides difficile (strain 630) OX=272563 GN=CD630_00350 PE=4 SV=1	4	5	1.017	1.045	0.909	0.989	0.923	0.935	0.973	1.072	0	33.5	16	4	74	4	1	1	0.0591794	1	1	0.114973	1	1	437.7	481.3	445	476.1	457.5	444.2
Q189J9	High	Transcriptional regulator, GntR family OS=Clostridioides difficile (strain 630) OX=272563 GN=CD630_06520 PE=4 SV=1	2	3	1.044	0.968	0.817	0.989	0.992	0.863	1.078	0.997	0	17.881	19	2	75	2	1	1	0.329769	1	1	0.473959	1	1	241.9	295.9	252.5	292.6	234.2	293.4
Q18CW5	High	Flagellar hook-associated protein 1 OS=Clostridioides difficile (strain 630) OX=272563 GN=flgK PE=3 SV=1	29	63	1.049	1.062	1.642	0.989	1.048	1.742	0.987	0.944	0	285.853	70	29	1129	29	1	1	0.00103094	1	1	0.00103853	1	1	16244.5	9890.6	17039.3	9779.7	17259.1	10364.7
F3Y5U0	High	Uncharacterized protein OS=Clostridioides difficile (strain 630) OX=272563 GN=CD630_17281 PE=4 SV=1	2	4	1.065	1.014	0.579	0.989	0.956	0.623	1.051	1.035	0	20.856	31	2	61	2	1	1	0.00218963	1	1	0.0146117	1	1	333.4	576.1	355	569.6	337.9	550.6
Q18CJ5	High	30S ribosomal protein S9 OS=Clostridioides difficile (strain 630) OX=272563 GN=rpsI PE=3 SV=1	12	114	0.978	1.007	1.676	0.989	0.999	1.658	0.971	0.99	0	204.084	77	12	2205	12	1	1	1.22618e-06	1	1	1.03471e-06	1	1	43643.3	26034.4	42661.7	25738	43951.3	26009.9
Q181Y4	High	Putative 2-thiocytidine tRNA biosynthesis protein TtcA OS=Clostridioides difficile (strain 630) OX=272563 GN=CD630_23980 PE=3 SV=1	14	28	1.03	1.127	1.433	0.989	0.998	1.494	0.914	0.991	0	127.913	42	14	408	14	1	1	0.0368632	1	1	0.02666	1	1	4543.5	3170.6	4681.4	3134.3	5121.7	3163.3
Q18D10	High	Heat shock protein 90 (Heat shock protein HtpG)(High temperature protein G) OS=Clostridioides difficile (strain 630) OX=272563 GN=htpG PE=4 SV=1	54	232	1.053	1.184	1.148	0.989	1.084	1.223	0.889	0.912	0	846.694	68	54	4060	54	1	1	0.16291	1	1	0.039818	1	1	74105.2	64576.7	78042.2	63834.7	87759.8	70017
Q186J1	High	Tellurium resistance protein terD1 OS=Clostridioides difficile (strain 630) OX=272563 GN=terD1 PE=4 SV=1	13	59	1.007	0.924	0.78	0.988	0.874	0.794	1.089	1.132	0	260.691	63	10	1625	13	1	1	0.000519643	1	1	0.000848073	1	0.781209	13133.9	16843.8	13221.1	16649	12137.2	14713.8
Q183R0	High	Putative flavodoxin OS=Clostridioides difficile (strain 630) OX=272563 GN=CD630_28250 PE=4 SV=1	6	8	0.993	0.932	0.722	0.988	0.997	0.725	1.066	0.991	0	19.9	36	6	47	6	1	1	0.00674536	1	1	0.0299569	1	1	1317.8	1825.1	1308.6	1803.9	1227.5	1820
Q18C18	High	Uncharacterized protein OS=Clostridioides difficile (strain 630) OX=272563 GN=CD630_14960 PE=4 SV=1	16	54	0.943	0.905	1.226	0.988	1.012	1.169	1.042	0.976	0	342.018	39	16	1611	16	1	1	0.021017	1	1	0.10474	1	1	16982.2	13855.8	16007.7	13693.3	15365.6	14024.5
Q181M5	High	Putative signaling protein OS=Clostridioides difficile (strain 630) OX=272563 GN=CD630_36250 PE=4 SV=1	9	10	1.055	0.94	0.983	0.988	0.925	1.05	1.122	1.068	0	36.744	10	9	111	9	1	1	1	1	1	1	1	1	1133.8	1152.9	1196.2	1139.3	1066.3	1066.5
Q184E2	High	Transcriptional regulator, HTH-type OS=Clostridioides difficile (strain 630) OX=272563 GN=CD630_29500 PE=4 SV=1	9	16	1.012	1.041	1.077	0.988	1.049	1.103	0.972	0.942	0	87.016	42	9	231	9	1	1	0.33393	1	1	0.214535	1	1	3783.7	3512	3828.5	3470.5	3937.5	3684.8
Q18A24	High	Rubrerythrin OS=Clostridioides difficile (strain 630) OX=272563 GN=rbr PE=4 SV=1	21	763	1.071	1.119	1.108	0.988	0.997	1.201	0.957	0.992	0	571.129	89	21	14757	21	1	1	0.791353	1	1	0.243086	1	1	185847	167676	199014	165691	207892	167091
Q187C5	High	Uncharacterized protein OS=Clostridioides difficile (strain 630) OX=272563 GN=CD630_18150 PE=4 SV=1	14	34	0.979	0.988	1.142	0.988	0.967	1.132	0.992	1.022	0	115.929	29	14	502	14	1	1	0.0134301	1	1	0.0465922	1	1	5237.5	4585.8	5129.8	4531.1	5173.5	4432.3
Q18CW2	High	Phosphoribosylformylglycinamidine cyclo-ligase OS=Clostridioides difficile (strain 630) OX=272563 GN=purG PE=3 SV=1	19	38	1.02	0.974	0.956	0.988	0.909	0.987	1.048	1.087	0	162.781	48	19	583	19	1	1	0.544972	1	1	1	1	1	7852.5	8218.1	8010.3	8118.9	7647	7467.4
Q18D86	High	Uncharacterized protein OS=Clostridioides difficile (strain 630) OX=272563 GN=CD630_03410 PE=4 SV=1	8	18	1.084	1.061	0.313	0.988	1.059	0.343	1.022	0.933	0	92.804	46	8	297	8	1	1	2.02044e-08	1	1	2.79086e-08	1	1	2251.3	7200.3	2439.6	7112.5	2388.3	7625.8
Q18BK5	High	Putative galactose-1-phosphate uridylyltransferase OS=Clostridioides difficile (strain 630) OX=272563 GN=CD630_13400 PE=4 SV=1	5	11	1.081	1.135	0.975	0.988	0.981	1.066	0.952	1.007	0	51.306	19	5	158	5	1	1	1	1	1	0.639198	1	1	1421.6	1458.7	1536.2	1440.6	1613.6	1431.3
Q18CR1	High	Carbon monoxide dehydrogenase OS=Clostridioides difficile (strain 630) OX=272563 GN=cooS PE=4 SV=1	36	96	1.056	0.962	0.32	0.988	0.904	0.342	1.097	1.092	0	429.17	45	36	1539	36	1	1	2.97521e-06	1	1	3.83707e-06	1	1	12217.7	38192	12903.3	37719.5	11758.7	34540.9
Q184I2	Low	ABC-type transport system, sulfonate-family permease OS=Clostridioides difficile (strain 630) OX=272563 GN=ssuC2 PE=3 SV=1	1	1	0.9	0.903	0.931	0.988	1.062	0.848	0.996	0.93	0.056	1.602	3	1	0	1	1	1	0.817773	1	1	0.101987	1	1	118.6	127.4	106.7	125.8	107.1	135.2
Q18C13	High	Putative 3-methyladenine DNA glycosylase OS=Clostridioides difficile (strain 630) OX=272563 GN=CD630_14930 PE=3 SV=1	4	4	1.128	0.967	0.461	0.987	0.72	0.527	1.166	1.371	0	14.607	16	4	59	4	1	1	3.15685e-05	1	0.739474	0.000126351	1	0.559341	366.8	794.8	413.6	784.7	354.6	572.5
Q186U1	High	Putative cobalamin-binding protein OS=Clostridioides difficile (strain 630) OX=272563 GN=CD630_17320 PE=4 SV=1	2	2	1.052	0.836	0.922	0.987	0.876	0.983	1.258	1.127	0	19.453	14	2	55	2	1	1	1	1	1	1	1	1	85.9	93.2	90.4	92	71.9	81.7
Q18BP3	High	Putative beta-lactamase-inhibitor protein II OS=Clostridioides difficile (strain 630) OX=272563 GN=CD630_13740 PE=4 SV=1	1	2	1.2	1.336	1.578	0.987	0.931	1.918	0.898	1.061	0.006	3.877	0	1	19	1	1	1	0.634866	1	1	0.869367	1	1	230.2	145.9	276.2	144	307.6	135.8
Q184H3	Medium	Putative Helix-Turn-Helix DNA-binding protein OS=Clostridioides difficile (strain 630) OX=272563 GN=CD630_29830 PE=4 SV=1	1	1	0.874	0.833	0.525	0.987	0.846	0.465	1.049	1.167	0.046	1.969	2	1	19	1	1	1	0.000123232	1	1	5.39673e-05	1	1	203	386.7	177.5	381.7	169.2	327.1
F3Y5X0	High	Uncharacterized protein OS=Clostridioides difficile (strain 630) OX=272563 GN=CD630_00181 PE=4 SV=1	2	2	0.977	1.047	2.18	0.987	0.912	2.158	0.933	1.082	0.001	5.976	38	2	42	2	1	1	2.97521e-06	1	1	5.49677e-06	1	1	344.6	158	336.6	156	360.9	144.2
Q184U3	High	Putative iron-containing alcohol dehydrogenase OS=Clostridioides difficile (strain 630) OX=272563 GN=CD630_31050 PE=4 SV=1	3	3	0.952	0.899	1.235	0.987	0.954	1.192	1.06	1.034	0	24.917	12	3	129	3	1	1	1	1	1	1	1	1	114.3	92.5	108.8	91.3	102.7	88.3
Q181I2	High	Putative pseudouridine synthase RsuA-like OS=Clostridioides difficile (strain 630) OX=272563 GN=CD630_35820 PE=4 SV=1	8	11	0.943	1.032	1.199	0.987	1.009	1.146	0.914	0.978	0	40.511	32	8	82	8	1	1	0.0114535	1	1	0.240999	1	1	2042.8	1703.6	1926.1	1681.3	2108	1719.2
[truncated: 1,045 more rows]
