# Supplementary material for: Characterization of the Clostridioides difficile 630Δerm putative Pro-Pro endopeptidase CD1597
Source: Access Microbiol. 2024 Oct 8;6(10):000855.v3. doi: 10.1099/acmi.0.000855.v3 (PMC11460543; doi:10.1099/acmi.0.000855.v3)
Supplement: Uncited Table S4. [file acmi-6-00855-s005.xlsx]

## Sheet: Proteins
Accession	Protein FDR Confidence: Combined	Description	# Peptides	# PSMs	Abundance Ratio: (cd1597::CT) / (tcdC::CT)	Abundance Ratio: (cd1597::CT) / (WT)	Abundance Ratio: (tcdC::CT) / (WT)	Exp. q-value: Combined	Sum PEP Score	Coverage [%]	# Unique Peptides	Score Mascot: Mascot	# Peptides (by Search Engine): Mascot	Abundance Ratio Adj. P-Value: (cd1597::CT) / (tcdC::CT)	Abundance Ratio Adj. P-Value: (cd1597::CT) / (WT)	Abundance Ratio Adj. P-Value: (tcdC::CT) / (WT)	Abundances (Grouped): cd1597::CT	Abundances (Grouped): tcdC::CT	Abundances (Grouped): WT
Q186D6	High	Uncharacterized protein OS=Clostridioides difficile (strain 630) OX=272563 GN=CD630_15810 PE=4 SV=1	36	2408	1.217	1.454	1.195	0	382.126	94	36	27404	36	1	0.680895	0.786919	991240	814329	681546
Q183C2	High	Small, acid-soluble spore protein alpha OS=Clostridioides difficile (strain 630) OX=272563 GN=sspA PE=4 SV=1	16	1004	1.159	0.941	0.812	0	315.327	96	12	16942	16	1	0.999999	0.999999	396606	342206	421559
Q18BV5	High	Peroxiredoxin OS=Clostridioides difficile (strain 630) OX=272563 GN=cotE PE=3 SV=1	50	970	1.122	1.198	1.068	0	752.999	74	50	20228	50	1	0.841683	0.999999	292042	260370	243793
Q188I3	High	Isocaprenoyl-CoA:2-hydroxyisocaproate CoA-transferase OS=Clostridioides difficile (strain 630) OX=272563 GN=hadA PE=3 SV=1	37	736	0.901	1.188	1.319	0	646.185	83	37	10966	37	1	0.591581	0.121637	267049	296554	224848
Q189E4	High	Spore-coat protein, manganese catalase OS=Clostridioides difficile (strain 630) OX=272563 GN=cotCB PE=4 SV=1	12	910	1.115	1.114	0.999	0	224.979	66	11	14454	12	1	0.947279	0.998716	255027	228774	228922
Q18AS2	High	Exosporium cysteine rich protein OS=Clostridioides difficile (strain 630) OX=272563 GN=CdeC PE=4 SV=1	24	973	1.072	1.171	1.093	0	479.651	58	24	24592	24	1	0.582128	0.507885	254767	237636	217477
Q181R8	High	Putative aminotransferase OS=Clostridioides difficile (strain 630) OX=272563 GN=CD630_36640 PE=4 SV=1	36	932	0.881	0.919	1.043	0	741.004	88	35	18596	36	0.801024	0.577916	0.999999	252765	286981	275019
Q181G7	High	Spore coat protein OS=Clostridioides difficile (strain 630) OX=272563 GN=sipL PE=4 SV=1	49	710	1.055	0.975	0.924	0	646.669	77	49	10144	49	1	0.999999	0.999999	243584	230952	249867
Q183B6	High	Pyruvate-ferredoxin oxidoreductase OS=Clostridioides difficile (strain 630) OX=272563 GN=pfo PE=3 SV=1	73	902	0.98	0.833	0.85	0	1163.74	74	73	18157	73	1	0.947346	0.790943	243344	248330	292117
Q188I5	High	Acyl-CoA dehydrogenase, short-chain specific OS=Clostridioides difficile (strain 630) OX=272563 GN=acdB PE=3 SV=1	34	821	0.939	0.973	1.035	0	578.495	86	32	17229	34	1	0.901755	0.999999	232864	247888	239391
Q17ZZ3	High	Small, acid-soluble spore protein beta OS=Clostridioides difficile (strain 630) OX=272563 GN=sspB PE=4 SV=2	15	959	1.081	0.976	0.903	0	178.543	100	11	14333	15	1	0.999999	0.999999	225291	208425	230929
Q18C29	High	Spore coat protein OS=Clostridioides difficile (strain 630) OX=272563 GN=cotB PE=4 SV=1	23	664	1.155	1.205	1.044	0	377.659	82	23	12755	23	1	0.786408	0.948113	194452	168367	161324
Q18A24	High	Rubrerythrin OS=Clostridioides difficile (strain 630) OX=272563 GN=rbr PE=4 SV=1	16	503	1.11	0.939	0.846	0	277.677	80	16	9190	16	1	0.780104	0.093111	160056	144188	170410
Q188I4	High	Beta-subunit of electron transfer flavoprotein OS=Clostridioides difficile (strain 630) OX=272563 GN=etfB1 PE=4 SV=1	29	764	0.872	0.821	0.941	0	428.223	90	28	16356	29	1	0.786408	0.999999	155249	178039	189198
Q186G8	High	Spore coat assembly protein OS=Clostridioides difficile (strain 630) OX=272563 GN=cotA PE=4 SV=1	17	366	1.162	1.235	1.063	0	231.39	68	17	5779	17	1	0.954516	0.999999	126636	109010	102560
Q181Y5	High	Spore coat protein, manganese catalase OS=Clostridioides difficile (strain 630) OX=272563 GN=cotD PE=4 SV=1	10	753	1.156	1.02	0.882	0	192.862	69	9	10470	10	1	0.999999	0.999999	119880	103686	117492
Q182W3	High	Stage IV sporulation protein A OS=Clostridioides difficile (strain 630) OX=272563 GN=spoIVA PE=1 SV=2	41	388	1.087	0.866	0.796	0	489.812	81	41	7044	41	1	0.482327	0.0827486	111355	102408	128618
Q182L9	High	Aminotransferase, alanine--glyoxylate transaminase OS=Clostridioides difficile (strain 630) OX=272563 GN=CD630_25320 PE=3 SV=1	30	437	0.901	1.175	1.305	0	547.852	92	30	8780	30	1	0.661002	0.238641	111121	123385	94557.3
Q18BK6	High	Aminotransferase OS=Clostridioides difficile (strain 630) OX=272563 GN=aspB PE=3 SV=1	36	345	0.932	1.014	1.088	0	389.784	72	35	5147	36	1	0.999999	0.226083	109497	117468	107989
Q18AQ1	High	Butyryl-CoA dehydrogenase OS=Clostridioides difficile (strain 630) OX=272563 GN=bcd2 PE=3 SV=1	28	379	1.032	1.072	1.039	0	412.796	78	26	8774	28	1	0.938539	0.999999	109399	106042	102059
Q18CE4	High	Elongation factor Tu OS=Clostridioides difficile (strain 630) OX=272563 GN=tuf1 PE=3 SV=1	38	533	0.916	0.739	0.807	0	563.24	95	38	13068	38	1	0.702925	0.658108	103842	113335	140489
Q188H7	High	D-lactate dehydrogenase OS=Clostridioides difficile (strain 630) OX=272563 GN=ldhA PE=3 SV=1	25	371	0.886	0.94	1.062	0	317.498	68	25	5906	25	0.801024	0.482327	0.999999	102861	116139	109409
Q18AQ7	High	3-hydroxybutyryl-CoA dehydrogenase OS=Clostridioides difficile (strain 630) OX=272563 GN=hbd PE=4 SV=1	21	443	1.194	1.086	0.909	0	336.582	90	21	7154	21	1	0.999999	0.603409	100545	84188.9	92586.6
Q189A7	High	Endopeptidase La OS=Clostridioides difficile (strain 630) OX=272563 GN=CD630_05640 PE=3 SV=1	57	243	0.999	1.095	1.096	0	672.973	74	57	5063	57	1	0.826527	0.716253	96971.2	97097.1	88572.3
Q18A21	High	Putative oxidative stress glutamate synthase OS=Clostridioides difficile (strain 630) OX=272563 GN=CD630_08280 PE=3 SV=1	37	327	1.044	0.889	0.851	0	455.442	88	37	5681	37	1	0.762842	0.175959	94608.2	90632.8	106451
Q188I6	High	Subunit of oxygen-sensitive 2-hydroxyisocaproyl-CoA dehydratase C OS=Clostridioides difficile (strain 630) OX=272563 GN=hadC PE=4 SV=1	37	344	0.929	1.046	1.126	0	414.299	83	37	6358	37	1	0.716982	0.357833	93579.5	100719	89456.8
Q188I8	High	Alpha-subunit of electron transfer flavoprotein OS=Clostridioides difficile (strain 630) OX=272563 GN=etfA1 PE=4 SV=1	31	414	0.908	0.79	0.87	0	388.616	70	30	7879	31	1	0.64318	0.723326	93558.5	103036	118476
Q17ZY9	High	D-proline reductase proprotein prdA OS=Clostridioides difficile (strain 630) OX=272563 GN=prdA PE=4 SV=1	34	325	0.934	1.152	1.234	0	575.475	64	34	6934	34	1	0.510876	0.300771	91099.7	97574.9	79091.7
Q188I1	High	Subunit of oxygen-sensitive 2-hydroxyisocaproyl-CoA dehydratase B OS=Clostridioides difficile (strain 630) OX=272563 GN=hadB PE=4 SV=2	26	383	0.928	0.984	1.06	0	387.233	70	26	8835	26	1	0.999999	0.673391	87722.2	94563.2	89181.3
Q188Z5	High	Spore cortex-lytic enzyme pre-pro-form OS=Clostridioides difficile (strain 630) OX=272563 GN=sleC PE=4 SV=1	16	212	1.133	1.136	1.003	0	256.892	54	16	4249	16	1	0.938539	0.999999	86568.2	76381.3	76182.2
Q183M5	High	Cell wall binding protein cwp2 OS=Clostridioides difficile (strain 630) OX=272563 GN=cwp2 PE=4 SV=1	49	209	1.099	1.009	0.918	0	577.938	78	49	4914	49	1	0.999999	0.862469	85456.3	77755.7	84664.1
Q18CK8	High	Putative ferredoxin/flavodoxin oxidoreductase,alpha subunit OS=Clostridioides difficile (strain 630) OX=272563 GN=CD630_01160 PE=4 SV=1	26	401	0.918	0.879	0.957	0	498.607	91	26	9919	26	1	0.771246	0.976607	82003.1	89317.7	93285.5
Q182V2	High	Isoleucine--tRNA ligase OS=Clostridioides difficile (strain 630) OX=272563 GN=ileS PE=3 SV=1	62	229	1.132	1.047	0.925	0	681.238	70	62	4745	62	1	0.75124	0.999999	81261.2	71794.3	77631.4
Q181Z4	High	Pyruvate, phosphate dikinase OS=Clostridioides difficile (strain 630) OX=272563 GN=ppdK PE=3 SV=2	56	276	0.969	1.049	1.083	0	712.736	73	56	5807	56	1	0.999999	0.999999	79510.4	82087.8	75783.9
Q18CF4	High	Elongation factor G OS=Clostridioides difficile (strain 630) OX=272563 GN=fusA PE=3 SV=1	42	245	0.955	0.812	0.85	0	643.024	71	42	5777	42	1	0.721203	0.695272	74280.2	77755.1	91509.2
Q18CJ6	High	Anaerobic ribonucleoside triphosphate reductase OS=Clostridioides difficile (strain 630) OX=272563 GN=nrdD PE=4 SV=1	49	237	0.902	0.991	1.098	0	559.232	66	49	4211	49	0.9762	0.999999	0.33173	73684	81677.7	74364.7
Q18CA6	High	Elongation factor G (EF-G) OS=Clostridioides difficile (strain 630) OX=272563 GN=fusA1 PE=4 SV=2	45	269	0.994	0.752	0.756	0	559.266	77	45	4678	45	1	0.648103	0.46833	72925.1	73367.6	96990
Q183M8	High	Precursor of the S-layer proteins OS=Clostridioides difficile (strain 630) OX=272563 GN=slpA PE=1 SV=1	57	340	0.742	0.933	1.258	0	771.165	82	56	7542	57	1	0.999999	0.999999	72901.6	98255.5	78124.3
Q182E8	High	Chaperone protein DnaK OS=Clostridioides difficile (strain 630) OX=272563 GN=dnaK PE=3 SV=1	45	213	1.039	0.972	0.935	0	553.288	80	45	4967	45	1	0.736448	0.208548	72057.8	69333.9	74137.9
Q18C90	High	DNA gyrase subunit A OS=Clostridioides difficile (strain 630) OX=272563 GN=gyrA PE=3 SV=1	59	189	1.007	0.975	0.968	0	428.44	67	57	2889	59	1	0.999999	0.946358	69430.3	68954.1	71230.5
Q181Y6	High	Spore coat peptide assembly protein CotJB 2 OS=Clostridioides difficile (strain 630) OX=272563 GN=cotJB2 PE=4 SV=1	9	256	1.186	0.895	0.754	0	125.486	98	8	5452	9	1	0.999999	0.999999	67390.8	56815.2	75335.3
Q180A1	High	Valine--tRNA ligase OS=Clostridioides difficile (strain 630) OX=272563 GN=valS PE=3 SV=1	46	186	1.035	1.019	0.985	0	400.477	52	46	3223	46	1	0.999999	0.999999	66600.4	64370.9	65349.5
Q18CS0	High	Glutamate dehydrogenase OS=Clostridioides difficile (strain 630) OX=272563 GN=gluD PE=3 SV=1	29	184	1.1	1.05	0.954	0	390.758	79	29	3727	29	1	0.999999	0.474372	66254.6	60207.4	63100.2
Q185Q3	High	Uncharacterized protein OS=Clostridioides difficile (strain 630) OX=272563 GN=CD630_21120 PE=4 SV=1	9	123	1.305	0.844	0.646	0	118.641	37	9	1631	9	1	0.999999	0.998545	66065.8	50628.9	78316.3
Q18BF4	High	D-alanyl-D-alanine carboxypeptidase (Penicillin-binding protein) OS=Clostridioides difficile (strain 630) OX=272563 GN=dacF PE=3 SV=1	25	175	1.108	1.095	0.988	0	337.536	68	25	3531	25	1	0.999999	0.999999	65977.8	59567.9	60264.4
Q18D73	High	Putative inorganic pyrophosphatase OS=Clostridioides difficile (strain 630) OX=272563 GN=ppaC PE=4 SV=1	41	211	0.881	1.153	1.308	0	487.646	89	41	3558	41	1	0.589315	0.221384	65898.3	74770.1	57148
Q186H7	High	Putative oxidoreductase OS=Clostridioides difficile (strain 630) OX=272563 GN=CD630_16230 PE=3 SV=1	42	161	0.974	1.142	1.173	0	495.144	62	41	3813	42	1	0.608073	0.474372	62047.7	63702.8	54318.2
Q182Z0	High	Stage V sporulation protein D (Sporulation-specific penicillin-binding protein) OS=Clostridioides difficile (strain 630) OX=272563 GN=spoVD PE=4 SV=1	36	125	1.149	1.142	0.994	0	303.74	55	36	1927	36	1	0.999999	0.999999	60907.2	52996.6	53336.8
Q18CW3	High	Phosphoribosylformylglycinamidine synthase OS=Clostridioides difficile (strain 630) OX=272563 GN=purL PE=4 SV=1	71	172	0.99	1.101	1.112	0	603.753	63	71	3116	71	1	0.748681	0.578778	59748.1	60366.9	54278.5
Q18AP3	High	Nuclease SbcCD subunit C OS=Clostridioides difficile (strain 630) OX=272563 GN=sbcC PE=4 SV=1	72	130	0.954	0.965	1.011	0	467.584	52	72	2136	72	1	0.585398	0.999999	59733.8	62590.5	61921.5
Q183F1	High	Uncharacterized protein OS=Clostridioides difficile (strain 630) OX=272563 GN=CD630_27160 PE=4 SV=1	46	144	0.978	1.278	1.307	0	391.393	66	46	2469	46	1	0.482327	0.103395	57407.4	58691.6	44913.7
Q18CF3	High	DNA-directed RNA polymerase subunit beta' OS=Clostridioides difficile (strain 630) OX=272563 GN=rpoC PE=3 SV=1	82	214	1.017	0.693	0.682	0	759.062	74	82	4391	82	1	0.482327	0.134139	57213	56262.3	82538.5
Q18AZ5	High	Ion-translocating oxidoreductase complex subunit C OS=Clostridioides difficile (strain 630) OX=272563 GN=rnfC PE=3 SV=1	29	213	1.022	1.051	1.028	0	401.402	82	29	4846	29	1	0.720875	0.966407	57063.8	55850.6	54314.2
Q185P6	High	Uncharacterized protein OS=Clostridioides difficile (strain 630) OX=272563 GN=CD630_23750 PE=4 SV=1	6	106	1.107	1.25	1.129	0	128.876	85	6	2961	6	1	0.786522	0.999999	56824.4	51317.7	45469.9
Q18CT8	High	GMP synthase [glutamine-hydrolyzing] OS=Clostridioides difficile (strain 630) OX=272563 GN=guaA PE=3 SV=1	33	173	1.048	1.008	0.961	0	437.646	80	33	3577	33	1	0.999999	0.999999	55770.7	53203.7	55346.5
Q18A65	High	ABC-type transport system, sugar-family extracellular solute-binding protein OS=Clostridioides difficile (strain 630) OX=272563 GN=CD630_08730 PE=1 SV=1	15	131	1.327	1.488	1.122	0	310.634	59	14	3199	15	1	0.601501	0.999999	53433.1	40276.6	35899.7
Q18CD7	High	Proline--tRNA ligase 2 OS=Clostridioides difficile (strain 630) OX=272563 GN=proS2 PE=3 SV=1	37	149	1.048	0.953	0.909	0	415.82	79	37	2531	37	1	0.947346	0.241679	52612.9	50210.6	55227.6
Q18C04	High	ABC-type transport system,alkanesulfonates-family extracellular solute-binding protein OS=Clostridioides difficile (strain 630) OX=272563 GN=ssuA PE=4 SV=1	20	106	1.098	1.297	1.181	0	228.093	61	20	2209	20	1	0.802141	0.999999	52146.8	47480.1	40211.1
Q186H8	High	Peptidase propeptide and ypeb domain protein OS=Clostridioides difficile (strain 630) OX=272563 GN=CD630_16220 PE=1 SV=1	20	132	1.103	0.943	0.855	0	201.615	73	20	1808	20	1	0.999999	0.999999	52094.8	47243.5	55259.7
Q189P6	High	Phenylalanine--tRNA ligase beta subunit OS=Clostridioides difficile (strain 630) OX=272563 GN=pheT PE=3 SV=1	49	105	1.003	1.03	1.027	0	383.974	68	48	1885	49	1	0.703132	0.692569	51454	51298.3	49938.1
Q18AQ5	High	Electron transfer flavoprotein subunit alpha OS=Clostridioides difficile (strain 630) OX=272563 GN=etfA3 PE=4 SV=1	23	223	0.856	0.878	1.026	0	286.777	71	23	4269	23	0.350619	0.544815	0.512616	51451	60135.3	58627
Q182P9	High	Putative phosphatase OS=Clostridioides difficile (strain 630) OX=272563 GN=CD630_25610 PE=4 SV=1	36	150	1.074	1.057	0.984	0	418.261	78	36	2977	36	1	0.782147	0.89337	51034.7	47526.2	48291.2
Q184F6	High	Aldehyde-alcohol dehydrogenase OS=Clostridioides difficile (strain 630) OX=272563 GN=adhE1 PE=3 SV=1	47	159	0.833	0.948	1.138	0	441.459	63	40	2870	47	1	0.999999	0.947385	51000.1	61247.3	53816.4
Q182J9	High	Threonine dehydratase II OS=Clostridioides difficile (strain 630) OX=272563 GN=tdcB PE=4 SV=1	25	215	0.942	0.898	0.953	0	406.695	83	25	5442	25	1	0.999999	0.999999	50247	53337.5	55964.2
Q183F0	High	Putative sporulation protein OS=Clostridioides difficile (strain 630) OX=272563 GN=CD630_27170 PE=4 SV=1	52	110	1.053	1.104	1.048	0	355.886	57	49	1790	52	1	0.914671	0.999999	49838.5	47341	45156.3
Q18CA9	High	Class III stress response-related ATPase, AAA+ superfamily OS=Clostridioides difficile (strain 630) OX=272563 GN=clpC PE=1 SV=1	56	148	0.816	0.726	0.89	0	460.791	63	52	2652	56	1	0.954516	0.999999	49647.8	60812.2	68357.5
Q18AR0	High	Acetyl-CoA acetyltransferase OS=Clostridioides difficile (strain 630) OX=272563 GN=thlA PE=1 SV=1	24	181	0.993	0.903	0.909	0	442.893	74	24	4388	24	1	0.999999	0.999999	49485.6	49835.6	54802.3
Q180E2	High	Putative ATP/GTP-binding protein OS=Clostridioides difficile (strain 630) OX=272563 GN=CD630_32980 PE=4 SV=1	23	98	1.056	0.836	0.792	0	241.48	73	23	1946	23	1	0.999999	0.82581	47535.1	45029.3	56884.8
Q18BE7	High	Alanine--tRNA ligase OS=Clostridioides difficile (strain 630) OX=272563 GN=alaS PE=3 SV=1	54	154	1.004	0.84	0.836	0	501.536	64	54	2588	54	1	0.792417	0.620575	47320.1	47113.6	56359.5
Q186X9	High	Putative CoA enzyme activase OS=Clostridioides difficile (strain 630) OX=272563 GN=CD630_17690 PE=4 SV=1	58	122	1.026	1.001	0.975	0	487.016	46	58	2591	58	1	0.999999	0.999999	47279	46077.7	47236
Q18CF1	High	DNA-directed RNA polymerase subunit beta OS=Clostridioides difficile (strain 630) OX=272563 GN=rpoB PE=3 SV=1	65	198	0.949	0.708	0.746	0	695.835	56	65	4909	65	1	0.646011	0.574446	46744.8	49259.4	66016.8
Q18CN0	High	Protein translocase subunit SecA 1 OS=Clostridioides difficile (strain 630) OX=272563 GN=secA1 PE=3 SV=1	60	191	0.892	0.783	0.877	0	602.425	72	58	3521	60	1	0.765665	0.97007	46704	52364.3	59675
Q18D10	High	Heat shock protein 90 (Heat shock protein HtpG)(High temperature protein G) OS=Clostridioides difficile (strain 630) OX=272563 GN=htpG PE=4 SV=1	44	150	0.795	0.929	1.168	0	436.547	69	44	2719	44	0.747874	0.999999	0.313516	46575.1	58572.1	50126.8
Q188I2	High	Activator of 2-hydroxyisocaproyl-CoA dehydratase OS=Clostridioides difficile (strain 630) OX=272563 GN=hadI PE=4 SV=2	18	188	0.915	1.106	1.209	0	213.452	67	17	2847	18	1	0.999999	0.898588	46124.3	50392.7	41692.5
Q18A72	High	PHB domain-containing protein OS=Clostridioides difficile (strain 630) OX=272563 GN=CD630_08810 PE=4 SV=1	26	134	1.15	0.965	0.839	0	262.476	69	25	2333	26	1	0.999999	0.287516	45863.3	39883.5	47536.4
Q181G0	High	ATP-dependent zinc metalloprotease FtsH OS=Clostridioides difficile (strain 630) OX=272563 GN=ftsH2 PE=3 SV=1	38	133	0.968	0.918	0.948	0	357.244	49	38	2446	38	1	0.734435	0.786209	45690.8	47197.1	49794.2
Q18CT5	High	60 kDa chaperonin OS=Clostridioides difficile (strain 630) OX=272563 GN=groL PE=3 SV=1	36	151	0.826	0.778	0.942	0	457.67	67	36	3523	36	1	0.999999	0.999999	45453.4	55005.6	58394
Q18CK7	High	Putative ferredoxin/flavodoxin oxidoreductase,beta subunit OS=Clostridioides difficile (strain 630) OX=272563 GN=CD630_01170 PE=4 SV=1	17	257	1.045	1.053	1.008	0	384.713	80	17	7729	17	1	0.967039	0.923313	45365	43405.9	43068.7
Q188V1	High	Tetracycline resistance protein Tn5397 OS=Clostridioides difficile (strain 630) OX=272563 GN=tetM PE=4 SV=1	35	125	1.035	1.277	1.234	0	382.504	64	35	2713	35	1	0.478275	0.205801	45227.2	43706.6	35418.1
Q181I4	High	Uncharacterized protein OS=Clostridioides difficile (strain 630) OX=272563 GN=CD630_35800 PE=4 SV=1	16	101	1.172	1.105	0.943	0	213.916	69	16	1978	16	1	0.957439	0.999999	44109.6	37636.7	39912.1
Q18C55	High	Ferredoxin--NADP(+) reductase subunit alpha OS=Clostridioides difficile (strain 630) OX=272563 GN=CD630_15360 PE=4 SV=1	24	169	1.01	1.006	0.996	0	271.901	86	24	2443	24	1	0.999999	0.985474	43105.6	42687.6	42838.9
Q18B74	High	Stage 0 sporulation protein A homolog OS=Clostridioides difficile (strain 630) OX=272563 GN=spo0A PE=4 SV=1	24	151	1.039	0.913	0.879	0	212.538	68	24	2212	24	1	0.84099	0.274217	43056.2	41435.3	47133.3
Q181Q6	High	Putative peptidase, M1 family OS=Clostridioides difficile (strain 630) OX=272563 GN=CD630_36520 PE=4 SV=1	27	105	1.152	0.916	0.795	0	291.697	57	27	2046	27	1	0.999999	0.929723	42725.5	37075.6	46622.1
Q183A6	High	ABC-type transport system, oligopeptide-family solute-binding protein OS=Clostridioides difficile (strain 630) OX=272563 GN=appA PE=4 SV=1	30	97	1.146	0.959	0.837	0	325.846	65	30	2204	30	1	0.999999	0.794941	42693.5	37262	44506.1
Q180C6	High	Pyruvate formate-lyase OS=Clostridioides difficile (strain 630) OX=272563 GN=pflD PE=4 SV=1	46	147	1.023	0.733	0.717	0	446.74	61	46	2673	46	1	0.638378	0.297617	42148.4	41211.1	57478.9
Q187P8	High	Biotin carboxylase OS=Clostridioides difficile (strain 630) OX=272563 GN=accC PE=4 SV=1	34	119	0.974	0.979	1.005	0	317.301	77	33	2044	34	1	0.999999	0.999999	42114.1	43232.8	43037.2
Q183M9	High	Protein translocase subunit SecA 2 OS=Clostridioides difficile (strain 630) OX=272563 GN=secA2 PE=3 SV=1	57	151	0.915	0.795	0.869	0	545.231	72	55	2723	57	1	0.655733	0.733463	41972.6	45894.8	52802.1
Q18B01	High	Ion-translocating oxidoreductase complex subunit B OS=Clostridioides difficile (strain 630) OX=272563 GN=rnfB PE=3 SV=1	17	104	1.054	1.263	1.198	0	180.185	54	17	1841	17	1	0.577916	0.603409	41802.5	39644.7	33104.8
Q18A51	High	ABC-type transport system, oligopeptide-family extracellular solute-binding protein OS=Clostridioides difficile (strain 630) OX=272563 GN=oppA PE=4 SV=1	29	100	1.012	1.074	1.062	0	313.314	64	29	1883	29	1	0.800053	0.9865	41443.9	40963.1	38584.4
Q187A7	High	Coenzyme A disulfide reductase (CoA-disulfide reductase) (CoADR) OS=Clostridioides difficile (strain 630) OX=272563 GN=CD630_17970 PE=4 SV=1	35	239	0.854	0.553	0.648	0	503.064	75	35	4602	35	1	0.482327	0.322042	41421	48515.8	74912.7
Q18BC3	High	Vitamin B12-dependent ribonucleotide reductase OS=Clostridioides difficile (strain 630) OX=272563 GN=CD630_12610 PE=3 SV=1	34	96	0.913	0.989	1.083	0	269.39	48	33	1741	34	0.488746	0.999999	0.145875	41081.2	45009	41545.2
Q18D69	High	Putative exosporium glycoprotein OS=Clostridioides difficile (strain 630) OX=272563 GN=bclA1 PE=4 SV=1	23	99	1.134	1.377	1.214	0	157.834	26	23	1548	23	1	0.699149	0.806751	41010.1	36159.6	29776.3
Q182B8	High	Glycine--tRNA ligase beta subunit OS=Clostridioides difficile (strain 630) OX=272563 GN=glyS PE=3 SV=1	43	151	0.857	0.731	0.853	0	405.998	62	43	2941	43	1	0.854893	0.999999	40716.2	47506.7	55708.5
Q185B9	High	Subtilisin-like serine germination related protease OS=Clostridioides difficile (strain 630) OX=272563 GN=cspBA PE=4 SV=1	33	120	1.102	1.168	1.06	0	383.611	37	33	2967	33	1	0.932982	0.999999	40395.7	36655.8	34596.3
Q189V5	High	Formate acetyltransferase (Pyruvate formate-lyase) OS=Clostridioides difficile (strain 630) OX=272563 GN=plfB PE=4 SV=1	44	164	0.906	0.925	1.021	0	597.171	78	44	4366	44	1	0.954105	0.999999	40246.7	44430.7	43500.4
Q189X7	High	Putative penicillin-binding protein OS=Clostridioides difficile (strain 630) OX=272563 GN=CD630_07810 PE=4 SV=1	37	86	1.119	1.1	0.983	0	288.282	42	37	1552	37	1	0.999999	0.841275	39777.3	35541.3	36164.2
Q187L1	High	Putative phage-related cell wall hydrolase (Endolysin) OS=Clostridioides difficile (strain 630) OX=272563 GN=CD630_18980 PE=4 SV=1	18	88	1.091	1.106	1.013	0	193.839	74	18	1568	18	1	0.794668	0.87738	39525.7	36224	35751.7
Q18A22	High	Rubredoxin oxidoreductase (Desulfoferrodoxin) OS=Clostridioides difficile (strain 630) OX=272563 GN=rbo PE=4 SV=1	9	106	1.099	1.029	0.936	0	154.561	75	9	1842	9	1	0.765665	0.999999	39402.7	35842.8	38283.9
Q187N9	High	Putative membrane protein OS=Clostridioides difficile (strain 630) OX=272563 GN=CD630_19280 PE=4 SV=1	27	105	1.049	1	0.953	0	233.612	60	26	1762	27	1	0.999999	0.999999	39105.3	37270.1	39121
Q17ZY1	High	Single-stranded DNA-binding protein OS=Clostridioides difficile (strain 630) OX=272563 GN=ssb PE=4 SV=1	20	86	1.107	1.005	0.908	0	181.625	72	20	1223	20	1	0.901755	0.999999	38999	35235.6	38816.2
Q189Y1	High	Putative N-acetylmuramoyl-L-alanine amidase OS=Clostridioides difficile (strain 630) OX=272563 GN=CD630_07840 PE=4 SV=1	23	120	1.258	1.123	0.893	0	247.019	76	23	2007	23	1	0.999999	0.999999	38982.1	30988.7	34703.6
Q181S0	High	Transcriptional regulator, TPR family OS=Clostridioides difficile (strain 630) OX=272563 GN=CD630_36680 PE=4 SV=1	35	86	0.894	0.959	1.072	0	253.83	67	35	1355	35	0.801024	0.999999	0.406318	38709.1	43287.3	40380.3
Q186R0	High	Phosphomethylpyrimidine synthase OS=Clostridioides difficile (strain 630) OX=272563 GN=thiC PE=3 SV=1	27	107	1.023	1.057	1.033	0	297.971	67	27	2211	27	1	0.668741	0.999999	38518.6	37654.5	36457.9
Q189R2	High	Formate--tetrahydrofolate ligase OS=Clostridioides difficile (strain 630) OX=272563 GN=fhs PE=3 SV=1	35	114	0.999	0.871	0.872	0	367.399	62	35	2336	35	1	0.780104	0.402168	38307.3	38340.5	43964.7
Q18D37	High	Putative iron-sulfur-binding protein OS=Clostridioides difficile (strain 630) OX=272563 GN=CD630_02950 PE=4 SV=1	23	95	1.139	1.135	0.996	0	245.365	62	23	1500	23	1	0.925722	0.999999	37932	33292.4	33412.2
Q185Q9	High	Threonine synthase OS=Clostridioides difficile (strain 630) OX=272563 GN=thrC PE=4 SV=1	30	93	1.043	1.205	1.155	0	292.77	71	30	1957	30	1	0.999999	0.833419	37922.6	36357.2	31469.7
Q181W5	High	Indolepyruvate oxidoreductase subunit IorA OS=Clostridioides difficile (strain 630) OX=272563 GN=iorA PE=4 SV=1	33	95	1.084	0.907	0.836	0	297.051	65	33	1861	33	1	0.999999	0.695108	37891.5	34956	41794
Q18BH4	High	Translation initiation factor IF-2 OS=Clostridioides difficile (strain 630) OX=272563 GN=infB PE=3 SV=1	30	176	0.9	0.781	0.868	0	447.349	61	30	4032	30	1	0.482327	0.521322	37856.4	42072.2	48489.2
Q18C58	High	Putative glutamate synthase OS=Clostridioides difficile (strain 630) OX=272563 GN=aspB1 PE=4 SV=1	33	146	0.9	0.829	0.921	0	399.835	70	33	3068	33	1	0.682927	0.718345	37627.9	41791.9	45371.1
Q189E5	High	Spore coat peptide assembly protein CotF OS=Clostridioides difficile (strain 630) OX=272563 GN=cotF PE=4 SV=1	5	136	1.179	1.193	1.012	0	61.803	79	5	2292	5	1	0.854893	0.999999	37363.1	31699.5	31331.3
Q18CX6	High	Glycosyltransferase OS=Clostridioides difficile (strain 630) OX=272563 GN=CD630_02400 PE=4 SV=1	39	84	1.064	1.123	1.056	0	241.171	55	37	1113	39	1	0.957561	0.999999	37227.6	34998.2	33155.7
Q189D6	High	Uncharacterized protein OS=Clostridioides difficile (strain 630) OX=272563 GN=CD630_05960 PE=4 SV=1	4	99	1.119	0.937	0.838	0	79.812	67	4	1340	4	1	0.999999	0.999999	36569.6	32683.8	39023.7
Q18AY4	High	Nitroreductase-family protein OS=Clostridioides difficile (strain 630) OX=272563 GN=CD630_11250 PE=4 SV=1	25	116	0.84	1.225	1.459	0	230.176	78	25	2024	25	1	0.841272	0.208548	36428.9	43392.1	29737
Q180Z8	High	Peptidylprolyl isomerase OS=Clostridioides difficile (strain 630) OX=272563 GN=prsA1 PE=4 SV=1	25	65	1.213	0.83	0.684	0	211.953	56	25	999	25	1	0.90108	0.238641	36183.6	29826.5	43581.4
Q185R1	High	Flavin_Reduct domain-containing protein OS=Clostridioides difficile (strain 630) OX=272563 GN=CD630_21210 PE=4 SV=1	15	91	1.237	1.439	1.163	0	181.932	87	15	1231	15	1	0.563984	0.637478	36081.6	29162.2	25077.3
Q18BI4	High	Polyribonucleotide nucleotidyltransferase OS=Clostridioides difficile (strain 630) OX=272563 GN=pnp PE=3 SV=1	37	107	1.019	1.06	1.039	0	338.268	65	37	2028	37	1	0.925488	0.648619	35898.7	35212.1	33879.1
Q186I6	High	Superoxide dismutase OS=Clostridioides difficile (strain 630) OX=272563 GN=sodA PE=1 SV=1	13	104	1.068	0.986	0.923	0	159.687	57	13	1597	13	1	0.999999	0.999999	35895.6	33596.7	36397.8
Q189R4	High	Carbon monoxide dehydrogenase OS=Clostridioides difficile (strain 630) OX=272563 GN=cooS1 PE=4 SV=1	39	126	0.861	0.916	1.063	0	415.504	61	39	2434	39	1	0.999999	0.999999	35879.2	41658.9	39182.2
Q18AQ6	High	Electron transfer flavoproteins subunit beta OS=Clostridioides difficile (strain 630) OX=272563 GN=etfB3 PE=4 SV=2	22	117	0.901	0.842	0.935	0	256.467	92	21	1934	22	1	0.748681	0.999999	35717.7	39637	42405.9
Q182N7	High	ABC-type transport system, sugar-family extracellular solute-binding protein OS=Clostridioides difficile (strain 630) OX=272563 GN=CD630_25500 PE=4 SV=2	21	68	1.102	1.14	1.035	0	228.144	56	19	1290	21	1	0.779687	0.956315	35044.8	31812	30729.7
Q183V0	High	Putative hydrolase OS=Clostridioides difficile (strain 630) OX=272563 GN=CD630_28640 PE=4 SV=1	17	112	1.039	1.193	1.149	0	271.687	89	17	2169	17	1	0.699011	0.513907	34929.3	33621.9	29272.4
Q189Q9	High	Phosphate butyryltransferase (Phosphotransbutyrylase) OS=Clostridioides difficile (strain 630) OX=272563 GN=ptb1 PE=4 SV=1	22	128	0.928	0.884	0.953	0	292.195	77	22	2414	22	1	0.999999	0.999999	34639.3	37336.7	39186.5
Q184J8	High	Uncharacterized protein with SH3 domain OS=Clostridioides difficile (strain 630) OX=272563 GN=CD630_30070 PE=4 SV=2	20	81	1.111	1.035	0.931	0	230.547	74	20	1581	20	1	0.999999	0.999999	34403.7	30970.1	33249.5
Q17ZZ2	High	Putative electron transfer protein OS=Clostridioides difficile (strain 630) OX=272563 GN=prdC PE=4 SV=1	29	146	0.85	0.822	0.968	0	417.908	87	29	3761	29	1	0.869232	0.999999	34368	40436.6	41792.8
Q186L1	High	Multifunctional fusion protein OS=Clostridioides difficile (strain 630) OX=272563 GN=gcvTPA PE=3 SV=1	39	111	1.234	1.042	0.845	0	387.554	56	39	2292	39	0.747874	0.999999	0.087403	34283.3	27787.8	32901.7
Q181C2	High	Uncharacterized protein OS=Clostridioides difficile (strain 630) OX=272563 GN=CD630_35220 PE=4 SV=1	23	125	1.039	0.742	0.714	0	230.45	51	23	2673	23	1	0.517613	0.172041	33956	32681	45790.3
Q186B3	High	Putative radical SAM superfamily lipoprotein OS=Clostridioides difficile (strain 630) OX=272563 GN=CD630_22270 PE=4 SV=1	21	89	1.107	1.192	1.077	0	191.712	62	21	1470	21	1	0.722237	0.999999	33920.1	30630.5	28446.4
Q185D0	High	Putative peptidase, M24 family OS=Clostridioides difficile (strain 630) OX=272563 GN=CD630_22610 PE=4 SV=1	30	81	1.124	1.111	0.988	0	268.49	57	30	1438	30	1	0.624951	0.999999	33812	30080.4	30442.6
Q18CP5	High	4-hydroxyphenylacetate decarboxylase glycyl radical subunit OS=Clostridioides difficile (strain 630) OX=272563 GN=hpdB PE=3 SV=1	40	103	1.035	0.996	0.963	0	340.336	51	40	1829	40	1	0.999999	0.261052	33737	32610.6	33863.7
Q18BE4	High	Cysteine desulfurase IscS OS=Clostridioides difficile (strain 630) OX=272563 GN=iscS2 PE=3 SV=1	21	88	0.95	1.018	1.072	0	279.941	64	21	1614	21	1	0.999999	0.874819	33700.3	35478.5	33088.6
Q189Q4	High	Peptidase D, aminoacyl-histidine dipeptidase OS=Clostridioides difficile (strain 630) OX=272563 GN=pepD PE=4 SV=1	22	111	1.105	1.074	0.972	0	285.703	53	22	2775	22	1	0.627738	0.948113	33618.1	30423.7	31298.3
Q17ZY6	High	Proline reductase (Selenocysteine) OS=Clostridioides difficile (strain 630) OX=272563 GN=prdB PE=4 SV=2	14	122	0.949	1.103	1.162	0	244.823	79	14	2132	14	1	0.482327	0.210751	33563.3	35358.5	30429.5
Q182K1	High	Aminotransferase OS=Clostridioides difficile (strain 630) OX=272563 GN=CD630_25150 PE=3 SV=1	29	104	1.006	0.928	0.922	0	349.631	62	28	2174	29	1	0.765665	0.977222	33257.3	33049.5	35840.7
Q189Q7	High	Arginine--tRNA ligase OS=Clostridioides difficile (strain 630) OX=272563 GN=argS PE=3 SV=1	40	108	1.028	1.191	1.159	0	348.305	73	40	2250	40	1	0.595809	0.489516	33182.3	32273.4	27852.5
Q18BJ3	High	Ribonuclease Y OS=Clostridioides difficile (strain 630) OX=272563 GN=rny PE=3 SV=2	34	89	1.065	0.797	0.748	0	290.62	58	33	1463	34	1	0.744623	0.421952	32997.6	30988.5	41422.7
Q181J0	High	Carbamoyl-phosphate synthase large chain OS=Clostridioides difficile (strain 630) OX=272563 GN=carB1 PE=3 SV=1	50	103	0.926	0.716	0.773	0	458.26	58	21	2079	50	1	0.812909	0.876244	32859.4	35467.1	45880.8
Q18AY7	High	DNA polymerase I OS=Clostridioides difficile (strain 630) OX=272563 GN=polA PE=3 SV=1	46	102	0.946	0.858	0.907	0	386.334	57	45	1984	46	1	0.5012	0.504202	32823.2	34691.6	38252.9
Q182F7	High	Stage II sporulation protein P OS=Clostridioides difficile (strain 630) OX=272563 GN=spoIIP PE=4 SV=1	16	61	1.159	1	0.863	0	179.94	52	16	1184	16	1	0.999999	0.999999	32526.4	28068.2	32519.3
Q18CI6	High	30S ribosomal protein S4 OS=Clostridioides difficile (strain 630) OX=272563 GN=rpsD PE=3 SV=1	18	109	1.141	1.103	0.966	0	138.63	64	18	1455	18	1	0.999999	0.764223	32395.5	28397	29382
Q180V4	High	Uncharacterized protein OS=Clostridioides difficile (strain 630) OX=272563 GN=CD630_34570 PE=4 SV=1	14	66	1.127	1.01	0.896	0	153.995	64	14	856	14	1	0.999999	0.999999	32345	28692.9	32034.1
Q180W8	High	ATP synthase subunit alpha OS=Clostridioides difficile (strain 630) OX=272563 GN=atpA PE=3 SV=1	28	105	0.956	1	1.046	0	263.969	66	28	2035	28	1	0.999999	0.969435	32268.5	33745.1	32254.1
Q181U4	High	Dihydroorotate dehydrogenase, catalytic subunit OS=Clostridioides difficile (strain 630) OX=272563 GN=pyrD2 PE=4 SV=1	18	123	1.067	1.296	1.215	0	290.241	70	18	3195	18	1	0.624951	0.550303	32047.5	30030.1	24719.4
Q18AX8	High	Formate acetyltransferase (Pyruvate formate-lyase) OS=Clostridioides difficile (strain 630) OX=272563 GN=pflD PE=4 SV=1	43	85	0.819	0.947	1.156	0	339.413	55	42	1622	43	0.906719	0.999999	0.489516	32044	39115.7	33827.3
Q184S5	High	PTS system, glucose-like IIBC component OS=Clostridioides difficile (strain 630) OX=272563 GN=CD630_30890 PE=4 SV=1	14	115	1.017	0.858	0.844	0	185.977	21	14	1518	14	1	0.688948	0.495798	31794	31256.4	37050.4
Q18A78	High	Alpha-1,4 glucan phosphorylase OS=Clostridioides difficile (strain 630) OX=272563 GN=glgP PE=3 SV=1	35	95	1.011	1.133	1.121	0	359.566	46	35	1958	35	1	0.563984	0.357365	31786	31448.1	28061.7
Q17ZY8	High	Transcriptional regulator, sigma-54-dependent OS=Clostridioides difficile (strain 630) OX=272563 GN=prdR PE=4 SV=1	36	76	0.914	1.135	1.242	0	249.407	59	33	1050	36	1	0.574117	0.0621859	31720.3	34697.8	27946.4
Q17ZW9	High	Aspartate-semialdehyde dehydrogenase OS=Clostridioides difficile (strain 630) OX=272563 GN=asd PE=3 SV=1	22	88	1.149	1.112	0.968	0	287.215	74	22	2063	22	1	0.999999	0.985962	31404.2	27343.6	28238.8
Q181T5	High	Enolase OS=Clostridioides difficile (strain 630) OX=272563 GN=eno PE=3 SV=1	24	121	1.295	1.152	0.89	0	336.547	61	23	3048	24	1	0.999999	0.815802	31341.6	24211.2	27217.3
Q182Z5	High	Putative peptidase, M16 family OS=Clostridioides difficile (strain 630) OX=272563 GN=CD630_26610 PE=4 SV=1	31	91	1.027	1.043	1.016	0	306.833	78	31	1999	31	1	0.999999	0.999999	31085.1	30276.8	29796.4
Q17ZY4	High	Proline racemase OS=Clostridioides difficile (strain 630) OX=272563 GN=CD630_32370 PE=3 SV=1	19	69	1.077	1.077	1	0	174.672	61	19	1360	19	1	0.688948	0.999999	30935.1	28735.3	28732.4
Q186J3	High	Putative tellurite associated resistance protein OS=Clostridioides difficile (strain 630) OX=272563 GN=CD630_16390 PE=3 SV=1	30	94	0.953	0.982	1.03	0	305.908	81	30	1864	30	1	0.999999	0.999999	30773.4	32303.2	31350.9
Q189S5	High	Bifunctional carbon monoxide dehydrogenase/acetyl-CoA synthase, subunit alpha/beta OS=Clostridioides difficile (strain 630) OX=272563 GN=CD630_07280 PE=4 SV=1	33	112	0.806	0.96	1.192	0	354.864	56	33	2461	33	1	0.999999	0.999999	30609.6	37986.7	31879.4
Q184M0	High	Putative aminotransferase OS=Clostridioides difficile (strain 630) OX=272563 GN=CD630_30320 PE=3 SV=1	26	80	0.966	1.075	1.113	0	230.857	68	26	1311	26	1	0.907286	0.731585	30567.6	31633.7	28424.5
Q18CR1	High	Carbon monoxide dehydrogenase OS=Clostridioides difficile (strain 630) OX=272563 GN=cooS PE=4 SV=1	30	77	1.014	0.953	0.939	0	271.711	47	30	1682	30	1	0.999999	0.837992	30516.2	30089.8	32030.6
Q181D9	High	Methionine--tRNA ligase OS=Clostridioides difficile (strain 630) OX=272563 GN=metG PE=3 SV=1	40	93	1.033	0.902	0.873	0	331.167	65	40	1779	40	1	0.999999	0.817983	30346.1	29390.8	33658.8
Q18BZ4	High	Putative rubrerythrin (Rr) OS=Clostridioides difficile (strain 630) OX=272563 GN=CD630_14740 PE=4 SV=1	16	115	1.13	1.018	0.901	0	209.426	86	8	3047	16	1	0.999999	0.260232	30284.5	26806	29745.4
Q182X9	High	Cell division protein FtsZ OS=Clostridioides difficile (strain 630) OX=272563 GN=ftsZ PE=3 SV=1	24	112	0.959	0.971	1.012	0	310.124	66	24	2288	24	1	0.938539	0.999999	30193.3	31472.1	31091.3
Q18A87	High	Putative iron-dependent hydrogenase OS=Clostridioides difficile (strain 630) OX=272563 GN=CD630_08930 PE=4 SV=2	33	85	1.04	1.092	1.051	0	278.964	71	30	1408	33	1	0.938539	0.9865	30150.7	29000.8	27603
Q18B55	High	Fructose-1,6-bisphosphatase class 3 OS=Clostridioides difficile (strain 630) OX=272563 GN=fbp PE=3 SV=1	41	94	1	1.144	1.144	0	262.814	57	41	1254	41	1	0.673274	0.402112	30042.8	30034.6	26260.5
Q188D7	High	ABC-type transport system, ATP-binding protein OS=Clostridioides difficile (strain 630) OX=272563 GN=CD630_20680 PE=4 SV=1	28	108	0.91	0.978	1.074	0	247.587	60	28	2120	28	1	0.999999	0.455503	29961.7	32908.3	30633.5
Q189B8	High	Threonine--tRNA ligase OS=Clostridioides difficile (strain 630) OX=272563 GN=thrS PE=3 SV=1	41	96	1.043	0.623	0.598	0	304.916	68	41	1589	41	1	0.716983	0.339787	29707.9	28485.5	47657.4
Q180J5	High	Putative glycosyl transferase, family 2 OS=Clostridioides difficile (strain 630) OX=272563 GN=CD630_33500 PE=4 SV=1	20	84	0.993	1.038	1.045	0	204.083	52	20	1717	20	1	0.957439	0.754816	29612.7	29809.3	28534.4
Q18CK3	High	Probable butyrate kinase OS=Clostridioides difficile (strain 630) OX=272563 GN=buk PE=3 SV=1	28	117	0.886	0.627	0.707	0	303.965	83	28	2715	28	1	0.736099	0.676874	29611.3	33412.7	47263.1
Q180W5	High	ATP synthase subunit beta OS=Clostridioides difficile (strain 630) OX=272563 GN=atpD PE=3 SV=1	26	130	0.921	1.031	1.12	0	427.689	77	26	3540	26	1	0.809231	0.0927519	29533.7	32082.3	28644.5
Q18BI3	High	Putative polysaccharide deacetylase OS=Clostridioides difficile (strain 630) OX=272563 GN=CD630_13190 PE=4 SV=1	14	77	1.119	0.987	0.882	0	141.157	53	14	1144	14	1	0.999999	0.999999	29530.9	26400.6	29927.1
Q180V3	High	Putative carboxy-terminal protease OS=Clostridioides difficile (strain 630) OX=272563 GN=CD630_34550 PE=3 SV=1	21	67	1.043	1.058	1.015	0	176.833	54	21	1277	21	1	0.999999	0.999999	29438.9	28238.2	27825.1
Q18CA4	High	Pyruvate carboxylase OS=Clostridioides difficile (strain 630) OX=272563 GN=pycA PE=4 SV=1	47	81	0.968	0.904	0.934	0	300.798	41	46	1335	47	1	0.999999	0.999999	29396.2	30368.8	32518.2
Q183R4	High	Aminotransferase OS=Clostridioides difficile (strain 630) OX=272563 GN=CD630_28280 PE=3 SV=1	28	91	0.843	0.762	0.904	0	333.328	80	28	1970	28	1	0.482327	0.800667	29312.9	34785.3	38474.3
Q18C05	High	Putative lipoprotein OS=Clostridioides difficile (strain 630) OX=272563 GN=CD630_14860 PE=4 SV=1	14	58	1.063	1.273	1.197	0	152.212	58	14	870	14	1	0.80883	0.820369	29139.7	27401.7	22895.7
Q18CS1	High	Cyclopropane-fatty-acyl-phospholipid synthase OS=Clostridioides difficile (strain 630) OX=272563 GN=cfa PE=4 SV=1	25	68	0.91	1.05	1.154	0	229.615	57	25	1211	25	1	0.702925	0.18994	28876.8	31718.2	27490
Q183H4	High	Aspartate--tRNA ligase OS=Clostridioides difficile (strain 630) OX=272563 GN=aspS PE=3 SV=1	38	119	0.976	0.953	0.976	0	331.28	69	38	2079	38	1	0.999999	0.999999	28861.2	29571.2	30297.4
Q180Q5	High	Putative iron-only hydrogenase, catalytic subunit HymC-like OS=Clostridioides difficile (strain 630) OX=272563 GN=CD630_34070 PE=4 SV=1	30	74	1.12	1.018	0.908	0	275.619	62	30	1425	30	0.464845	0.768762	0.315082	28704.3	25624.7	28210
Q180E4	High	Lon protease OS=Clostridioides difficile (strain 630) OX=272563 GN=lon PE=3 SV=2	40	92	1.036	0.86	0.83	0	296.627	51	40	1844	40	1	0.601501	0.211055	28332.2	27348.3	32952.3
Q18CK4	High	Phosphate butyryltransferase OS=Clostridioides difficile (strain 630) OX=272563 GN=ptb PE=4 SV=1	26	109	1.002	0.829	0.827	0	287.851	84	26	1761	26	1	0.994127	0.791867	28299.4	28242.8	34142.7
Q189N8	High	Putative exported metalloendopeptidase OS=Clostridioides difficile (strain 630) OX=272563 GN=CD630_06950 PE=4 SV=1	27	62	1.219	1.074	0.882	0	186.049	44	27	961	27	1	0.999999	0.999999	28199.7	23141.7	26249.7
Q18CG5	High	30S ribosomal protein S3 OS=Clostridioides difficile (strain 630) OX=272563 GN=rpsC PE=3 SV=1	21	92	1.037	1.007	0.971	0	194.728	61	21	1859	21	1	0.999999	0.999999	27956.6	26966.1	27763.7
Q18BF6	High	Ribonuclease J OS=Clostridioides difficile (strain 630) OX=272563 GN=rnj PE=3 SV=1	30	78	0.953	1.073	1.127	0	254.711	67	30	1462	30	1	0.601501	0.222407	27955.5	29342.1	26047
Q185W9	High	Putative alpha/beta hydrolase OS=Clostridioides difficile (strain 630) OX=272563 GN=CD630_21810 PE=4 SV=1	14	92	0.914	0.906	0.991	0	227.449	66	14	2183	14	1	0.89309	0.999999	27701.1	30322	30584.1
Q182Z8	High	UDP-N-acetylmuramoyl-L-alanyl-D-glutamate--2,6-diaminopimelate ligase OS=Clostridioides difficile (strain 630) OX=272563 GN=murE PE=3 SV=1	30	80	0.976	1.021	1.046	0	240.957	58	30	1127	30	1	0.982795	0.794941	27594.6	28279.8	27027.2
Q183I6	High	Putative radical SAM-family protein OS=Clostridioides difficile (strain 630) OX=272563 GN=CD630_27490 PE=4 SV=1	26	73	0.892	0.93	1.043	0	258.457	61	26	1179	26	1	0.999999	0.999999	27518.4	30854.8	29576.6
Q18BE1	High	GTP-sensing transcriptional pleiotropic repressor CodY OS=Clostridioides difficile (strain 630) OX=272563 GN=codY PE=1 SV=1	17	70	0.94	0.909	0.967	0	161.702	60	17	1214	17	1	0.875786	0.999999	27492.2	29255.2	30247.1
Q18C45	High	Putative rubrerythrin OS=Clostridioides difficile (strain 630) OX=272563 GN=CD630_15240 PE=4 SV=1	16	204	1.171	0.947	0.809	0	231.114	88	8	5484	16	1	0.957439	0.297706	27452.5	23449.8	28977.1
Q187E4	High	3-dehydroquinate synthase OS=Clostridioides difficile (strain 630) OX=272563 GN=aroB PE=3 SV=1	26	57	0.9	1.262	1.402	0	195.099	71	26	887	26	1	0.89826	0.244042	27415.7	30448.3	21719.3
Q181M3	High	Uncharacterized protein OS=Clostridioides difficile (strain 630) OX=272563 GN=CD630_36200 PE=4 SV=1	9	103	0.93	1.128	1.213	0	144.376	90	9	1308	9	1	0.994793	0.982007	27383.5	29453.7	24272.3
Q185W5	High	ABC-type transport system,cystine/aminoacid-family extracellular solute-binding protein OS=Clostridioides difficile (strain 630) OX=272563 GN=CD630_21770 PE=4 SV=1	16	50	1.121	1.125	1.004	0	175.637	58	16	996	16	1	0.806061	0.999999	27250.4	24309.9	24220.6
Q182E7	High	Chaperone protein DnaJ OS=Clostridioides difficile (strain 630) OX=272563 GN=dnaJ PE=3 SV=1	16	72	0.957	1.014	1.06	0	164.779	38	16	1264	16	1	0.999999	0.899916	27208.1	28424.5	26823
Q18BL9	High	Cold shock protein CspB OS=Clostridioides difficile (strain 630) OX=272563 GN=cspB PE=4 SV=1	4	170	1.025	0.922	0.899	0	46.599	50	3	2444	4	1	0.999999	0.999999	27186.6	26514.9	29486.9
Q18BJ7	High	DNA helicase OS=Clostridioides difficile (strain 630) OX=272563 GN=CD630_13300 PE=3 SV=1	26	56	0.93	1.143	1.228	0	197.554	46	26	979	26	1	0.624951	0.103395	27101.7	29128.2	23710.4
Q18BB2	High	Chromosome partition protein Smc OS=Clostridioides difficile (strain 630) OX=272563 GN=smc PE=3 SV=1	62	92	0.981	0.83	0.846	0	366.974	51	61	1407	62	1	0.661065	0.586767	27040.7	27555.5	32565.6
Q180Q4	High	Putative iron-only hydrogenase,electron-transferring subunit HymB-like OS=Clostridioides difficile (strain 630) OX=272563 GN=CD630_34060 PE=4 SV=1	32	93	1.054	0.908	0.861	0	310.738	65	32	1813	32	1	0.839097	0.210682	26957.4	25570.4	29689.6
Q184Y6	High	DNA helicase OS=Clostridioides difficile (strain 630) OX=272563 GN=CD630_31490 PE=4 SV=1	45	77	1.168	0.932	0.798	0	300.636	42	45	1486	45	1	0.733254	0.297181	26869.6	23004.4	28818
Q181B7	High	UDP-N-acetylmuramate--L-alanine ligase OS=Clostridioides difficile (strain 630) OX=272563 GN=murC PE=3 SV=1	21	91	0.913	0.773	0.847	0	266.504	53	21	2212	21	1	0.415799	0.33894	26857.1	29416.4	34743.9
Q18CN4	High	Putative S1 RNA-binding domain-containing protein OS=Clostridioides difficile (strain 630) OX=272563 GN=CD630_01450 PE=4 SV=2	43	92	0.833	0.892	1.071	0	325.062	62	43	1606	43	1	0.841683	0.999999	26814.4	32195	30071.4
Q182Y7	High	UDP-N-acetylmuramoylalanine--D-glutamate ligase OS=Clostridioides difficile (strain 630) OX=272563 GN=murD PE=3 SV=1	23	60	0.911	0.94	1.032	0	201.893	63	23	1251	23	1	0.999999	0.999999	26761	29363.7	28457.1
Q180Y9	High	Putative oligoendopeptidase F, peptidase M3B family OS=Clostridioides difficile (strain 630) OX=272563 GN=CD630_34890 PE=3 SV=1	33	68	1.165	0.962	0.826	0	282.659	58	33	1317	33	1	0.999999	0.811407	26695.1	22922.6	27750.1
Q18B05	High	Rod shape-determining protein MreB OS=Clostridioides difficile (strain 630) OX=272563 GN=mreB2 PE=4 SV=1	24	95	1.018	0.729	0.716	0	292.186	78	24	2180	24	1	0.765665	0.500514	26647.5	26168.4	36555.5
Q18CK6	High	Putative ferredoxin/flavodoxin oxidoreductase,gamma subunit OS=Clostridioides difficile (strain 630) OX=272563 GN=CD630_01180 PE=4 SV=1	11	98	0.915	0.712	0.778	0	166.241	64	11	1363	11	1	0.577916	0.529623	26574.3	29041.1	37335.6
Q185C1	High	Uncharacterized protein OS=Clostridioides difficile (strain 630) OX=272563 GN=CD630_22451 PE=4 SV=2	6	80	1.211	0.891	0.736	0	51.281	63	6	1843	6	1	0.999999	0.985162	26557.9	21930.6	29814.5
Q182I9	High	Putative cation-transporting P-type ATPase OS=Clostridioides difficile (strain 630) OX=272563 GN=CD630_25030 PE=4 SV=1	35	65	0.94	1.187	1.263	0	249.972	44	34	1345	35	1	0.541229	0.173592	26386.2	28062.9	22220.2
Q185N5	High	ABC-type transport system,nitrate/sulfonate/taurine extracellular solute-binding protein OS=Clostridioides difficile (strain 630) OX=272563 GN=CD630_23650 PE=4 SV=1	20	53	1.143	1.119	0.98	0	175.267	69	19	809	20	1	0.851916	0.999999	26207.5	22938.1	23410.1
Q186D0	High	Alpha-phosphoglucomutase OS=Clostridioides difficile (strain 630) OX=272563 GN=pgm PE=3 SV=1	31	74	0.861	1.224	1.421	0	281.682	70	30	1737	31	1	0.615181	0.119045	26170.5	30379.2	21380.2
Q180E9	High	Trigger factor OS=Clostridioides difficile (strain 630) OX=272563 GN=tig PE=3 SV=1	28	80	0.884	0.908	1.027	0	277.081	69	28	1650	28	1	0.999999	0.872761	26041	29451.7	28664.2
Q181F2	High	Lysine--tRNA ligase OS=Clostridioides difficile (strain 630) OX=272563 GN=lysS PE=3 SV=1	32	77	0.961	0.806	0.839	0	252.724	59	32	1664	32	1	0.7248	0.663149	25940.7	26994.5	32168.4
Q18BS9	High	D-alanine--D-alanine ligase OS=Clostridioides difficile (strain 630) OX=272563 GN=ddl PE=3 SV=1	15	74	0.817	0.978	1.197	0	146.797	42	15	1367	15	1	0.991466	0.2471	25714	31459	26281.7
Q189S6	High	Bifunctional carbon monoxide dehydrogenase/acetyl-CoA synthase, methyltransferase subunit OS=Clostridioides difficile (strain 630) OX=272563 GN=CD630_07270 PE=4 SV=1	15	76	0.901	1.055	1.172	0	207.136	63	15	1422	15	1	0.999999	0.657948	25698	28534.9	24351.4
Q181U0	High	RNA polymerase sigma-54 factor OS=Clostridioides difficile (strain 630) OX=272563 GN=rpoN PE=4 SV=1	29	63	0.764	0.931	1.218	0	204.235	63	29	998	29	0.350619	0.982642	0.133583	25533.3	33410.2	27432.3
Q18AZ2	High	Uncharacterized protein OS=Clostridioides difficile (strain 630) OX=272563 GN=CD630_11330 PE=4 SV=1	19	65	0.954	1.01	1.059	0	138.775	68	19	791	19	1	0.999999	0.686052	25441.2	26671.2	25183.9
Q189S1	High	Bifunctional carbon monoxide dehydrogenase/acetyl-CoA synthase, subunit delta OS=Clostridioides difficile (strain 630) OX=272563 GN=CD630_07250 PE=4 SV=1	17	69	0.944	1.117	1.183	0	287.401	78	17	2020	17	1	0.541229	0.11718	25393.6	26911.1	22742.2
Q18B36	High	Acetate kinase OS=Clostridioides difficile (strain 630) OX=272563 GN=ackA PE=3 SV=1	24	81	0.943	0.817	0.866	0	312.002	79	24	1911	24	1	0.999999	0.999999	25318.6	26853.6	31007.5
Q181A0	High	Transcription-repair-coupling factor OS=Clostridioides difficile (strain 630) OX=272563 GN=mfd PE=3 SV=1	53	77	0.917	0.997	1.087	0	351.584	52	52	1502	53	0.974364	0.957439	0.114793	25258.5	27541	25334
Q181S1	High	Selenium metabolism protein yedf OS=Clostridioides difficile (strain 630) OX=272563 GN=CD630_36670 PE=3 SV=1	13	70	1.008	0.993	0.985	0	178.772	79	13	1540	13	1	0.999999	0.999999	25103.1	24896.9	25277
Q18B19	High	Anaerobic nitric oxide reductase flavorubredoxin (FlRd) (FlavoRb) OS=Clostridioides difficile (strain 630) OX=272563 GN=norV PE=3 SV=1	17	82	0.786	1.225	1.559	0	233.611	56	17	1784	17	1	0.589315	0.070209	24961.3	31772.1	20383.6
Q18BI5	High	Aspartokinase OS=Clostridioides difficile (strain 630) OX=272563 GN=dapG PE=3 SV=1	25	63	0.947	0.964	1.017	0	199.279	58	24	1119	25	1	0.999999	0.687891	24679.9	26049.8	25608.4
Q18BS4	High	Putative synthetase OS=Clostridioides difficile (strain 630) OX=272563 GN=CD630_14030 PE=3 SV=1	32	67	0.975	1.179	1.21	0	232.29	47	32	1268	32	1	0.686778	0.419902	24592	25222.3	20850.2
Q18BY4	High	Uncharacterized protein OS=Clostridioides difficile (strain 630) OX=272563 GN=CD630_14630 PE=4 SV=1	11	50	1.106	0.881	0.797	0	136.367	80	11	1102	11	1	0.624951	0.214651	24442.8	22100.9	27729.1
Q188Y7	High	Putative lipoprotein OS=Clostridioides difficile (strain 630) OX=272563 GN=CD630_05450 PE=4 SV=1	15	67	0.969	1.414	1.459	0	168.317	67	15	1296	15	1	0.699011	0.461228	24383.8	25163.7	17245.8
Q181R0	High	50S ribosomal protein L9 OS=Clostridioides difficile (strain 630) OX=272563 GN=rplI PE=3 SV=1	11	38	1.247	1.148	0.92	0	83.183	62	11	775	11	0.833238	0.543115	0.999999	24302.1	19490.1	21178.1
Q183G0	High	Serine hydroxymethyltransferase OS=Clostridioides difficile (strain 630) OX=272563 GN=glyA PE=3 SV=1	25	85	0.969	0.611	0.631	0	269.641	57	25	1894	25	1	0.541229	0.21355	24174.2	24946.2	39565.3
Q180Y6	High	Transcription termination factor Rho OS=Clostridioides difficile (strain 630) OX=272563 GN=rho PE=3 SV=2	41	90	1.017	0.75	0.738	0	285.1	70	40	1582	41	1	0.957561	0.315082	24151	23751.9	32191.8
Q184L3	High	Pectate_lyase_3 domain-containing protein OS=Clostridioides difficile (strain 630) OX=272563 GN=CD630_30240 PE=4 SV=1	22	47	1.102	1.022	0.927	0	200.891	53	22	1048	22	1	0.967039	0.948113	24102.9	21867.7	23588.3
Q181Q7	High	Adenylosuccinate synthetase OS=Clostridioides difficile (strain 630) OX=272563 GN=purA PE=3 SV=1	19	55	0.934	1.001	1.073	0	205.159	54	19	1361	19	1	0.999999	0.800667	24062.4	25769.5	24026.5
Q180W0	High	Alanine racemase OS=Clostridioides difficile (strain 630) OX=272563 GN=alr2 PE=1 SV=1	25	58	1.001	1.087	1.086	0	216.454	78	24	1489	25	1	0.710204	0.594634	24030.2	24016.2	22114.7
Q180Z9	High	Stage V sporulation protein T OS=Clostridioides difficile (strain 630) OX=272563 GN=spoVT PE=4 SV=1	11	52	1.131	1.276	1.128	0	90.019	54	11	730	11	1	0.624951	0.586017	23995.6	21209	18799
Q188C8	High	Glutamine--tRNA ligase OS=Clostridioides difficile (strain 630) OX=272563 GN=glnS PE=3 SV=1	33	83	0.893	0.787	0.882	0	308.978	62	33	1688	33	1	0.906294	0.999999	23876.5	26744.5	30326.4
Q183M1	High	Cell surface protein cwp84 OS=Clostridioides difficile (strain 630) OX=272563 GN=cwp84 PE=4 SV=1	36	58	1.094	0.921	0.842	0	285.854	57	33	1166	36	1	0.999999	0.999999	23810.3	21762.3	25842.5
Q183L5	High	Alpha-phosphoglucomutase OS=Clostridioides difficile (strain 630) OX=272563 GN=pgmA PE=3 SV=1	31	48	0.884	1.092	1.235	0	181.844	58	31	829	31	1	0.673274	0.219775	23767.3	26887.2	21773.4
Q18CD6	High	Glutamate--tRNA ligase OS=Clostridioides difficile (strain 630) OX=272563 GN=gltX PE=3 SV=1	30	64	0.969	1.035	1.068	0	195.235	57	30	995	30	1	0.577916	0.357833	23717.2	24475.2	22916.7
Q189A1	High	Putative uridine kinase OS=Clostridioides difficile (strain 630) OX=272563 GN=CD630_05570 PE=4 SV=1	27	81	1.041	0.937	0.9	0	294.48	54	27	1765	27	1	0.999999	0.999999	23663.5	22729.1	25251.9
Q189D4	High	Uncharacterized protein OS=Clostridioides difficile (strain 630) OX=272563 GN=CD630_05890 PE=4 SV=1	31	50	0.888	1.386	1.56	0	208.165	45	31	872	31	1	0.595809	0.0827486	23661.2	26638.8	17075.8
Q18CK9	High	Glutamine--fructose-6-phosphate aminotransferase [isomerizing] OS=Clostridioides difficile (strain 630) OX=272563 GN=glmS PE=3 SV=1	31	67	1.031	0.896	0.868	0	301.734	61	31	1495	31	1	0.999999	0.669656	23489.6	22775.7	26225.4
Q185Q7	High	Putative 2-nitropropane dioxygenase OS=Clostridioides difficile (strain 630) OX=272563 GN=CD630_21200 PE=4 SV=1	24	81	0.869	0.859	0.989	0	265.125	82	24	2048	24	1	0.89826	0.999999	23332.1	26860.7	27147.4
Q18C40	High	Tyrosine--tRNA ligase OS=Clostridioides difficile (strain 630) OX=272563 GN=tyrS PE=3 SV=1	21	57	0.962	0.855	0.889	0	163.962	51	20	963	21	1	0.865586	0.783447	23276.5	24205.5	27223
Q18C89	High	DNA gyrase subunit B OS=Clostridioides difficile (strain 630) OX=272563 GN=gyrB PE=3 SV=1	35	82	0.956	0.889	0.93	0	329.927	60	34	1781	35	1	0.847996	0.790943	23247.7	24326.7	26155.3
Q185S9	High	Elongation factor Ts OS=Clostridioides difficile (strain 630) OX=272563 GN=tsf PE=3 SV=1	18	56	0.93	1.071	1.152	0	200.988	63	18	1363	18	1	0.589315	0.200854	23227.3	24975.2	21689.1
Q185K9	High	Inositol-5'-monophosphate dehydrogenase (IMP dehydrogenase) (IMPDH) (IMPD) OS=Clostridioides difficile (strain 630) OX=272563 GN=guaB PE=4 SV=1	28	54	0.867	0.953	1.099	0	231.66	63	27	1028	28	1	0.937152	0.565203	23163.2	26731	24316.6
Q181E1	High	Nicotinate phosphoribosyltransferase OS=Clostridioides difficile (strain 630) OX=272563 GN=CD630_35430 PE=3 SV=1	24	67	0.966	0.895	0.926	0	236.287	61	24	1333	24	1	0.54732	0.612186	23100.2	23903.1	25800
Q189W4	High	Anti-sigma F factor OS=Clostridioides difficile (strain 630) OX=272563 GN=spoIIAB PE=3 SV=1	11	74	0.887	0.909	1.025	0	162.722	92	11	1598	11	1	0.574488	0.999999	23092.8	26040	25399.3
Q187Y8	High	Chaperone protein ClpB OS=Clostridioides difficile (strain 630) OX=272563 GN=clpB PE=3 SV=1	50	103	0.8	0.659	0.824	0	405.518	56	45	2074	50	1	0.655733	0.898588	23085.6	28849.6	35024.4
Q185E5	High	DNA topoisomerase 3 OS=Clostridioides difficile (strain 630) OX=272563 GN=topB2 PE=3 SV=1	36	63	0.968	0.909	0.939	0	233.146	48	35	996	36	1	0.85014	0.852812	23048.4	23806.3	25362
Q18CF5	High	30S ribosomal protein S7 OS=Clostridioides difficile (strain 630) OX=272563 GN=rpsG PE=3 SV=1	12	74	0.83	0.851	1.025	0	155.893	65	12	1337	12	1	0.841272	0.999999	23031.5	27740.3	27062.1
Q187Z4	High	N-carbamoyl-L-amino acid hydrolase OS=Clostridioides difficile (strain 630) OX=272563 GN=CD630_20270 PE=4 SV=1	23	41	0.96	1.309	1.363	0	181.588	56	23	866	23	1	0.464538	0.0736393	22992.6	23938.8	17559.4
Q185X8	High	Maltose phosphorylase/glycosyl hydrolase/vacuolar acid trehalase OS=Clostridioides difficile (strain 630) OX=272563 GN=mapA PE=4 SV=1	30	41	1.069	1.25	1.169	0	152.371	42	30	513	30	1	0.496539	0.424675	22873.9	21401.8	18304
Q180P2	High	Pyruvate kinase OS=Clostridioides difficile (strain 630) OX=272563 GN=pyk PE=3 SV=1	28	73	1.004	1.102	1.097	0	280.887	58	28	1517	28	1	0.565401	0.405579	22869.9	22779.1	20761.7
Q185M5	High	Glycine reductase complex component B subunits alpha and beta (Selenoprotein PB alpha/beta) OS=Clostridioides difficile (strain 630) OX=272563 GN=grdE PE=4 SV=1	25	81	1.047	0.906	0.866	0	265.515	80	25	1755	25	1	0.853927	0.521546	22834.7	21816.4	25203.9
Q185A2	High	Ribonuclease R OS=Clostridioides difficile (strain 630) OX=272563 GN=rnr PE=3 SV=1	38	66	0.967	1.05	1.086	0	291.924	56	38	1368	38	1	0.800053	0.529777	22761.4	23549.3	21681.9
Q18CG7	High	50S ribosomal protein L14 OS=Clostridioides difficile (strain 630) OX=272563 GN=rplN PE=3 SV=1	15	67	0.849	1.057	1.244	0	101.192	81	15	1049	15	1	0.999999	0.999999	22520.3	26515.4	21314.5
Q182B9	High	Glycine--tRNA ligase alpha subunit OS=Clostridioides difficile (strain 630) OX=272563 GN=glyQ PE=3 SV=1	14	69	0.914	1.029	1.126	0	148.546	49	14	1267	14	0.729885	0.806482	0.0621859	22488.6	24604.7	21858.5
Q18CE8	High	50S ribosomal protein L10 OS=Clostridioides difficile (strain 630) OX=272563 GN=rplJ PE=3 SV=1	15	76	0.893	0.954	1.069	0	161.034	80	15	1961	15	1	0.857087	0.999999	22398.2	25086.5	23474
Q180Y8	High	Stage II sporulation protein OS=Clostridioides difficile (strain 630) OX=272563 GN=spoIIE PE=4 SV=1	29	80	0.998	1.179	1.182	0	232.074	40	29	1802	29	1	0.999999	0.999999	22390.9	22440	18989.8
Q185S8	High	30S ribosomal protein S2 OS=Clostridioides difficile (strain 630) OX=272563 GN=rpsB PE=3 SV=1	17	82	0.93	0.798	0.858	0	192.24	79	17	1684	17	1	0.624951	0.475982	22377.8	24060.5	28051.2
Q181C0	High	Putative peptidase T, M20B family OS=Clostridioides difficile (strain 630) OX=272563 GN=CD630_35210 PE=3 SV=1	21	50	1.07	0.957	0.894	0	220.621	72	21	1318	21	1	0.999999	0.999999	22228.8	20765.4	23216.4
Q181T9	High	Glyceraldehyde-3-phosphate dehydrogenase OS=Clostridioides difficile (strain 630) OX=272563 GN=gapA PE=3 SV=1	17	59	0.992	1.233	1.244	0	180.501	54	17	1133	17	1	0.999999	0.894411	22175.8	22362	17983
Q18B43	High	3-oxoacyl-[acyl-carrier-protein] synthase 2 OS=Clostridioides difficile (strain 630) OX=272563 GN=fabF PE=3 SV=1	17	58	1.046	0.992	0.948	0	216.219	63	17	1424	17	1	0.999999	0.999999	22150.3	21169.3	22319.5
Q187A9	High	Tellurium resistance protein terD4 OS=Clostridioides difficile (strain 630) OX=272563 GN=terD4 PE=4 SV=1	16	51	1.225	0.97	0.791	0	159.431	81	16	1190	16	1	0.999999	0.733463	22128.8	18058.3	22823.8
Q184E7	High	V-type ATP synthase alpha chain OS=Clostridioides difficile (strain 630) OX=272563 GN=atpA PE=3 SV=1	31	71	0.899	0.954	1.061	0	288.769	61	30	1697	31	1	0.780531	0.999999	22127.4	24604.1	23191.8
Q186F0	High	O-acetyl-serine thiol-lyase A (O-acetyl-sulfhydrylase)(OAS-TL) OS=Clostridioides difficile (strain 630) OX=272563 GN=cysK PE=4 SV=1	19	61	0.866	1.17	1.351	0	194.45	72	18	1530	19	1	0.999999	0.363759	22085	25496.8	18873
Q183D5	High	Putative lipoprotein OS=Clostridioides difficile (strain 630) OX=272563 GN=CD630_27010 PE=1 SV=1	16	46	1.099	1.158	1.053	0	181.746	56	16	1211	16	1	0.709028	0.999999	22064.4	20071	19057.3
Q182C1	High	DUF4342 domain-containing protein OS=Clostridioides difficile (strain 630) OX=272563 GN=CD630_24340 PE=4 SV=1	13	43	1.123	0.913	0.813	0	115.377	59	13	972	13	1	0.999999	0.999999	22041	19634.5	24139.2
Q18CV3	High	Putative sulfatase OS=Clostridioides difficile (strain 630) OX=272563 GN=CD630_02120 PE=4 SV=1	30	61	1.001	0.95	0.949	0	229.261	50	30	1077	30	1	0.892793	0.58415	21914.1	21888.8	23065
Q181J6	High	Putative homocysteine S-methyltransferase OS=Clostridioides difficile (strain 630) OX=272563 GN=CD630_35960 PE=4 SV=1	38	82	1.038	0.92	0.885	0	341.942	56	38	1885	38	1	0.655733	0.350433	21846.1	21037	23757.6
Q181S4	High	Putative exported protein OS=Clostridioides difficile (strain 630) OX=272563 GN=CD630_36690 PE=4 SV=1	13	41	0.979	0.991	1.012	0	128.968	70	13	804	13	1	0.999999	0.926273	21824.3	22281.1	22012.4
Q18C97	High	Serine--tRNA ligase OS=Clostridioides difficile (strain 630) OX=272563 GN=serS1 PE=3 SV=1	26	69	1.136	0.753	0.663	0	194.366	62	21	1308	26	1	0.876267	0.401373	21801	19189	28959.3
Q185M2	High	Putative Xaa-Pro dipeptidase OS=Clostridioides difficile (strain 630) OX=272563 GN=proP PE=4 SV=1	24	65	1.035	0.932	0.901	0	210.966	74	24	1102	24	1	0.89826	0.75731	21727.4	20995.7	23315.3
Q181R1	High	Cyclic-di-AMP phosphodiesterase OS=Clostridioides difficile (strain 630) OX=272563 GN=CD630_36590 PE=3 SV=1	28	53	1.027	1.202	1.171	0	167.348	45	28	924	28	1	0.52056	0.175711	21676.2	21104.7	18028.6
Q187E3	High	3-phosphoshikimate 1-carboxyvinyltransferase OS=Clostridioides difficile (strain 630) OX=272563 GN=aroA PE=3 SV=1	26	48	0.947	1.134	1.198	0	195.952	56	26	1019	26	1	0.638378	0.0761046	21498.7	22705.9	18960.7
Q18CH0	High	30S ribosomal protein S8 OS=Clostridioides difficile (strain 630) OX=272563 GN=rpsH PE=3 SV=1	10	49	1.034	1.078	1.043	0	102.411	73	10	785	10	1	0.999999	0.999999	21494.9	20794.5	19942.4
Q185R7	High	4-hydroxy-3-methylbut-2-en-1-yl diphosphate synthase (flavodoxin) OS=Clostridioides difficile (strain 630) OX=272563 GN=ispG PE=3 SV=1	25	56	0.906	0.988	1.091	0	214.958	74	25	1045	25	0.302467	0.999999	0.0621859	21493.1	23716.4	21743.8
Q184J0	High	ABC-type transport system, iron-family extracellular solute-binding protein OS=Clostridioides difficile (strain 630) OX=272563 GN=CD630_29990 PE=4 SV=1	20	49	1.108	1.038	0.937	0	154.017	61	20	897	20	1	0.999999	0.999999	21433.8	19346.8	20644.5
Q18D66	High	DNA helicase OS=Clostridioides difficile (strain 630) OX=272563 GN=pcrA PE=3 SV=1	41	72	0.957	0.921	0.963	0	264.774	54	41	1098	41	1	0.797939	0.819883	21346.6	22314.5	23182.8
Q18B41	High	Phosphate acyltransferase OS=Clostridioides difficile (strain 630) OX=272563 GN=plsX PE=3 SV=1	22	49	1.084	1.011	0.932	0	178.992	66	22	1079	22	1	0.989791	0.999999	21343.3	19682.5	21115.2
Q182Y6	High	UDP-N-acetylglucosamine--N-acetylmuramyl-(pentapeptide) pyrophosphoryl-undecaprenol N-acetylglucosamine transferase OS=Clostridioides difficile (strain 630) OX=272563 GN=murG PE=3 SV=1	25	54	1.107	0.898	0.811	0	233.887	64	25	815	25	1	0.688683	0.28222	21339.6	19278.2	23758.5
Q18AJ4	High	Putative serine-pyruvate aminotransferase OS=Clostridioides difficile (strain 630) OX=272563 GN=CD630_09940 PE=3 SV=1	18	79	0.759	0.964	1.27	0	244.539	56	18	1606	18	0.807486	0.999999	0.297431	21332.6	28109.9	22129.7
Q182K8	High	Leucine--tRNA ligase OS=Clostridioides difficile (strain 630) OX=272563 GN=leuS PE=3 SV=1	39	80	1.042	0.875	0.84	0	327.441	56	39	1702	39	1	0.984521	0.612186	21294.8	20432.6	24329.1
Q18C33	High	Pantothenate synthetase OS=Clostridioides difficile (strain 630) OX=272563 GN=panC PE=3 SV=1	16	52	1.193	1.454	1.218	0	144.339	61	16	1085	16	1	0.541229	0.689674	21129	17707.2	14533.6
Q18C11	High	ABC-type transport system, methionine-specific substrate-binding lipoprotein OS=Clostridioides difficile (strain 630) OX=272563 GN=metQ PE=4 SV=1	14	40	1.057	1.011	0.956	0	128.345	57	14	772	14	1	0.999999	0.999999	21097	19953.4	20862.8
Q18AR7	High	Uncharacterized protein OS=Clostridioides difficile (strain 630) OX=272563 GN=CD630_10650 PE=4 SV=1	12	32	1.302	1.063	0.816	0	65.929	53	12	338	12	1	0.999999	0.607863	21064.2	16181	19822.8
Q18C22	High	Deoxyribose-phosphate aldolase OS=Clostridioides difficile (strain 630) OX=272563 GN=deoC PE=3 SV=1	14	51	0.953	0.962	1.009	0	135.467	67	14	1483	14	1	0.999999	0.999999	21030.5	22064.8	21866.3
Q181Q5	High	Helicase loader ATPase, dnaI OS=Clostridioides difficile (strain 630) OX=272563 GN=dnaI PE=4 SV=1	23	63	0.867	0.94	1.085	0	200.345	68	23	1036	23	1	0.781667	0.999999	20999.4	24228.6	22332.5
Q18A09	High	Putative universal stress protein A (UspA) OS=Clostridioides difficile (strain 630) OX=272563 GN=CD630_08120 PE=4 SV=1	14	69	0.94	0.962	1.023	0	157.019	82	14	1281	14	1	0.999999	0.999999	20972.4	22305.2	21798.8
Q188T2	High	Putative carbon-nitrogen hydrolase OS=Clostridioides difficile (strain 630) OX=272563 GN=CD630_04870 PE=4 SV=1	19	52	0.93	1.316	1.415	0	217.716	87	19	1177	19	1	0.541229	0.173496	20830.3	22391	15827.3
Q17ZX8	High	Putative sigma-54 interacting protein OS=Clostridioides difficile (strain 630) OX=272563 GN=CD630_32330 PE=4 SV=1	28	49	0.951	1.023	1.076	0	156.119	42	26	614	28	1	0.999999	0.549355	20711.2	21778.8	20237.3
Q18B39	High	Enoyl-(Acyl-carrier-protein) reductase II OS=Clostridioides difficile (strain 630) OX=272563 GN=fabK PE=4 SV=1	14	56	1.12	0.996	0.889	0	145.09	45	14	1207	14	1	0.748681	0.352422	20643.1	18425.3	20728.2
Q181B3	High	Ribose-phosphate pyrophosphokinase OS=Clostridioides difficile (strain 630) OX=272563 GN=prs PE=3 SV=1	14	63	0.881	0.769	0.873	0	223.291	55	14	1580	14	1	0.64318	0.883738	20626.9	23411.8	26830.9
Q181Z6	High	Putative pyruvate, phosphate dikinase regulatory protein OS=Clostridioides difficile (strain 630) OX=272563 GN=CD630_24110 PE=3 SV=1	19	59	0.92	0.92	1	0	189.519	69	19	1392	19	1	0.678769	0.999999	20602.1	22404.2	22395
Q18CQ9	High	ABC-type transport system, ATP-binding protein OS=Clostridioides difficile (strain 630) OX=272563 GN=CD630_01700 PE=4 SV=1	29	52	0.908	1.017	1.12	0	215.388	52	28	1001	29	0.976596	0.92054	0.104191	20564	22645.4	20226.6
Q189R5	High	Dihydrolipoyl dehydrogenase OS=Clostridioides difficile (strain 630) OX=272563 GN=CD630_07230 PE=3 SV=1	17	37	1.18	1.199	1.016	0	191.537	53	17	1183	17	1	0.482327	0.695272	20494.3	17368.6	17089.2
Q17ZX0	High	4-hydroxy-tetrahydrodipicolinate synthase OS=Clostridioides difficile (strain 630) OX=272563 GN=dapA3 PE=3 SV=1	15	77	0.857	1.023	1.194	0	207.816	62	12	1668	15	1	0.968492	0.58415	20434.7	23857.3	19975.6
Q183C1	High	Putative sporulation stage II, protein E OS=Clostridioides difficile (strain 630) OX=272563 GN=CD630_26850 PE=4 SV=1	23	61	0.903	1.046	1.159	0	202.92	42	23	1159	23	1	0.716983	0.242251	20415	22615.3	19515.9
Q17ZW8	High	4-hydroxy-tetrahydrodipicolinate synthase OS=Clostridioides difficile (strain 630) OX=272563 GN=dapA2 PE=3 SV=1	13	103	0.885	0.973	1.1	0	189.836	51	10	2108	13	1	0.999999	0.8524	20407.4	23061.4	20966.8
Q186F5	High	Phosphomethylpyrimidine kinase OS=Clostridioides difficile (strain 630) OX=272563 GN=thiD PE=1 SV=1	13	65	1.054	1.219	1.157	0	134.198	48	13	1264	13	1	0.991466	0.9865	20289.8	19244.3	16638.3
Q189R6	High	Methylenetetrahydrofolate reductase OS=Clostridioides difficile (strain 630) OX=272563 GN=metF PE=3 SV=1	14	49	1.004	1.156	1.151	0	150.007	58	14	1107	14	1	0.720875	0.474372	20237.4	20148	17509.7
Q18CG0	High	50S ribosomal protein L3 OS=Clostridioides difficile (strain 630) OX=272563 GN=rplC PE=3 SV=1	18	69	0.77	0.83	1.077	0	177.112	77	18	1346	18	1	0.991466	0.999999	20196.4	26219.2	24342.4
Q185M4	High	Glycine reductase complex component C subunit beta (Protein PC beta) OS=Clostridioides difficile (strain 630) OX=272563 GN=grdC PE=4 SV=1	22	45	1.135	1.019	0.898	0	210.402	51	22	798	22	1	0.946636	0.815802	20155.6	17758.6	19772.2
Q18CF0	High	Putative NADP-dependent deshydrogenase OS=Clostridioides difficile (strain 630) OX=272563 GN=CD630_00650 PE=4 SV=1	17	68	0.897	1.07	1.194	0	218.222	72	17	1735	17	1	0.739818	0.355845	20151.3	22473.6	18826.6
Q18CH2	High	50S ribosomal protein L5 OS=Clostridioides difficile (strain 630) OX=272563 GN=rplE PE=3 SV=1	15	82	0.802	0.951	1.186	0	149.405	72	15	898	15	1	0.999999	0.999999	20115.3	25083.7	21156.2
Q184G8	High	Putative CRISPR-associated Cas3 family helicase OS=Clostridioides difficile (strain 630) OX=272563 GN=CD630_29780 PE=4 SV=1	37	63	0.883	1.136	1.285	0	245.765	47	36	1046	37	1	0.95399	0.178453	20017.1	22659.4	17627
Q18B45	High	3-oxoacyl-[acyl-carrier-protein] reductase OS=Clostridioides difficile (strain 630) OX=272563 GN=fabG PE=3 SV=1	17	62	1.193	1.026	0.86	0	176.646	65	17	1401	17	1	0.994883	0.329509	19897.1	16684.4	19401.8
Q189S0	High	Bifunctional carbon monoxide dehydrogenase/acetyl-CoA synthase, delta subunit OS=Clostridioides difficile (strain 630) OX=272563 GN=CD630_07260 PE=4 SV=1	21	67	0.935	1	1.069	0	219.17	54	21	1122	21	1	0.999999	0.999999	19824.5	21211	19833.5
Q18A80	High	Glycogen biosynthesis protein OS=Clostridioides difficile (strain 630) OX=272563 GN=glgD PE=4 SV=1	23	47	1.397	1.23	0.88	0	180.837	63	23	972	23	0.350619	0.601501	0.363089	19744.8	14133.7	16052.4
Q186X6	High	Glyceraldehyde-3-phosphate dehydrogenase OS=Clostridioides difficile (strain 630) OX=272563 GN=gapB PE=3 SV=1	19	68	1.001	0.867	0.866	0	190.307	65	19	1297	19	1	0.808716	0.930928	19718.7	19695.7	22751.1
Q18AN9	High	ATP-dependent helicase/nuclease subunit A OS=Clostridioides difficile (strain 630) OX=272563 GN=addA PE=3 SV=1	41	66	1.022	1.034	1.011	0	238.93	33	41	927	41	1	0.999999	0.782316	19704.5	19275.6	19064.4
Q185W7	High	Putative DEAD-like helicase OS=Clostridioides difficile (strain 630) OX=272563 GN=CD630_21800 PE=4 SV=1	43	58	0.985	1.154	1.171	0	194.265	38	43	680	43	1	0.769556	0.266566	19704.4	20000.7	17079.2
Q18CD5	High	Cysteine--tRNA ligase OS=Clostridioides difficile (strain 630) OX=272563 GN=cysS PE=3 SV=2	24	70	0.899	0.83	0.923	0	228.284	61	24	1257	24	1	0.661002	0.950198	19699.1	21918.5	23744.9
Q18B78	High	Uncharacterized protein OS=Clostridioides difficile (strain 630) OX=272563 GN=CD630_12160 PE=4 SV=1	15	46	1.005	0.955	0.95	0	168.5	55	15	887	15	1	0.999999	0.999999	19611.7	19508.9	20529
Q18BV2	High	Putative delta-lactam-biosynthetic de-N-acteylase OS=Clostridioides difficile (strain 630) OX=272563 GN=CD630_14300 PE=4 SV=1	19	47	1.08	0.77	0.713	0	127.898	66	18	697	19	1	0.946475	0.707391	19590.1	18134	25426.6
Q18B12	High	Septum site-determining protein MinD (Cell division inhibitor MinD) OS=Clostridioides difficile (strain 630) OX=272563 GN=minD PE=4 SV=1	22	71	0.891	0.74	0.83	0	228.602	77	22	1547	22	1	0.724619	0.800667	19457.6	21826.2	26299.2
Q18A79	High	Glycogen synthase OS=Clostridioides difficile (strain 630) OX=272563 GN=glgA PE=3 SV=1	23	59	1.01	1.077	1.066	0	200.541	62	23	1016	23	1	0.65205	0.456093	19360.3	19160.2	17974.8
Q189Y6	High	Putative hydrolase, NUDIX family OS=Clostridioides difficile (strain 630) OX=272563 GN=CD630_07900 PE=4 SV=1	10	51	0.986	0.913	0.926	0	110.277	62	10	1064	10	1	0.999999	0.912746	19351.2	19619.5	21190.8
Q182I4	High	D-alanyl-D-alanine carboxypeptidase (Putative sporulation-specific penicillin-binding protein) OS=Clostridioides difficile (strain 630) OX=272563 GN=dacF1 PE=3 SV=1	24	59	1.175	0.91	0.774	0	181.354	54	24	1002	24	1	0.999999	0.682015	19344.6	16460.7	21263.8
Q18BI7	High	Putative peptidase, M16 family OS=Clostridioides difficile (strain 630) OX=272563 GN=CD630_13200 PE=3 SV=1	19	48	1.122	1.058	0.943	0	181.436	57	19	1131	19	1	0.834923	0.98039	19307.1	17205.8	18254.2
Q18CI5	High	DNA-directed RNA polymerase subunit alpha OS=Clostridioides difficile (strain 630) OX=272563 GN=rpoA PE=3 SV=1	21	79	0.969	0.787	0.812	0	230.403	72	21	1565	21	1	0.999999	0.976219	19285.8	19894.8	24496.6
Q183M7	High	Cell surface protein cwp66 OS=Clostridioides difficile (strain 630) OX=272563 GN=cwp66 PE=4 SV=1	29	53	0.728	1.109	1.523	0	213.575	52	29	951	29	1	0.655733	0.0827486	19241.8	26428.1	17353.6
Q185B5	High	Asparagine--tRNA ligase OS=Clostridioides difficile (strain 630) OX=272563 GN=asnC PE=3 SV=1	31	74	0.858	0.889	1.036	0	247.102	68	31	1462	31	0.801024	0.656823	0.909011	19236.6	22426.9	21639.7
Q181B4	High	Bifunctional protein GlmU OS=Clostridioides difficile (strain 630) OX=272563 GN=glmU PE=3 SV=1	21	43	1.03	0.868	0.843	0	199.819	58	21	977	21	1	0.937891	0.392787	19172.4	18622.3	22077.8
Q183T4	High	Rubrerythrin OS=Clostridioides difficile (strain 630) OX=272563 GN=rbr1 PE=4 SV=1	10	34	1.141	1.301	1.141	0	107.22	56	10	722	10	1	0.623018	0.718345	19135.7	16774.4	14705.1
Q189Q3	High	Endonuclease MutS2 OS=Clostridioides difficile (strain 630) OX=272563 GN=mutS2 PE=3 SV=1	37	72	0.914	0.874	0.956	0	284.411	54	36	1262	37	1	0.606678	0.948113	19134.2	20926	21891.8
Q182D7	High	Putative CRISPR-associated ATP-dependent helicase OS=Clostridioides difficile (strain 630) OX=272563 GN=CD630_24510 PE=4 SV=2	34	55	1.028	1.149	1.118	0	246.537	47	33	1057	34	1	0.954105	0.782316	19113.1	18597.4	16632.2
Q183L7	High	Cell wall binding protein cwp7 OS=Clostridioides difficile (strain 630) OX=272563 GN=cwp7 PE=4 SV=1	16	43	1.091	0.985	0.902	0	134.717	48	16	802	16	1	0.999999	0.999999	19105.7	17506.3	19403.6
Q18A86	High	Putative iron-dependent hydrogenase OS=Clostridioides difficile (strain 630) OX=272563 GN=CD630_08940 PE=4 SV=1	31	55	0.997	0.971	0.974	0	196.357	60	28	975	31	1	0.999999	0.999999	19101.7	19154.6	19673.1
Q188J1	High	Fructose-1,6-bisphosphate aldolase OS=Clostridioides difficile (strain 630) OX=272563 GN=fba PE=4 SV=1	20	72	0.765	1.039	1.359	0	205.152	83	20	1665	20	1	0.699149	0.0938205	19082.8	24959.8	18366.7
Q181T8	High	Phosphoglycerate kinase OS=Clostridioides difficile (strain 630) OX=272563 GN=pgk PE=3 SV=1	22	63	1.012	0.84	0.83	0	269.291	82	22	1534	22	1	0.878434	0.356496	19081.4	18861.6	22729.2
Q181U1	High	Transcriptional regulator, SorC family OS=Clostridioides difficile (strain 630) OX=272563 GN=cggR PE=4 SV=1	22	40	0.985	1.049	1.065	0	144.098	73	22	469	22	1	0.994793	0.682015	19067.1	19354.2	18179.2
Q182W5	High	Glycerol-3-phosphate dehydrogenase [NAD(P)+] OS=Clostridioides difficile (strain 630) OX=272563 GN=gpsA PE=3 SV=1	21	67	1	1.013	1.012	0	224.493	74	21	1725	21	1	0.906294	0.999999	19037.4	19030.8	18800.9
Q18B40	High	3-oxoacyl-[acyl-carrier-protein] synthase 3 OS=Clostridioides difficile (strain 630) OX=272563 GN=fabH PE=3 SV=1	16	35	0.995	1.245	1.252	0	152.922	66	16	807	16	1	0.39843	0.0948965	19036.5	19132.6	15284.4
Q18BA8	High	Uncharacterized protein OS=Clostridioides difficile (strain 630) OX=272563 GN=CD630_12470 PE=4 SV=1	2	76	1.026	1.032	1.005	0	43.81	15	2	1545	2	1	0.999999	0.999999	18992.6	18510	18410.3
Q18A92	High	UPF0371 protein CD630_08980 OS=Clostridioides difficile (strain 630) OX=272563 GN=CD630_08980 PE=3 SV=1	26	60	1.129	0.966	0.856	0	217.735	54	26	1103	26	0.801024	0.999999	0.088598	18991.8	16819.1	19650.8
Q18BB4	High	Signal recognition particle protein OS=Clostridioides difficile (strain 630) OX=272563 GN=ffh PE=3 SV=1	28	60	0.937	0.86	0.918	0	202.06	58	28	1036	28	1	0.765665	0.75435	18927.8	20194.6	22010.2
Q182T0	High	Low specificity L-threonine aldolase OS=Clostridioides difficile (strain 630) OX=272563 GN=ltaE PE=4 SV=1	19	72	1.008	0.972	0.964	0	192.286	65	19	1517	19	1	0.999999	0.999999	18902.8	18744.7	19453
Q185C3	High	Putative ATPase OS=Clostridioides difficile (strain 630) OX=272563 GN=CD630_22490 PE=4 SV=1	17	63	0.904	1.058	1.17	0	168.974	61	17	1066	17	0.801024	0.999999	0.088598	18895.9	20899	17859.8
Q182F4	High	Elongation factor 4 OS=Clostridioides difficile (strain 630) OX=272563 GN=lepA PE=3 SV=1	29	51	0.882	0.81	0.918	0	236.552	58	29	1161	29	1	0.64318	0.999999	18803.2	21311.1	23213.1
Q187S6	High	Uncharacterized protein OS=Clostridioides difficile (strain 630) OX=272563 GN=CD630_19670 PE=4 SV=1	22	76	0.78	0.989	1.268	0	216.407	73	22	1300	22	1	0.999999	0.999999	18769.1	24069.3	18980.9
Q181S7	High	tRNA modification GTPase MnmE OS=Clostridioides difficile (strain 630) OX=272563 GN=mnmE PE=3 SV=1	24	55	0.883	0.845	0.957	0	190.524	57	24	1079	24	1	0.627738	0.999999	18708.8	21191	22137
Q184S7	High	Trehalose-6-phosphate hydrolase OS=Clostridioides difficile (strain 630) OX=272563 GN=treA PE=4 SV=1	27	44	0.805	1.145	1.423	0	167.196	53	27	746	27	1	0.780531	0.164162	18632.4	23155.6	16272.8
Q182I0	High	Selenocysteinyl-tRNA-specific translation factor OS=Clostridioides difficile (strain 630) OX=272563 GN=selB PE=4 SV=1	37	62	0.994	0.768	0.773	0	229.934	53	37	1100	37	1	0.589315	0.334333	18628.5	18734.3	24247.3
Q181G9	High	Sporulation-specific protease OS=Clostridioides difficile (strain 630) OX=272563 GN=CD630_35690 PE=4 SV=1	16	60	0.912	1.029	1.129	0	220.455	69	16	1271	16	1	0.907286	0.507098	18571.2	20371.8	18046.7
Q186V7	High	Putative 2-hydroxyacyl-CoA dehydratase OS=Clostridioides difficile (strain 630) OX=272563 GN=CD630_17490 PE=4 SV=1	18	44	1.385	1.036	0.748	0	121.816	47	18	567	18	1	0.999999	0.28222	18564.9	13407.6	17925
Q182D8	High	Ribosomal protein L11 methyltransferase OS=Clostridioides difficile (strain 630) OX=272563 GN=prmA PE=3 SV=1	19	70	0.914	0.947	1.036	0	237.08	70	19	1465	19	1	0.869232	0.903657	18511.9	20258.2	19549.2
Q183C6	High	Putative threonine-phosphate decarboxylase OS=Clostridioides difficile (strain 630) OX=272563 GN=CD630_26920 PE=4 SV=1	17	40	0.94	1.146	1.218	0	167.447	54	17	759	17	1	0.650896	0.273157	18494.3	19664.5	16139.5
Q18CH3	High	30S ribosomal protein S5 OS=Clostridioides difficile (strain 630) OX=272563 GN=rpsE PE=3 SV=1	14	72	0.866	1.054	1.217	0	191.703	80	14	1589	14	1	0.999999	0.999999	18446	21308	17508
Q184F7	High	Dipicolinate synthase subunit B OS=Clostridioides difficile (strain 630) OX=272563 GN=spoVFB PE=4 SV=1	9	40	1.21	0.934	0.772	0	137.199	69	9	788	9	1	0.999999	0.999999	18194.8	15038.1	19480.6
Q18C88	High	Beta sliding clamp OS=Clostridioides difficile (strain 630) OX=272563 GN=dnaN PE=3 SV=2	17	45	0.84	1.081	1.287	0	152.689	53	16	936	17	1	0.650896	0.141244	18121.3	21578.9	16765.6
Q183B8	High	Phosphate propanoyltransferase OS=Clostridioides difficile (strain 630) OX=272563 GN=CD630_26830 PE=3 SV=1	13	55	1.018	1.007	0.99	0	151.791	84	13	1000	13	1	0.999999	0.951042	18109.1	17797.1	17981.3
Q18C85	High	Chromosomal replication initiator protein DnaA OS=Clostridioides difficile (strain 630) OX=272563 GN=dnaA PE=3 SV=1	28	53	0.898	0.835	0.93	0	201.027	65	28	1049	28	1	0.89826	0.946358	18066.9	20121.8	21626.3
Q189U5	High	Putative lipoprotein OS=Clostridioides difficile (strain 630) OX=272563 GN=CD630_07470 PE=4 SV=1	24	42	1.057	1.112	1.052	0	200.9	58	24	963	24	1	0.999999	0.999999	18057.1	17089.2	16242.9
Q187R2	High	F420_ligase domain-containing protein OS=Clostridioides difficile (strain 630) OX=272563 GN=CD630_19530 PE=4 SV=1	21	66	0.839	0.871	1.037	0	228.461	74	21	1557	21	0.350619	0.464538	0.926273	17965.3	21400.2	20629.4
Q180W7	High	ATP synthase gamma chain OS=Clostridioides difficile (strain 630) OX=272563 GN=atpG PE=3 SV=1	17	45	1.097	1.093	0.996	0	160.502	49	17	1109	17	1	0.715162	0.999999	17932.7	16346.9	16405.8
Q17ZZ1	High	Polysaccharide deacetylase OS=Clostridioides difficile (strain 630) OX=272563 GN=CD630_32480 PE=4 SV=1	15	53	1.221	1.086	0.89	0	132.009	67	15	918	15	1	0.999999	0.999999	17910.2	14668.6	16490.5
Q180R8	High	Bifunctional uroporphyrinogen-III methyltransferase/uroporphyrinogen-III synthase OS=Clostridioides difficile (strain 630) OX=272563 GN=cobA + hemD PE=3 SV=2	26	48	0.955	1.007	1.054	0	174.435	56	26	701	26	1	0.956298	0.999999	17875.8	18713.4	17756.8
Q183J1	High	Phosphoenolpyruvate-protein phosphotransferase OS=Clostridioides difficile (strain 630) OX=272563 GN=ptsI PE=3 SV=1	24	68	0.906	0.995	1.098	0	288.436	56	24	1539	24	1	0.999999	0.510812	17865.6	19714.8	17954.5
Q17ZX7	High	UPF0597 protein CD630_32320 OS=Clostridioides difficile (strain 630) OX=272563 GN=CD630_32320 PE=3 SV=1	17	58	0.937	1.076	1.148	0	213.079	52	17	1438	17	1	0.999999	0.336221	17852.5	19048.2	16591.6
Q181U8	High	Putative peptidase, M20 family OS=Clostridioides difficile (strain 630) OX=272563 GN=CD630_31830 PE=4 SV=1	23	64	1.018	0.874	0.859	0	223.829	74	23	1717	23	1	0.999999	0.999999	17786.7	17478.8	20343
Q180P3	High	DNA polymerase III subunit alpha OS=Clostridioides difficile (strain 630) OX=272563 GN=dnaE PE=4 SV=1	51	77	0.942	0.94	0.998	0	297.658	46	51	1028	51	1	0.89826	0.999999	17751.3	18849.7	18893.8
Q18AZ4	High	Putative solute-binding lipoprotein OS=Clostridioides difficile (strain 630) OX=272563 GN=CD630_11310 PE=4 SV=1	28	42	1.074	0.982	0.914	0	182.412	58	28	889	28	1	0.999999	0.990329	17734.6	16518.1	18065.8
Q18CB0	High	Protein-arginine kinase OS=Clostridioides difficile (strain 630) OX=272563 GN=mcsB PE=3 SV=1	21	59	0.83	0.965	1.163	0	220.284	70	21	1255	21	0.907697	0.999999	0.360938	17713.3	21348.2	18358.4
Q186H3	High	ABC-type transport system, multidrug-family ATP-binding protein OS=Clostridioides difficile (strain 630) OX=272563 GN=CD630_16180 PE=4 SV=1	15	35	0.981	0.903	0.92	0	114.084	58	15	744	15	1	0.73915	0.682015	17674.5	18009.7	19581.5
Q185Q4	High	Putative copper-transporting P-type ATPase OS=Clostridioides difficile (strain 630) OX=272563 GN=CD630_21150 PE=3 SV=1	25	41	1.004	0.804	0.801	0	147.793	30	25	571	25	1	0.830242	0.62711	17548.5	17477.1	21818.4
Q188H9	High	Putative radical SAM-family protein OS=Clostridioides difficile (strain 630) OX=272563 GN=CD630_03920 PE=4 SV=1	9	84	0.846	0.751	0.888	0	141.432	61	9	2304	9	1	0.954105	0.999999	17543.4	20736.2	23355.8
Q180Y5	High	UTP--glucose-1-phosphate uridylyltransferase OS=Clostridioides difficile (strain 630) OX=272563 GN=gtaB1 PE=3 SV=1	18	46	0.875	0.918	1.05	0	131.392	54	15	865	18	1	0.934639	0.999999	17537.5	20050.7	19093.9
Q180Y2	High	Peptide chain release factor 1 OS=Clostridioides difficile (strain 630) OX=272563 GN=prfA PE=3 SV=1	23	49	0.876	0.667	0.762	0	184.109	60	23	905	23	1	0.68425	0.756041	17450	19925.4	26160.6
Q189R1	High	Tetratricopeptide repeat protein OS=Clostridioides difficile (strain 630) OX=272563 GN=CD630_07140 PE=4 SV=1	20	47	0.937	1.067	1.139	0	160.11	56	19	766	20	1	0.699149	0.270231	17431.4	18608.5	16341.7
Q18AP0	High	ATP-dependent helicase/deoxyribonuclease subunit B OS=Clostridioides difficile (strain 630) OX=272563 GN=addB PE=3 SV=1	37	58	0.997	1.008	1.011	0	276.32	38	37	1147	37	1	0.999999	0.999999	17425	17479	17292.1
Q187E1	High	3-deoxy-D-arabino-heptulosonate 7-phosphate synthase OS=Clostridioides difficile (strain 630) OX=272563 GN=aroF1 PE=4 SV=1	19	66	0.844	0.665	0.788	0	185.227	72	19	1357	19	1	0.510876	0.375511	17379.9	20586.9	26121.8
Q186J0	High	Tellurium resistance protein terD2 OS=Clostridioides difficile (strain 630) OX=272563 GN=terD2 PE=4 SV=1	13	36	1.187	1.275	1.075	0	102.706	70	13	613	13	1	0.612364	0.999999	17358.5	14629.8	13609.7
Q187U0	High	ABC-type transport system, extracellular solute-binding protein OS=Clostridioides difficile (strain 630) OX=272563 GN=CD630_19790 PE=1 SV=1	18	48	1.068	1.266	1.185	0	183.72	65	18	1090	18	1	0.734328	0.421036	17348.6	16240.3	13705.5
Q185M3	High	Glycine reductase complex component B gamma subunit (Selenocysteine) OS=Clostridioides difficile (strain 630) OX=272563 GN=grdB PE=4 SV=2	20	56	1.029	0.842	0.818	0	227.461	54	20	1184	20	1	0.860215	0.776917	17290	16806.2	20539.3
Q189V7	High	Putative ATP-dependent RNA helicase OS=Clostridioides difficile (strain 630) OX=272563 GN=CD630_07610 PE=3 SV=1	28	48	0.985	0.746	0.758	0	196.232	57	28	775	28	1	0.808716	0.739376	17265.1	17522.5	23129.5
Q182U6	High	Putative peptidase, M24 family OS=Clostridioides difficile (strain 630) OX=272563 GN=CD630_26130 PE=3 SV=1	17	39	1.123	1.006	0.895	0	147.832	49	17	658	17	1	0.928073	0.999999	17149	15272.3	17054.7
Q188I7	High	Transcriptional regulator, sigma-54-dependent OS=Clostridioides difficile (strain 630) OX=272563 GN=CD630_04020 PE=4 SV=2	25	49	0.826	0.97	1.175	0	173.044	51	24	865	25	0.350619	0.944748	0.0929868	17104.1	20711.2	17632.4
Q180F8	High	Iron hydrogenase OS=Clostridioides difficile (strain 630) OX=272563 GN=hydA PE=4 SV=1	28	53	1.034	1.163	1.126	0	222.92	74	28	1130	28	1	0.624951	0.926273	17092.4	16537.6	14692
Q189S3	High	Putative iron-sulfur protein OS=Clostridioides difficile (strain 630) OX=272563 GN=CD630_07300 PE=4 SV=1	21	48	0.83	0.952	1.148	0	160.665	35	21	952	21	1	0.999999	0.28346	17074.8	20581.7	17931.3
Q185S5	High	Ribosome-recycling factor OS=Clostridioides difficile (strain 630) OX=272563 GN=frr PE=3 SV=1	14	39	1.193	1.351	1.133	0	106.299	70	14	626	14	1	0.464538	0.638476	16994.9	14251.2	12581.2
Q189Y8	High	GTPase HflX OS=Clostridioides difficile (strain 630) OX=272563 GN=hflX PE=3 SV=1	25	53	1.028	0.845	0.822	0	180.847	55	25	1043	25	1	0.565401	0.28222	16964.3	16500.4	20083
Q18CK1	High	Putative 4Fe-4S ferredoxin, iron-sulfur binding domain protein, delta subunit OS=Clostridioides difficile (strain 630) OX=272563 GN=CD630_01150 PE=4 SV=1	7	38	1.124	1.023	0.91	0	98.013	90	7	854	7	1	0.999999	0.359969	16947.6	15079	16566.1
Q180C8	High	Serine protease, HrtA family OS=Clostridioides difficile (strain 630) OX=272563 GN=CD630_32840 PE=4 SV=1	18	43	0.903	0.913	1.012	0	193.6	61	18	1194	18	1	0.839097	0.999999	16890	18713.8	18495.2
Q184G1	High	Dipicolinate synthase subunit A OS=Clostridioides difficile (strain 630) OX=272563 GN=spoVFA PE=4 SV=1	12	44	1.066	1.392	1.306	0	151.006	53	12	1039	12	1	0.515793	0.363089	16878.6	15839	12124.1
Q187N8	High	Putative membrane protein OS=Clostridioides difficile (strain 630) OX=272563 GN=CD630_19290 PE=4 SV=1	13	31	1.108	0.99	0.893	0	98.695	58	13	535	13	1	0.999999	0.999999	16845.3	15207.1	17020.4
Q18CE7	High	50S ribosomal protein L7/L12 OS=Clostridioides difficile (strain 630) OX=272563 GN=rplL PE=3 SV=1	9	41	0.945	1.143	1.209	0	105.999	79	9	1037	9	1	0.565401	0.192324	16832.5	17802.8	14722.4
Q182H8	High	Two-component sensor histidine kinase,sporulation-associated spo0A OS=Clostridioides difficile (strain 630) OX=272563 GN=CD630_24920 PE=4 SV=1	27	39	1.017	1.137	1.118	0	148.263	32	27	560	27	1	0.826988	0.489516	16831.8	16549.6	14804.8
Q188C6	High	Putative membrane protein OS=Clostridioides difficile (strain 630) OX=272563 GN=CD630_20560 PE=4 SV=1	26	60	1.019	0.883	0.867	0	265.493	59	26	1463	26	1	0.949909	0.638476	16790.1	16481.3	19006.5
Q186L4	High	Probable glycine dehydrogenase (decarboxylating) subunit 2 OS=Clostridioides difficile (strain 630) OX=272563 GN=gcvPB PE=3 SV=1	22	49	1.158	0.91	0.786	0	193.731	54	22	950	22	1	0.938539	0.244495	16757.4	14475.3	18407.9
Q182Z3	High	Putative peptidase, M16 family OS=Clostridioides difficile (strain 630) OX=272563 GN=CD630_26600 PE=4 SV=2	16	42	1.011	1.116	1.104	0	128.905	40	16	663	16	1	0.661002	0.871412	16740	16558	15000.1
Q185W2	High	ABC-type transport system,cystine/aminoacid-family extracellular solute-binding protein OS=Clostridioides difficile (strain 630) OX=272563 GN=CD630_21740 PE=4 SV=1	12	48	1.171	1.021	0.872	0	168.455	60	12	1230	12	1	0.999999	0.559187	16706.7	14266.9	16357.8
Q183D0	High	Putative pyridoxal phosphate-dependent transferase OS=Clostridioides difficile (strain 630) OX=272563 GN=CD630_26960 PE=4 SV=1	18	40	0.928	1.185	1.277	0	136.549	46	18	964	18	1	0.782514	0.173496	16671	17966.7	14064.2
Q182S9	High	Uncharacterized protein OS=Clostridioides difficile (strain 630) OX=272563 GN=CD630_25890 PE=4 SV=1	23	47	1.164	1.125	0.966	0	166.268	64	23	979	23	1	0.989791	0.999999	16651.7	14302.1	14805.2
Q18CJ7	High	Aminotransferase OS=Clostridioides difficile (strain 630) OX=272563 GN=aspC PE=3 SV=1	16	44	0.998	1.205	1.208	0	181.183	52	16	989	16	1	0.469618	0.129391	16545.9	16583.6	13732.6
Q18AJ9	High	ABC-type transport system,nitrate/sulfonate/taurine extracellular solute-binding protein OS=Clostridioides difficile (strain 630) OX=272563 GN=CD630_09990 PE=4 SV=1	17	33	1.14	1.032	0.905	0	120.812	57	17	598	17	1	0.999999	0.659452	16496.7	14473.9	15986
Q180T4	High	Cobyric acid synthase OS=Clostridioides difficile (strain 630) OX=272563 GN=cobQ PE=3 SV=1	29	47	0.913	0.897	0.983	0	196.905	60	29	867	29	1	0.812909	0.999999	16488.9	18069.2	18379.2
Q18CR5	High	Redox-sensing transcriptional repressor Rex OS=Clostridioides difficile (strain 630) OX=272563 GN=rex PE=3 SV=1	12	58	0.954	0.87	0.913	0	145.429	61	12	1133	12	1	0.542092	0.363759	16474.4	17275.1	18929
Q17ZS7	High	Phage capsid family OS=Clostridioides difficile (strain 630) OX=272563 GN=CD630_p040 PE=4 SV=1	24	51	0.807	1.214	1.504	0	190.965	65	24	812	24	0.801024	0.653748	0.0621859	16467.8	20412.1	13568.8
Q186Q8	High	ATP-dependent DNA helicase OS=Clostridioides difficile (strain 630) OX=272563 GN=recQ PE=4 SV=1	31	44	0.956	1.019	1.066	0	192.242	39	31	814	31	1	0.976413	0.999999	16389.5	17140.5	16084.5
Q180E8	High	ATP-dependent Clp protease ATP-binding subunit ClpX OS=Clostridioides difficile (strain 630) OX=272563 GN=clpX PE=3 SV=1	23	71	0.954	0.822	0.862	0	208.141	57	23	1485	23	1	0.738561	0.731585	16384	17175.2	19932.3
Q180S2	High	Sirohydrochlorin cobaltochelatase OS=Clostridioides difficile (strain 630) OX=272563 GN=cbiK PE=4 SV=1	24	54	0.931	0.845	0.907	0	202.893	68	24	932	24	1	0.54732	0.973098	16375.3	17592.8	19388.4
Q185X6	High	Cyclomaltodextrinase (Maltogenic alpha-amylase) (Cyclomaltodextrin dextrin-hydrolase (Decyclizing)) OS=Clostridioides difficile (strain 630) OX=272563 GN=CD630_21900 PE=3 SV=1	25	48	0.919	1.198	1.303	0	176.847	46	25	859	25	1	0.513919	0.0962429	16362.5	17802.4	13659.6
Q18BM5	High	Peptidylprolyl isomerase OS=Clostridioides difficile (strain 630) OX=272563 GN=CD630_13570 PE=4 SV=1	22	63	0.872	0.492	0.564	0	178.136	83	22	1126	22	1	0.66982	0.507098	16347.9	18742.1	33223.1
Q187U6	High	tRNA-2-methylthio-N(6)-dimethylallyladenosine synthase OS=Clostridioides difficile (strain 630) OX=272563 GN=miaB PE=3 SV=1	26	54	0.879	0.944	1.074	0	195.955	52	26	1094	26	1	0.999999	0.742634	16346.7	18594.1	17308.5
Q182Y9	High	UDP-N-acetylmuramoyl-tripeptide--D-alanyl-D-alanine ligase OS=Clostridioides difficile (strain 630) OX=272563 GN=murF PE=3 SV=1	22	54	0.855	0.995	1.163	0	207.416	65	22	1094	22	1	0.834923	0.184097	16341.1	19110.6	16430.1
Q180P9	High	UDP-N-acetylenolpyruvoylglucosamine reductase OS=Clostridioides difficile (strain 630) OX=272563 GN=murB PE=3 SV=1	16	50	0.864	0.992	1.148	0	194.267	63	16	1195	16	0.553461	0.999999	0.0832287	16260.9	18816	16396.1
Q18A95	High	ABC-type transport system, glycine betaine/carnitine/choline permease OS=Clostridioides difficile (strain 630) OX=272563 GN=opuCC PE=3 SV=1	19	44	0.83	1.026	1.237	0	147.247	39	19	872	19	0.793103	0.999999	0.0792566	16184.4	19508.5	15766.8
Q18CL0	High	Phosphoglucosamine mutase OS=Clostridioides difficile (strain 630) OX=272563 GN=glmM PE=3 SV=2	24	51	0.923	0.993	1.076	0	199.477	56	24	1092	24	0.985743	0.999999	0.620575	16148.6	17498	16254.5
Q18C39	High	Ferrous iron transport protein B OS=Clostridioides difficile (strain 630) OX=272563 GN=feoB PE=3 SV=1	23	59	1.051	1.102	1.049	0	129.788	32	23	815	23	1	0.65205	0.491225	16117.9	15342.7	14629
Q181J1	High	Carbamoyl-phosphate synthase small chain OS=Clostridioides difficile (strain 630) OX=272563 GN=carA PE=3 SV=1	14	36	1.079	0.749	0.695	0	88.341	37	13	563	14	1	0.738053	0.359476	16111.7	14935.5	21504.1
Q180A2	High	Iron hydrogenase OS=Clostridioides difficile (strain 630) OX=272563 GN=CD630_32580 PE=4 SV=1	24	43	1.013	0.975	0.962	0	117.779	43	24	453	24	1	0.999999	0.999999	16104.1	15892.9	16515.2
Q185U4	High	Thiamine biosynthesis protein ThiH OS=Clostridioides difficile (strain 630) OX=272563 GN=thiH PE=4 SV=1	26	60	0.933	0.84	0.901	0	227.333	57	26	1200	26	1	0.887119	0.90625	16072.6	17235.3	19138.5
Q186T9	High	Iron-sulfur cluster carrier protein OS=Clostridioides difficile (strain 630) OX=272563 GN=CD630_17300 PE=3 SV=1	13	55	0.978	0.96	0.982	0	190.41	69	13	1377	13	1	0.688683	0.667112	15999.5	16360.1	16662.9
Q180J3	High	Lactamase_B domain-containing protein OS=Clostridioides difficile (strain 630) OX=272563 GN=CD630_33480 PE=4 SV=1	15	37	1.006	1.116	1.109	0	106.371	51	15	545	15	1	0.747533	0.736918	15963.3	15867	14305.7
Q18BR9	High	Putative peptidase, M20D family OS=Clostridioides difficile (strain 630) OX=272563 GN=CD630_13980 PE=4 SV=1	14	39	1.079	1.187	1.1	0	145.225	48	13	963	14	1	0.789271	0.899499	15926.6	14764.5	13419.2
Q189Q1	High	Putative diguanylate kinase signaling protein OS=Clostridioides difficile (strain 630) OX=272563 GN=CD630_07070 PE=4 SV=2	29	52	0.952	1.094	1.149	0	178.706	37	29	615	29	1	0.999999	0.402168	15916.8	16717.2	14554.4
Q184Q0	High	Putative peptidase, S41 family OS=Clostridioides difficile (strain 630) OX=272563 GN=CD630_30630 PE=4 SV=1	23	36	1.165	1.206	1.036	0	130.775	53	23	559	23	1	0.92823	0.999999	15902.4	13650.5	13181.9
Q18BJ2	High	Ribosomal protein S12 methylthiotransferase RimO OS=Clostridioides difficile (strain 630) OX=272563 GN=rimO PE=3 SV=1	23	48	0.949	1.041	1.097	0	169.336	56	23	940	23	1	0.999999	0.759598	15865.4	16726.4	15244.3
Q18BI9	High	DNA FtsK/SpoIIIE translocase OS=Clostridioides difficile (strain 630) OX=272563 GN=ftsK PE=3 SV=1	34	58	1.004	0.898	0.895	0	239.275	51	34	977	34	1	0.655733	0.41147	15825	15768.4	17625.5
Q18BK0	High	Putative phage tyrosine recombinase OS=Clostridioides difficile (strain 630) OX=272563 GN=CD630_13330 PE=3 SV=1	18	38	0.842	1.052	1.249	0	113.135	53	18	703	18	1	0.999999	0.999999	15822.9	18789.2	15043.1
Q181E9	High	Putative YaaT-like protein involved in sporulation or related to DNA replication OS=Clostridioides difficile (strain 630) OX=272563 GN=CD630_35480 PE=4 SV=1	14	29	0.967	1.042	1.077	0	97.543	46	14	585	14	1	0.999999	0.999999	15769.9	16301.9	15129.6
Q18CI4	High	Methionine aminopeptidase OS=Clostridioides difficile (strain 630) OX=272563 GN=map1 PE=3 SV=1	18	38	1.248	0.918	0.736	0	159.921	79	18	646	18	0.833238	0.911611	0.0840688	15753.2	12621.1	17159.2
Q18CB1	High	Putative membrane protein OS=Clostridioides difficile (strain 630) OX=272563 GN=CD630_00290 PE=4 SV=1	16	46	0.93	0.814	0.876	0	144.964	37	16	1247	16	1	0.565401	0.781754	15744.3	16929.2	19334.1
Q18C18	High	Uncharacterized protein OS=Clostridioides difficile (strain 630) OX=272563 GN=CD630_14960 PE=4 SV=1	13	38	1.053	1.136	1.079	0	136.212	40	13	1036	13	1	0.912895	0.975278	15708.5	14924.2	13826
Q182E6	High	Putative glucokinase, ROK family OS=Clostridioides difficile (strain 630) OX=272563 GN=CD630_24590 PE=4 SV=1	15	38	1.007	1.173	1.165	0	132.34	58	15	716	15	1	0.513919	0.256182	15700	15594	13388.2
Q18B72	High	DNA repair protein RecN OS=Clostridioides difficile (strain 630) OX=272563 GN=recN PE=3 SV=1	26	40	0.931	0.936	1.005	0	178.488	49	26	781	26	1	0.846596	0.999999	15698.6	16856.6	16776.3
Q18B93	High	Putative lipoprotein OS=Clostridioides difficile (strain 630) OX=272563 GN=CD630_12320 PE=4 SV=1	18	30	1.097	1.08	0.984	0	102.25	51	18	463	18	1	0.80883	0.999999	15692.5	14305	14530.5
Q18B27	High	GTPase Obg OS=Clostridioides difficile (strain 630) OX=272563 GN=obg PE=3 SV=1	26	49	0.93	0.769	0.827	0	166.385	59	26	650	26	1	0.661002	0.718345	15688.9	16866.3	20402.4
Q182W6	High	GTPase Der OS=Clostridioides difficile (strain 630) OX=272563 GN=der PE=3 SV=1	21	52	0.912	0.847	0.929	0	160.153	53	20	671	21	1	0.840462	0.972798	15649.9	17164.9	18471.7
Q18AS5	High	M18 family aminopeptidase OS=Clostridioides difficile (strain 630) OX=272563 GN=CD630_10720 PE=3 SV=1	21	57	1.116	1.081	0.968	0	186.196	54	21	1181	21	1	0.999999	0.833419	15639.5	14014.8	14473.7
Q183T6	High	D-alanine--D-alanyl carrier protein ligase OS=Clostridioides difficile (strain 630) OX=272563 GN=dltA PE=3 SV=1	28	59	0.816	0.892	1.093	0	198.775	53	27	1022	28	1	0.999999	0.686469	15635.3	19156.6	17521.9
Q181S8	High	tRNA uridine 5-carboxymethylaminomethyl modification enzyme MnmG OS=Clostridioides difficile (strain 630) OX=272563 GN=mnmG PE=3 SV=1	28	44	0.872	0.858	0.984	0	175.816	51	28	808	28	1	0.860469	0.999999	15618.6	17914.7	18198.2
Q18D50	High	Putative K/Mg/Cd/Cu/Zn/Na/Ca/Na/H-transporting P-type ATPase OS=Clostridioides difficile (strain 630) OX=272563 GN=CD630_03130 PE=3 SV=1	30	49	1.01	0.98	0.97	0	227.819	44	30	918	30	1	0.999999	0.999999	15554.1	15393.5	15870.6
Q17ZZ6	High	Putative dehydrogenase OS=Clostridioides difficile (strain 630) OX=272563 GN=CD630_32510 PE=4 SV=1	17	56	0.894	1.158	1.295	0	169.114	64	17	937	17	1	0.487814	0.070209	15545.1	17382.1	13421.5
Q187W2	High	Intracellular serine protease OS=Clostridioides difficile (strain 630) OX=272563 GN=isp PE=3 SV=1	18	60	0.961	0.9	0.937	0	206.747	62	18	1240	18	1	0.999999	0.999999	15535	16167.8	17257.1
Q18BD6	High	DNA topoisomerase 1 OS=Clostridioides difficile (strain 630) OX=272563 GN=topA PE=3 SV=1	28	53	1.002	0.785	0.784	0	197.277	43	28	1010	28	1	0.464538	0.156445	15490.6	15457.7	19722.3
Q187E6	High	Bifunctional P-protein, chorismate mutase/prephenate dehydratase OS=Clostridioides difficile (strain 630) OX=272563 GN=pheA PE=4 SV=1	24	39	0.99	1.072	1.083	0	190.923	63	24	734	24	1	0.999999	0.999999	15385	15535.5	14351.2
Q185X5	High	Putative phage-related cell wall hydrolase OS=Clostridioides difficile (strain 630) OX=272563 GN=CD630_21870 PE=4 SV=1	15	29	1.086	1.095	1.008	0	76.209	45	15	398	15	1	0.999999	0.999999	15348.2	14130.8	14018.8
Q18C12	High	Two-component sensor histidine kinase,sporulation-associated spo0A OS=Clostridioides difficile (strain 630) OX=272563 GN=CD630_14920 PE=4 SV=1	26	39	1.002	1.347	1.344	0	149.605	28	26	588	26	1	0.65933	0.367601	15342.1	15310.1	11392.1
Q18B56	High	Putative acetyltransferase OS=Clostridioides difficile (strain 630) OX=272563 GN=CD630_11900 PE=4 SV=1	12	40	1.045	1.154	1.104	0	121.113	71	11	976	12	1	0.699149	0.559187	15295.5	14631.8	13251.3
Q183V1	High	Transcriptional regulator, sigma-54-dependent OS=Clostridioides difficile (strain 630) OX=272563 GN=CD630_28630 PE=4 SV=1	29	48	0.949	0.99	1.044	0	167.108	42	27	661	29	1	0.932982	0.508094	15268.9	16091.6	15419.8
Q181W7	High	Putative pyridoxal phosphate-dependent transferase OS=Clostridioides difficile (strain 630) OX=272563 GN=CD630_23820 PE=4 SV=1	22	41	0.918	0.942	1.026	0	121.303	44	22	582	22	1	0.999999	0.742634	15246.1	16608.5	16187.8
Q187T3	High	Aluminum resistance protein OS=Clostridioides difficile (strain 630) OX=272563 GN=CD630_19730 PE=4 SV=1	17	35	1.126	1.104	0.98	0	116.966	44	16	633	17	1	0.784332	0.999999	15203.1	13496.2	13764.8
Q18D80	High	DUF4132 domain-containing protein OS=Clostridioides difficile (strain 630) OX=272563 GN=CD630_03400 PE=4 SV=1	43	59	0.898	1.25	1.392	0	166.607	25	43	473	43	1	0.541229	0.0827486	15196.4	16924.2	12154.7
Q18B46	High	Malonyl CoA-acyl carrier protein transacylase OS=Clostridioides difficile (strain 630) OX=272563 GN=fabD PE=3 SV=1	17	43	0.929	0.725	0.78	0	241.593	74	17	1262	17	1	0.668874	0.695108	15190.9	16345.2	20963.1
Q182X0	High	Two-component sensor histidine kinase OS=Clostridioides difficile (strain 630) OX=272563 GN=CD630_26370 PE=4 SV=1	21	44	0.974	1.158	1.188	0	156.718	52	21	778	21	1	0.65933	0.286093	15110.1	15505.7	13046.5
Q188W4	High	Uncharacterized protein OS=Clostridioides difficile (strain 630) OX=272563 GN=CD630_05190 PE=4 SV=1	8	32	1.074	1.18	1.099	0	38.246	14	6	249	8	1	0.884051	0.999999	15095.1	14055.3	12793.6
Q18AR5	High	Uncharacterized protein OS=Clostridioides difficile (strain 630) OX=272563 GN=CD630_10610 PE=4 SV=1	22	57	0.874	0.888	1.015	0	195.627	68	21	823	22	1	0.999999	0.953108	15087.2	17255.8	16994
Q181S2	High	Putative cysteine desulfurase family protein OS=Clostridioides difficile (strain 630) OX=272563 GN=CD630_36700 PE=3 SV=1	17	44	0.866	1.001	1.156	0	116.628	46	17	627	17	1	0.999999	0.999999	15079.1	17404.2	15057.5
W8W0T8	High	Putative rna-binding protein OS=Clostridioides difficile (strain 630) OX=272563 GN=CD630_13110 PE=4 SV=1	10	29	0.904	1.1	1.217	0	80.641	31	10	502	10	1	0.748681	0.088598	15068.4	16676.9	13703.7
Q18BS1	High	ABC-type transport system, ATP-binding protein OS=Clostridioides difficile (strain 630) OX=272563 GN=CD630_14050 PE=4 SV=1	32	51	0.968	0.961	0.993	0	204.854	59	31	911	32	1	0.650896	0.928361	15049.3	15544	15654
Q18CV9	High	Amidophosphoribosyltransferase OS=Clostridioides difficile (strain 630) OX=272563 GN=purF PE=3 SV=1	19	37	1.133	1.06	0.936	0	152.163	53	19	749	19	0.66994	0.932982	0.355814	15031.4	13271.6	14179.8
Q181Q8	High	Replicative DNA helicase OS=Clostridioides difficile (strain 630) OX=272563 GN=dnaC PE=3 SV=1	26	54	0.823	0.97	1.178	0	220.712	68	26	873	26	0.120061	0.999999	0.0509036	14951.7	18162.2	15421.4
Q18CT0	High	2-dehydropantoate 2-reductase OS=Clostridioides difficile (strain 630) OX=272563 GN=CD630_01880 PE=3 SV=1	17	41	0.832	0.936	1.126	0	158.01	68	17	1031	17	0.534524	0.647903	0.549454	14924.7	17943.6	15938
Q18CF9	High	50S ribosomal protein L4 OS=Clostridioides difficile (strain 630) OX=272563 GN=rplD PE=3 SV=2	13	57	0.82	0.951	1.159	0	143.053	59	13	1271	13	1	0.999999	0.999999	14922.1	18190.4	15692.9
Q185L7	High	Succinate-semialdehyde dehydrogenase (NAD(P)+) OS=Clostridioides difficile (strain 630) OX=272563 GN=sucD PE=4 SV=1	20	38	0.992	1.169	1.178	0	151.741	51	20	781	20	1	0.648103	0.321164	14917.2	15033.5	12766
Q18BV6	High	Putative TPR repeat-containing protein OS=Clostridioides difficile (strain 630) OX=272563 GN=CD630_14380 PE=4 SV=1	17	32	0.951	1.036	1.089	0	109.245	39	17	571	17	1	0.697726	0.18994	14891.7	15664.8	14378.7
Q181S5	High	Putative stage 0 sporulation protein,DNA-binding protein Spo0J-like OS=Clostridioides difficile (strain 630) OX=272563 GN=CD630_36730 PE=3 SV=1	20	36	0.911	0.958	1.052	0	134.858	62	20	585	20	1	0.854893	0.999999	14890	16344.2	15542
Q180W9	High	ATP synthase subunit delta OS=Clostridioides difficile (strain 630) OX=272563 GN=atpH PE=3 SV=1	12	37	1.132	1.314	1.16	0	123.242	67	12	743	12	1	0.534629	0.740097	14864.6	13128.1	11316.7
Q188Y8	High	Uncharacterized protein OS=Clostridioides difficile (strain 630) OX=272563 GN=CD630_05430 PE=4 SV=1	15	46	1.099	0.992	0.903	0	131.556	49	15	716	15	1	0.999999	0.999999	14856.1	13516.2	14973.4
Q185C0	High	Subtilisin-like serine germination related protease OS=Clostridioides difficile (strain 630) OX=272563 GN=cspC PE=4 SV=1	23	44	1.12	1.227	1.095	0	177.451	57	23	1063	23	1	0.808716	0.998877	14824	13238.9	12085.3
Q185C5	High	Glutamate 2,3-aminomutase OS=Clostridioides difficile (strain 630) OX=272563 GN=eam PE=1 SV=1	27	59	0.904	0.788	0.872	0	223.49	63	26	1067	27	1	0.77123	0.856935	14783.9	16351	18755.8
Q185M7	High	Thioredoxin reductase OS=Clostridioides difficile (strain 630) OX=272563 GN=trxB3 PE=3 SV=1	14	39	1.01	0.929	0.92	0	144.401	52	14	881	14	1	0.786036	0.989307	14780.2	14635	15912.2
Q18CJ9	High	Putative exported protein OS=Clostridioides difficile (strain 630) OX=272563 GN=CD630_01110 PE=4 SV=1	19	35	1.022	1.205	1.179	0	155.052	62	19	850	19	1	0.612364	0.463609	14776.3	14462.7	12262.5
Q181U9	High	Diaminopropionate ammonia-lyase OS=Clostridioides difficile (strain 630) OX=272563 GN=dpaL1 PE=4 SV=1	19	55	0.847	0.449	0.53	0	159.14	50	19	1170	19	1	0.565401	0.507346	14753.6	17425	32867.5
Q183V5	High	Putative regulatory protease, U62 family OS=Clostridioides difficile (strain 630) OX=272563 GN=CD630_28670 PE=4 SV=1	23	37	1.121	1.019	0.909	0	159.366	55	23	641	23	0.910895	0.999999	0.401373	14744.9	13153.7	14470.7
Q18B18	High	Putative radical SAM-superfamily protein OS=Clostridioides difficile (strain 630) OX=272563 GN=CD630_11580 PE=4 SV=1	24	49	0.935	0.865	0.926	0	192.629	42	24	1043	24	1	0.64318	0.794483	14740.9	15767.3	17031.9
Q18C37	High	Putative acyltransferase OS=Clostridioides difficile (strain 630) OX=272563 GN=CD630_15190 PE=4 SV=1	11	28	0.982	1.312	1.336	0	105.763	88	11	656	11	1	0.464538	0.088598	14700.4	14971.6	11202.6
Q18BQ0	High	Glycerol kinase OS=Clostridioides difficile (strain 630) OX=272563 GN=glpK2 PE=3 SV=1	24	49	1.029	1.041	1.012	0	177.597	57	24	847	24	1	0.903325	0.689674	14688.4	14270.1	14104.1
Q182H9	High	Mannose-6-phosphate isomerase (Phosphomannose isomerase) (PMI) (Phosphohexomutase) OS=Clostridioides difficile (strain 630) OX=272563 GN=pmi PE=3 SV=1	16	32	0.886	0.905	1.021	0	98.653	54	16	509	16	0.920972	0.563984	0.999999	14664.1	16550.7	16203.3
Q186F4	High	Hydroxyethylthiazole kinase OS=Clostridioides difficile (strain 630) OX=272563 GN=thiM PE=3 SV=1	13	40	0.908	1.125	1.239	0	121.005	44	13	745	13	1	0.469618	0.070209	14657.7	16135.3	13027.1
Q182S7	High	Coenzyme A biosynthesis bifunctional protein CoaBC OS=Clostridioides difficile (strain 630) OX=272563 GN=coaBC PE=3 SV=1	22	58	0.979	0.963	0.983	0	238.146	63	22	1221	22	1	0.944748	0.865748	14654.8	14963.1	15214.5
Q18CF2	High	30S ribosomal protein S12 OS=Clostridioides difficile (strain 630) OX=272563 GN=rpsL PE=3 SV=2	11	31	0.994	0.856	0.861	0	63.082	65	11	433	11	1	0.90108	0.786919	14648.3	14730.7	17107.3
Q185W8	High	Putative anaerobic dehydrogenase OS=Clostridioides difficile (strain 630) OX=272563 GN=CD630_21790 PE=3 SV=1	29	41	1.078	1.038	0.962	0	135.204	37	29	484	29	1	0.999999	0.461228	14636.1	13574.7	14104.5
Q180F3	High	DNA ligase OS=Clostridioides difficile (strain 630) OX=272563 GN=ligA PE=3 SV=2	34	48	1.031	0.994	0.965	0	152.404	48	33	545	34	1	0.984521	0.999999	14542.5	14108.6	14626.9
Q184M8	High	Proline iminopeptidase OS=Clostridioides difficile (strain 630) OX=272563 GN=pip PE=3 SV=1	14	33	0.903	1.071	1.187	0	101.547	54	14	509	14	1	0.999999	0.376858	14482.7	16037.9	13516.7
Q180Q9	High	UvrABC system protein A OS=Clostridioides difficile (strain 630) OX=272563 GN=uvrA PE=3 SV=1	36	49	0.988	0.92	0.931	0	228.951	44	36	997	36	1	0.817882	0.682015	14481.2	14652.3	15740.3
Q187D7	High	ATP-dependent zinc metalloprotease FtsH OS=Clostridioides difficile (strain 630) OX=272563 GN=ftsH1 PE=3 SV=1	27	57	1.046	0.948	0.907	0	235.004	51	27	1218	27	1	0.577916	0.226083	14460.3	13828.1	15246
Q186Y7	High	Putative RNA methylase OS=Clostridioides difficile (strain 630) OX=272563 GN=CD630_17800 PE=1 SV=1	18	49	0.912	0.964	1.057	0	172.53	50	18	1267	18	1	0.786522	0.999999	14437.1	15838.1	14984
Q18BX7	High	Putative 5-nitroimidazole antibiotic resistance protein OS=Clostridioides difficile (strain 630) OX=272563 GN=CD630_14590 PE=4 SV=1	9	38	1.036	0.983	0.949	0	87.235	52	9	625	9	1	0.999999	0.778506	14420.8	13926	14674.5
Q181Z7	High	Putative transcriptional repressor ccpn OS=Clostridioides difficile (strain 630) OX=272563 GN=CD630_24120 PE=4 SV=1	12	48	0.95	0.976	1.027	0	113.621	63	11	815	12	0.81109	0.999999	0.474372	14417.3	15168.7	14764.6
Q181Z2	High	DNA topoisomerase type IA OS=Clostridioides difficile (strain 630) OX=272563 GN=CD630_24040 PE=4 SV=1	32	45	0.9	0.991	1.101	0	156.245	42	31	478	32	1	0.999999	0.999999	14408.7	16011	14539.2
Q186Q7	High	Riboflavin biosynthesis protein RibD OS=Clostridioides difficile (strain 630) OX=272563 GN=ribD PE=3 SV=1	18	38	0.797	1.111	1.394	0	134.079	54	18	762	18	0.464845	0.999999	0.0652964	14392.2	18056.4	12949.3
Q181W6	High	Indole pyruvate ferredoxin/flavodoxin oxidoreductase OS=Clostridioides difficile (strain 630) OX=272563 GN=iorB PE=4 SV=1	14	51	1.015	0.84	0.827	0	157.703	87	14	1047	14	1	0.999999	0.763306	14366.2	14157.7	17111.2
Q185V2	High	Putative alanyl-tRNA synthetase OS=Clostridioides difficile (strain 630) OX=272563 GN=CD630_21630 PE=3 SV=1	18	25	1.053	1.018	0.966	0	113.228	45	18	487	18	0.801024	0.974814	0.49194	14353.5	13624.8	14098.1
Q18C30	High	LUD_dom domain-containing protein OS=Clostridioides difficile (strain 630) OX=272563 GN=CD630_15100 PE=4 SV=1	14	45	1.216	1.164	0.957	0	134.323	73	14	841	14	0.586625	0.655733	0.63009	14328.5	11782	12310.7
Q183S8	High	Nitrilase (Carbon-nitrogen hydrolase) OS=Clostridioides difficile (strain 630) OX=272563 GN=CD630_28420 PE=4 SV=1	19	50	0.906	1.11	1.225	0	186.113	83	19	971	19	1	0.932982	0.174055	14315.2	15792.5	12896.3
Q18C63	High	FMN-dependent NADH-azoreductase OS=Clostridioides difficile (strain 630) OX=272563 GN=azoR PE=3 SV=1	13	28	1.025	1.133	1.106	0	126.573	55	13	575	13	1	0.806482	0.786919	14303.1	13957.9	12622.5
Q181S9	High	Putative SpoIIIJ-associated RNA/ssDNA-binding protein Jag OS=Clostridioides difficile (strain 630) OX=272563 GN=jag PE=4 SV=1	19	41	0.983	1.239	1.261	0	132.211	74	19	582	19	1	0.563984	0.317212	14247.2	14496.8	11495.5
Q183K4	High	Putative glycosyl transferase, group 1 OS=Clostridioides difficile (strain 630) OX=272563 GN=CD630_27700 PE=4 SV=1	16	29	1.02	1.051	1.03	0	118.257	47	16	652	16	1	0.999999	0.999999	14220.6	13935.3	13535.6
Q18AP5	High	Putative cell wall-binding protein cwp18 OS=Clostridioides difficile (strain 630) OX=272563 GN=cwp18 PE=4 SV=1	21	52	1.078	0.884	0.82	0	249.242	68	21	1290	21	1	0.68425	0.436275	14164.3	13142.4	16021.7
Q18BB1	High	Signal recognition particle receptor FtsY OS=Clostridioides difficile (strain 630) OX=272563 GN=ftsY PE=3 SV=1	22	45	1.039	0.891	0.858	0	195.491	60	22	1102	22	1	0.999999	0.507098	14157.1	13631	15888.2
Q189B0	High	Uncharacterized protein, DegV family OS=Clostridioides difficile (strain 630) OX=272563 GN=CD630_05670 PE=4 SV=1	12	37	1.022	1.306	1.277	0	78.614	47	12	708	12	1	0.736448	0.521546	14153.2	13844.6	10838.5
Q189L6	High	Uncharacterized protein OS=Clostridioides difficile (strain 630) OX=272563 GN=CD630_06720 PE=4 SV=1	11	36	1.048	1.135	1.083	0	135.747	53	11	881	11	1	0.543115	0.549355	14125.7	13472.5	12442.8
Q18A71	High	ABC-type transport system, sugar-family extracellular solute-binding protein OS=Clostridioides difficile (strain 630) OX=272563 GN=CD630_08760 PE=4 SV=1	14	31	1.146	1.085	0.946	0	102.358	51	13	459	14	1	0.821017	0.999999	14087.8	12289.3	12985.7
Q184H1	High	Putative CRISPR-associated autoregulator DevR family protein protein OS=Clostridioides difficile (strain 630) OX=272563 GN=CD630_29800 PE=4 SV=1	15	44	0.963	1.225	1.272	0	135.954	52	15	776	15	1	0.89826	0.356496	14080.1	14614.8	11493.1
Q183L1	High	Putative glycosyl transferase OS=Clostridioides difficile (strain 630) OX=272563 GN=CD630_27780 PE=4 SV=1	15	32	1.002	0.97	0.968	0	89.597	63	15	489	15	1	0.919011	0.779381	14075.5	14043.4	14515
Q186J4	High	YceG_bac domain-containing protein OS=Clostridioides difficile (strain 630) OX=272563 GN=CD630_16380 PE=4 SV=1	20	41	0.95	1.331	1.4	0	116.085	39	20	578	20	1	0.487814	0.0840688	14019.9	14751.6	10535.2
Q180F0	High	ATP-dependent Clp protease proteolytic subunit OS=Clostridioides difficile (strain 630) OX=272563 GN=clpP1 PE=1 SV=1	8	30	0.957	0.987	1.031	0	93.118	47	8	451	8	1	0.999999	0.786919	14010.2	14637.5	14191.8
Q189N1	High	Translation initiation factor IF-3 OS=Clostridioides difficile (strain 630) OX=272563 GN=infC PE=3 SV=1	9	26	1.166	1.397	1.198	0	86.052	52	9	346	9	0.906719	0.464538	0.946358	13997	12000.5	10020.8
Q188Z9	High	Signal peptidase I OS=Clostridioides difficile (strain 630) OX=272563 GN=sip2 PE=3 SV=1	14	29	1.114	1.087	0.976	0	87.976	62	14	451	14	1	0.999999	0.999999	13931	12506.9	12818.5
Q18CV5	High	Phosphoribosylaminoimidazole-succinocarboxamide synthase OS=Clostridioides difficile (strain 630) OX=272563 GN=purC PE=3 SV=1	16	36	0.955	1.033	1.082	0	119.679	74	15	528	16	1	0.999999	0.999999	13915.1	14573.1	13474.1
Q182T2	High	Fibronectin-binding protein A OS=Clostridioides difficile (strain 630) OX=272563 GN=fbpA PE=4 SV=1	23	45	0.968	0.793	0.819	0	191.268	42	23	893	23	1	0.464538	0.250906	13873.9	14332.6	17505.2
Q18C99	High	DNA polymerase III subunit gamma/tau OS=Clostridioides difficile (strain 630) OX=272563 GN=dnaX PE=3 SV=1	24	49	0.939	0.917	0.977	0	162.636	45	24	673	24	1	0.582128	0.999999	13872.9	14773.9	15122.6
Q184S6	High	Putative cellobiose-phosphate degrading protein OS=Clostridioides difficile (strain 630) OX=272563 GN=CD630_30880 PE=3 SV=1	14	42	1.013	1.039	1.026	0	132.811	61	14	733	14	1	0.999999	0.999999	13864.9	13687.6	13342.9
Q18CE5	High	50S ribosomal protein L11 OS=Clostridioides difficile (strain 630) OX=272563 GN=rplK PE=3 SV=1	9	68	0.991	1.198	1.208	0	77.15	61	8	1155	9	1	0.999999	0.999999	13846.4	13969.4	11560.5
Q188Y6	High	Putative ornithine cyclodeaminase OS=Clostridioides difficile (strain 630) OX=272563 GN=CD630_05440 PE=4 SV=1	16	51	0.944	0.787	0.833	0	203.947	67	16	1509	16	1	0.681359	0.637142	13825	14643.3	17572.7
Q18CR6	High	Putative oxidoreductase, NAD/FAD binding subunit OS=Clostridioides difficile (strain 630) OX=272563 GN=CD630_01760 PE=4 SV=1	21	41	0.903	1.013	1.122	0	143.504	51	21	571	21	1	0.999999	0.784922	13809.7	15287.5	13627.1
Q18CH9	High	Adenylate kinase OS=Clostridioides difficile (strain 630) OX=272563 GN=adk PE=3 SV=1	17	47	1.097	1.077	0.982	0	153.56	78	17	1157	17	1	0.611644	0.999999	13757.1	12539.7	12775
Q181W4	High	Probable butyrate kinase OS=Clostridioides difficile (strain 630) OX=272563 GN=buk2 PE=3 SV=1	17	36	1.004	1.008	1.004	0	147.518	53	17	757	17	1	0.999999	0.999999	13734.9	13674.5	13623.2
Q18BC8	High	Putative FMN-dependent dehydrogenase OS=Clostridioides difficile (strain 630) OX=272563 GN=CD630_12630 PE=3 SV=1	11	46	1.105	1.033	0.935	0	145.47	48	10	1202	11	1	0.999999	0.999999	13710.1	12405.6	13271.1
Q18CD2	High	Proline--tRNA ligase 1 OS=Clostridioides difficile (strain 630) OX=272563 GN=proS1 PE=3 SV=1	27	44	1.027	0.726	0.706	0	167.045	48	27	727	27	1	0.686778	0.461228	13692.8	13331.4	18871.6
Q18CN1	High	Ribosome hibernation promoting factor OS=Clostridioides difficile (strain 630) OX=272563 GN=hpf PE=3 SV=1	12	65	0.977	1.072	1.097	0	152.925	65	12	1440	12	1	0.999999	0.999999	13688.6	14007.3	12763.6
Q182F0	High	Heat-inducible transcription repressor HrcA OS=Clostridioides difficile (strain 630) OX=272563 GN=hrcA PE=3 SV=1	19	54	0.797	0.938	1.177	0	166.068	64	19	983	19	0.534524	0.799283	0.352422	13620.2	17099.9	14523.1
Q183H5	High	Histidine--tRNA ligase OS=Clostridioides difficile (strain 630) OX=272563 GN=hisS PE=3 SV=1	18	29	1.184	0.979	0.827	0	106.456	42	18	487	18	0.350619	0.812909	0.0463146	13573.5	11467.4	13860.4
Q17ZW7	High	L-serine dehydratase OS=Clostridioides difficile (strain 630) OX=272563 GN=sdaB PE=3 SV=1	17	35	0.974	0.943	0.968	0	178.295	54	17	1086	17	1	0.864609	0.766295	13571.3	13929.3	14392.1
Q185L2	High	4-hydroxybutyrate CoA transferase OS=Clostridioides difficile (strain 630) OX=272563 GN=cat2 PE=4 SV=1	19	37	0.817	1.058	1.295	0	179.86	57	19	781	19	0.801024	0.882807	0.070209	13569.9	16606.3	12824.9
Q186R7	High	UPF0145 protein CD630_17110 OS=Clostridioides difficile (strain 630) OX=272563 GN=CD630_17110 PE=3 SV=1	8	36	1.017	0.912	0.897	0	86.725	83	8	696	8	1	0.999999	0.999999	13535.4	13304.6	14834.1
Q182K2	High	L-asparaginase OS=Clostridioides difficile (strain 630) OX=272563 GN=ansB PE=4 SV=1	18	54	0.946	0.813	0.86	0	188.984	72	18	1688	18	1	0.752468	0.852812	13503	14270.6	16601
Q189Q5	High	Putative radical SAM domain-containing protein OS=Clostridioides difficile (strain 630) OX=272563 GN=CD630_07130 PE=4 SV=1	25	38	1.159	1.008	0.87	0	143.318	46	25	581	25	1	0.999999	0.718345	13497.3	11643.4	13386
Q187S7	High	Putative acyl-CoA thioesterase OS=Clostridioides difficile (strain 630) OX=272563 GN=CD630_19660 PE=4 SV=1	17	31	0.928	1.076	1.159	0	138.841	42	17	588	17	1	0.688948	0.128169	13452.3	14491.2	12501.5
Q18CE3	High	50S ribosomal protein L33 OS=Clostridioides difficile (strain 630) OX=272563 GN=rpmG PE=3 SV=1	3	18	1.033	1.395	1.35	0	23.304	51	3	163	3	1	0.482327	0.494713	13420.7	12989.1	9618
Q183C9	High	Aspartate--ammonia ligase OS=Clostridioides difficile (strain 630) OX=272563 GN=asnA PE=3 SV=2	18	37	0.842	0.863	1.025	0	140.382	59	18	746	18	1	0.999999	0.999999	13403.6	15923.1	15528.3
Q18BJ4	High	Protein RecA OS=Clostridioides difficile (strain 630) OX=272563 GN=recA PE=3 SV=1	15	48	0.909	0.828	0.912	0	188.952	55	15	1310	15	1	0.582128	0.467332	13333.6	14671.6	16094.9
Q184H0	High	Putative CRISPR-associated protein, CXXC-CXXC OS=Clostridioides difficile (strain 630) OX=272563 GN=CD630_29810 PE=4 SV=1	25	38	0.935	1.257	1.345	0	124.53	38	24	416	25	1	0.677063	0.222407	13330.5	14262.6	10602.2
Q182T7	High	Putative oligosaccharide deacetylase OS=Clostridioides difficile (strain 630) OX=272563 GN=CD630_25980 PE=4 SV=1	12	33	1.172	1.271	1.085	0	107.771	51	12	533	12	1	0.956298	0.999999	13308.8	11356.8	10467.1
Q18C73	High	Histidine biosynthesis bifunctional protein HisIE OS=Clostridioides difficile (strain 630) OX=272563 GN=hisI PE=3 SV=1	16	43	0.834	0.915	1.097	0	137.272	66	16	745	16	0.801024	0.907286	0.550303	13294.8	15945	14531.1
Q187P6	High	Acetyl-coenzyme A carboxylase carboxyl transferase subunit beta OS=Clostridioides difficile (strain 630) OX=272563 GN=accD PE=3 SV=1	17	37	0.997	0.948	0.951	0	129.04	68	17	692	17	1	0.999999	0.958544	13288.3	13326.6	14010.7
Q188L3	High	Putative conjugative transposon protein Tn1549-like, CTn2-Orf17 OS=Clostridioides difficile (strain 630) OX=272563 GN=CD630_04220 PE=4 SV=2	13	34	0.977	1.157	1.184	0	99.311	41	13	785	13	1	0.736099	0.474372	13260.8	13577	11463.5
Q18D48	High	Putative hydrolase, HAD superfamily, subfamily IB OS=Clostridioides difficile (strain 630) OX=272563 GN=CD630_03090 PE=4 SV=1	12	32	1.024	1.158	1.131	0	129.809	48	12	813	12	1	0.577916	0.345438	13248.5	12939.9	11440.2
Q183A4	High	ABC-type transport system, ATP-binding protein putative oligopeptide transport system OS=Clostridioides difficile (strain 630) OX=272563 GN=CD630_26700 PE=3 SV=1	13	24	1.039	0.854	0.822	0	81.084	47	12	470	13	1	0.77123	0.282391	13242.2	12747.8	15505.9
Q184M7	High	Putative ATPase OS=Clostridioides difficile (strain 630) OX=272563 GN=CD630_30390 PE=4 SV=1	26	42	0.914	1.083	1.185	0	147.144	72	26	582	26	0.995134	0.541229	0.0583538	13231.9	14469	12215.1
Q18CR2	High	Putative lipoprotein OS=Clostridioides difficile (strain 630) OX=272563 GN=CD630_01730 PE=4 SV=1	16	28	1.238	1.1	0.888	0	105.484	54	16	388	16	1	0.999999	0.468777	13203.7	10663.8	12008.1
Q184X1	High	Transcription antiterminator, PTS operon regulator OS=Clostridioides difficile (strain 630) OX=272563 GN=CD630_31330 PE=4 SV=1	23	32	0.929	1.082	1.164	0	113.402	36	23	461	23	1	0.675046	0.175711	13167.7	14167.8	12169.5
Q18BH2	High	Transcription termination/antitermination protein NusA OS=Clostridioides difficile (strain 630) OX=272563 GN=nusA PE=3 SV=1	23	55	0.881	0.7	0.795	0	208.871	64	23	963	23	1	0.64318	0.637142	13143.5	14926.6	18776.7
Q18CT2	High	Putative DNA glycosylase OS=Clostridioides difficile (strain 630) OX=272563 GN=CD630_01910 PE=4 SV=1	19	34	0.899	0.95	1.057	0	133.357	78	19	584	19	1	0.765665	0.999999	13126	14595.6	13813.6
Q189K5	High	Toxin A OS=Clostridioides difficile (strain 630) OX=272563 GN=tcdA PE=1 SV=1	45	49	0.877	0.99	1.129	0	194.309	20	45	727	45	1	0.999999	0.28346	13118.2	14956.4	13253
Q180W3	High	Putative lipoprotein OS=Clostridioides difficile (strain 630) OX=272563 GN=CD630_34640 PE=4 SV=1	11	24	1.08	1.156	1.07	0	80.532	56	11	394	11	1	0.956298	0.999999	13090.1	12122.7	11326.8
Q183P2	High	Uncharacterized protein OS=Clostridioides difficile (strain 630) OX=272563 GN=CD630_28080 PE=4 SV=1	14	32	1.09	0.873	0.802	0	99.208	58	14	472	14	1	0.789271	0.0952775	13084.4	12007.5	14979.5
Q185E2	High	Transcription antiterminator, PTS operon regulator OS=Clostridioides difficile (strain 630) OX=272563 GN=CD630_22710 PE=4 SV=1	27	37	0.871	1.219	1.4	0	168.653	51	26	700	27	0.976596	0.487814	0.0548637	13073.5	15014.1	10727
Q180T6	High	Nicotinate-nucleotide--dimethylbenzimidazole phosphoribosyltransferase OS=Clostridioides difficile (strain 630) OX=272563 GN=cobT PE=3 SV=1	16	33	0.921	0.894	0.97	0	156.401	64	16	895	16	1	0.650896	0.84903	13072.5	14188.4	14628.4
Q185S7	High	Uridylate kinase OS=Clostridioides difficile (strain 630) OX=272563 GN=pyrH PE=3 SV=1	12	46	1.038	1.019	0.982	0	135.532	59	12	1063	12	1	0.786522	0.999999	13060.4	12583.8	12818.5
Q181B2	High	Putative pilin protein OS=Clostridioides difficile (strain 630) OX=272563 GN=CD630_35130 PE=4 SV=1	7	21	1.369	0.862	0.63	0	70.475	44	7	625	7	1	0.999999	0.658431	13057.1	9534.4	15140.1
Q18AP6	High	Peptidase T OS=Clostridioides difficile (strain 630) OX=272563 GN=pepT PE=3 SV=1	16	32	1.074	0.986	0.918	0	114.774	40	16	665	16	1	0.907286	0.999999	13017.5	12115.4	13201.6
Q18D82	High	Putative GTP pyrophosphokinase OS=Clostridioides difficile (strain 630) OX=272563 GN=CD630_03450 PE=4 SV=1	17	37	0.918	1.032	1.124	0	141.93	60	17	772	17	1	0.999999	0.756041	13012.5	14176.5	12610.5
Q18AZ7	High	Putative SH3-domain protein OS=Clostridioides difficile (strain 630) OX=272563 GN=CD630_11350 PE=4 SV=1	19	35	0.973	0.739	0.759	0	160.281	53	18	763	19	1	0.513919	0.310693	12993.2	13349.3	17579.9
Q182H0	High	FAD:protein FMN transferase OS=Clostridioides difficile (strain 630) OX=272563 GN=CD630_24830 PE=3 SV=1	16	31	1.036	1.075	1.037	0	88.226	46	16	377	16	1	0.989791	0.999999	12977.5	12523.5	12074.1
Q18CL1	High	UDP-N-acetylglucosamine 1-carboxyvinyltransferase OS=Clostridioides difficile (strain 630) OX=272563 GN=murA PE=3 SV=1	17	38	0.962	1.032	1.072	0	166.936	45	17	758	17	1	0.983913	0.616673	12971.2	13482.2	12574
Q185D5	High	Peptidylprolyl isomerase OS=Clostridioides difficile (strain 630) OX=272563 GN=prsA PE=4 SV=1	20	27	1.491	1.001	0.672	0	114.385	46	20	421	20	0.350619	0.999999	0.0639625	12934	8672.9	12914.7
Q18A06	High	Uncharacterized protein OS=Clostridioides difficile (strain 630) OX=272563 GN=CD630_08070 PE=4 SV=1	9	33	1.168	1.293	1.107	0	92.354	68	9	623	9	1	0.482327	0.84903	12881.5	11032.5	9962.9
Q18AR2	High	Uncharacterized protein OS=Clostridioides difficile (strain 630) OX=272563 GN=CD630_10631 PE=4 SV=1	2	29	0.983	1.235	1.257	0	18.331	28	2	261	2	1	0.999999	0.868818	12877.2	13101.1	10423.3
Q184B5	High	Putative phage protein OS=Clostridioides difficile (strain 630) OX=272563 GN=CD630_29260 PE=4 SV=1	13	25	1.101	1.164	1.057	0	84.668	60	13	464	13	1	0.95649	0.999999	12832.3	11653.5	11020.4
Q18AD5	High	Putative phage protein OS=Clostridioides difficile (strain 630) OX=272563 GN=CD630_09400 PE=4 SV=1	13	25	1.101	1.164	1.057	0	84.668	64	13	464	13	1	0.95649	0.999999	12832.3	11653.5	11020.4
Q186L0	High	Lipoate--protein ligase OS=Clostridioides difficile (strain 630) OX=272563 GN=lplA PE=4 SV=1	16	34	0.987	1.027	1.04	0	98.969	49	16	472	16	1	0.999999	0.999999	12738.7	12907.2	12407.5
Q180B4	High	Putative oligoendopeptidase F, M3B family OS=Clostridioides difficile (strain 630) OX=272563 GN=CD630_32690 PE=3 SV=1	21	27	1.018	1.267	1.244	0	102.873	38	21	411	21	1	0.513919	0.282391	12737.1	12506.4	10051.5
Q18B88	High	Putative peptidase, U32 family OS=Clostridioides difficile (strain 630) OX=272563 GN=CD630_12280 PE=4 SV=1	18	35	0.874	0.982	1.123	0	156.971	44	18	869	18	0.976596	0.999999	0.349082	12663.1	14480.7	12890.5
Q186Q4	High	Riboflavin biosynthesis protein RibBA OS=Clostridioides difficile (strain 630) OX=272563 GN=ribBA PE=3 SV=1	25	48	0.855	0.884	1.034	0	189.815	72	25	908	25	1	0.975201	0.999999	12659.1	14813	14319.9
Q180F2	High	Multifunctional fusion protein OS=Clostridioides difficile (strain 630) OX=272563 GN=rph PE=3 SV=1	20	40	0.979	0.997	1.017	0	181.699	52	20	883	20	1	0.999999	0.999999	12654.6	12919.8	12699
Q180G2	High	Formate dehydrogenase-H (Selenocysteine) OS=Clostridioides difficile (strain 630) OX=272563 GN=fdhF PE=3 SV=2	26	51	0.927	1.042	1.125	0	175.62	43	26	1074	26	1	0.999999	0.985962	12647.2	13650.3	12132.7
Q18C74	High	Imidazole glycerol phosphate synthase subunit HisF OS=Clostridioides difficile (strain 630) OX=272563 GN=hisF PE=3 SV=1	18	42	0.86	0.957	1.113	0	157.403	76	18	849	18	0.976596	0.999999	0.558818	12615.4	14672.6	13185.1
Q186C1	High	Spore coat protein-manganese catalase OS=Clostridioides difficile (strain 630) OX=272563 GN=cotG PE=4 SV=1	9	22	1.031	1.161	1.126	0	84.099	40	9	260	9	1	0.791761	0.750166	12596	12214.7	10849.7
Q188H5	High	Putative ATP-dependent RNA helicase OS=Clostridioides difficile (strain 630) OX=272563 GN=CD630_21060 PE=4 SV=1	21	42	1.102	1.238	1.124	0	167.723	60	20	808	21	1	0.435418	0.288206	12547.3	11390.1	10133.9
Q189N2	High	Putative nucleotide phosphodiesterase OS=Clostridioides difficile (strain 630) OX=272563 GN=CD630_06890 PE=3 SV=1	21	35	1.002	1.191	1.189	0	164.509	49	20	628	21	1	0.578404	0.356496	12542.3	12518.9	10528.9
Q18CE9	High	50S ribosomal protein L1 OS=Clostridioides difficile (strain 630) OX=272563 GN=rplA PE=3 SV=1	15	55	0.886	1.169	1.32	0	133.958	58	14	947	15	1	0.999999	0.999999	12536.2	14146	10720.3
Q185M1	High	Glycine reductase complex component C subunit alpha (Protein PC alpha) OS=Clostridioides difficile (strain 630) OX=272563 GN=grdD PE=4 SV=1	16	30	0.878	0.779	0.888	0	132.841	50	16	659	16	1	0.841272	0.999999	12506	14246.7	16046.8
Q187E7	High	Shikimate dehydrogenase (NADP(+)) OS=Clostridioides difficile (strain 630) OX=272563 GN=aroE1 PE=1 SV=1	18	38	0.888	1.145	1.29	0	160.141	73	18	758	18	0.636235	0.624951	0.0546276	12473.9	14049.6	10890.2
Q18AN6	High	DNA helicase OS=Clostridioides difficile (strain 630) OX=272563 GN=CD630_10380 PE=3 SV=1	31	45	0.92	1.095	1.189	0	159.926	46	31	595	31	1	0.624951	0.070209	12467.5	13545.7	11390.3
Q189C4	High	Glyceraldehyde-3-phosphate dehydrogenase (NADP(+)) (GADPH) OS=Clostridioides difficile (strain 630) OX=272563 GN=gapN PE=3 SV=1	22	38	1.254	0.99	0.79	0	166.502	57	22	645	22	0.907697	0.999999	0.474372	12450.7	9925.6	12571.1
Q185R2	High	Putative multiprotein-complex assembly TPR repeat-containing protein OS=Clostridioides difficile (strain 630) OX=272563 GN=CD630_21230 PE=4 SV=1	24	39	0.974	1.067	1.096	0	154.181	41	24	742	24	1	0.578404	0.160411	12443.1	12778.2	11657.4
Q18CL7	High	S-adenosylmethionine synthase OS=Clostridioides difficile (strain 630) OX=272563 GN=metK PE=3 SV=1	18	36	1.03	1.099	1.067	0	140.138	50	18	586	18	1	0.999999	0.999999	12423.9	12067	11309.1
Q187P7	High	Acetyl-coenzyme A carboxylase carboxyl transferase subunit alpha OS=Clostridioides difficile (strain 630) OX=272563 GN=accA PE=3 SV=1	18	39	0.932	0.8	0.858	0	110.266	52	17	623	18	1	0.582128	0.493413	12401.7	13309.9	15506.6
Q18C56	High	3-mercaptopyruvate sulfurtransferase OS=Clostridioides difficile (strain 630) OX=272563 GN=sseA PE=4 SV=1	17	37	0.9	0.784	0.872	0	119.031	63	17	688	17	1	0.739818	0.998877	12356.9	13735.2	15756
Q183I7	High	Uncharacterized protein OS=Clostridioides difficile (strain 630) OX=272563 GN=CD630_27520 PE=4 SV=1	14	36	0.643	1.204	1.873	0	114.231	64	14	605	14	0.801024	0.994793	0.0887273	12345.8	19208.9	10256.7
Q184F4	High	Uncharacterized protein OS=Clostridioides difficile (strain 630) OX=272563 GN=CD630_29630 PE=4 SV=1	20	36	1.064	0.892	0.838	0	165.258	58	20	851	20	1	0.789492	0.492648	12337.8	11594.4	13832.9
Q18C72	High	Imidazole glycerol phosphate synthase subunit HisH OS=Clostridioides difficile (strain 630) OX=272563 GN=hisH PE=3 SV=1	14	35	0.869	0.837	0.962	0	119.1	64	14	553	14	1	0.901755	0.999999	12304.4	14156	14709
Q18CH5	High	50S ribosomal protein L6 OS=Clostridioides difficile (strain 630) OX=272563 GN=rplF PE=3 SV=1	10	30	0.839	0.865	1.031	0	99.415	64	10	467	10	1	0.938539	0.999999	12285.6	14640.2	14203.6
Q182D3	High	Putative MiaB-like tRNA modifying enzyme OS=Clostridioides difficile (strain 630) OX=272563 GN=CD630_24480 PE=4 SV=1	19	37	0.912	0.905	0.992	0	116.856	45	17	703	19	1	0.80883	0.999999	12227.6	13402.8	13504.6
Q181G3	High	tRNA(Ile)-lysidine synthase OS=Clostridioides difficile (strain 630) OX=272563 GN=tilS PE=3 SV=1	21	31	0.868	0.953	1.097	0	98.048	42	21	414	21	1	0.991466	0.999999	12215.2	14066.5	12817.7
Q18AT1	High	Transcriptional regulator, LysR family OS=Clostridioides difficile (strain 630) OX=272563 GN=CD630_10790 PE=3 SV=1	16	33	0.827	1.032	1.247	0	108.02	51	16	552	16	0.976596	0.999999	0.145875	12179.5	14723.7	11806.8
Q18CH4	High	50S ribosomal protein L18 OS=Clostridioides difficile (strain 630) OX=272563 GN=rplR PE=3 SV=1	10	44	0.89	0.763	0.857	0	87.677	66	10	695	10	1	0.779286	0.974706	12176.1	13686.5	15963.1
Q181F4	High	Transcription elongation factor GreA OS=Clostridioides difficile (strain 630) OX=272563 GN=greA PE=3 SV=1	12	33	0.885	0.933	1.054	0	106.172	80	12	679	12	1	0.938539	0.999999	12161.5	13745.3	13038.5
Q18BK5	High	Putative galactose-1-phosphate uridylyltransferase OS=Clostridioides difficile (strain 630) OX=272563 GN=CD630_13400 PE=4 SV=1	13	31	1.221	1.398	1.145	0	118.805	47	13	731	13	1	0.661065	0.800667	12148.9	9953.8	8689.8
Q186Z2	High	Two-component response regulator OS=Clostridioides difficile (strain 630) OX=272563 GN=CD630_17820 PE=4 SV=1	14	50	0.903	0.972	1.076	0	132.501	49	14	908	14	1	0.95649	0.999999	12147.9	13456.7	12503.9
Q185U1	High	Putative ATP/GTP-binding protein OS=Clostridioides difficile (strain 630) OX=272563 GN=CD630_21540 PE=4 SV=1	17	39	0.83	0.9	1.085	0	126.514	41	17	670	17	1	0.999999	0.999999	12133.9	14615	13475.2
Q183U9	High	Putative bacterioferritin OS=Clostridioides difficile (strain 630) OX=272563 GN=CD630_28650 PE=3 SV=1	9	27	1.062	1.412	1.329	0	86.583	60	8	482	9	1	0.739818	0.620575	12131.2	11420	8593.8
Q187E5	High	Chorismate synthase OS=Clostridioides difficile (strain 630) OX=272563 GN=aroC PE=3 SV=1	16	44	0.957	0.995	1.039	0	162.918	54	16	827	16	1	0.999999	0.807152	12128.3	12672	12194
Q185V4	High	Transcriptional regulator, HTH-type OS=Clostridioides difficile (strain 630) OX=272563 GN=CD630_21650 PE=4 SV=1	20	28	1.051	1.156	1.1	0	102.865	49	20	328	20	1	0.792417	0.849532	12124.6	11537.1	10490.8
Q18AR8	High	Transcriptional regulator, LacI family OS=Clostridioides difficile (strain 630) OX=272563 GN=ccpA PE=4 SV=1	17	35	0.932	0.781	0.838	0	135.334	54	17	611	17	1	0.739187	0.806751	12087.4	12972.5	15480.5
Q189B5	High	Putative lipoprotein OS=Clostridioides difficile (strain 630) OX=272563 GN=CD630_05690 PE=1 SV=1	17	27	1.127	1.097	0.973	0	114.344	60	17	570	17	1	0.999999	0.999999	12058.4	10699.7	10991.4
Q185Q8	High	Homoserine kinase OS=Clostridioides difficile (strain 630) OX=272563 GN=thrB PE=3 SV=2	12	30	1.062	0.987	0.929	0	110.819	48	12	782	12	1	0.999999	0.999999	12013.7	11314.9	12175.1
Q183Q9	High	Putative oxidoreductase (Fad-binding domain) OS=Clostridioides difficile (strain 630) OX=272563 GN=CD630_28260 PE=4 SV=1	21	33	0.93	1.081	1.162	0	149.099	65	20	565	21	1	0.768762	0.0888596	11993.6	12893	11098.8
Q182I8	High	Putative pyridoxal phosphate-dependent transferase OS=Clostridioides difficile (strain 630) OX=272563 GN=CD630_25020 PE=3 SV=1	19	43	0.705	1.158	1.642	0	179.799	62	19	1030	19	1	0.999999	0.342876	11982.7	16991.3	10345.1
Q18BM1	High	Pyridoxal kinase OS=Clostridioides difficile (strain 630) OX=272563 GN=CD630_13530 PE=3 SV=1	10	27	0.944	1.213	1.285	0	117.676	47	10	562	10	1	0.7465	0.658102	11966.3	12671.6	9861.7
Q185L3	High	4-hydroxybutyrate dehydrogenase (4-hydroxybutanoate:NAD+ oxidoreductase) OS=Clostridioides difficile (strain 630) OX=272563 GN=4hbD PE=4 SV=1	14	46	0.903	1.151	1.274	0	174.534	51	14	1165	14	1	0.739187	0.360183	11961.8	13242.2	10392.2
Q18AI4	High	30S ribosomal protein S1 OS=Clostridioides difficile (strain 630) OX=272563 GN=rpsA PE=4 SV=1	17	43	0.833	0.905	1.087	0	137.274	39	16	986	17	1	0.859852	0.999999	11946.1	14341.4	13196.8
Q183H0	High	Putative cell wall-binding protein cwp14 OS=Clostridioides difficile (strain 630) OX=272563 GN=cwp14 PE=4 SV=1	21	44	1.02	0.812	0.795	0	142.233	48	19	705	21	1	0.765665	0.359476	11938.6	11702.9	14711.6
Q18BJ8	High	Transcriptional regulator, MarR family OS=Clostridioides difficile (strain 630) OX=272563 GN=CD630_13350 PE=4 SV=1	11	21	0.878	1.104	1.257	0	70.038	63	11	269	11	1	0.778181	0.241699	11921	13575.2	10796.6
Q186Z1	High	Two-component sensor histidine kinase OS=Clostridioides difficile (strain 630) OX=272563 GN=CD630_17830 PE=4 SV=1	20	30	1.047	1.086	1.037	0	166.811	52	20	846	20	1	0.999999	0.884817	11896	11358.6	10957.1
Q189P4	High	Phenylalanine--tRNA ligase alpha subunit OS=Clostridioides difficile (strain 630) OX=272563 GN=pheS PE=3 SV=2	22	39	1.132	1.157	1.022	0	133.08	63	22	535	22	1	0.999999	0.999999	11864.4	10479.1	10254.5
Q182L3	High	1,4-alpha-glucan branching enzyme OS=Clostridioides difficile (strain 630) OX=272563 GN=glgB PE=3 SV=1	23	37	1.126	1.202	1.068	0	125.204	43	22	453	23	1	0.789271	0.999999	11809.9	10492.7	9822.5
Q185J2	High	Putative phosphohexomutase OS=Clostridioides difficile (strain 630) OX=272563 GN=CD630_23180 PE=4 SV=1	24	36	0.945	1.143	1.21	0	161.371	54	24	849	24	1	0.615067	0.265554	11788.8	12479.9	10312.3
Q180W2	High	Uncharacterized CBS domain protein OS=Clostridioides difficile (strain 630) OX=272563 GN=CD630_34650 PE=4 SV=1	9	32	0.915	0.899	0.982	0	103.375	57	9	602	9	1	0.515793	0.998716	11782.6	12877.2	13112
Q180V8	High	Transketolase, pyridine binding subunit OS=Clostridioides difficile (strain 630) OX=272563 GN=tkt2 PE=4 SV=1	16	33	1.051	1.051	1	0	147.126	74	16	774	16	1	0.999999	0.933828	11764.5	11194.3	11194.6
F3Y5W8	High	Uncharacterized protein OS=Clostridioides difficile (strain 630) OX=272563 GN=CD630_34391 PE=4 SV=1	5	19	1.107	1.008	0.91	0	34.637	94	5	285	5	1	0.999999	0.999999	11721	10583.9	11633.2
Q18BL8	High	Putative CBS domain-containing protein OS=Clostridioides difficile (strain 630) OX=272563 GN=CD630_13560 PE=4 SV=2	12	40	0.91	0.835	0.918	0	110.854	87	12	868	12	1	0.435418	0.679311	11702.3	12862.3	14010.4
Q187T7	High	DNA mismatch repair protein MutL OS=Clostridioides difficile (strain 630) OX=272563 GN=mutL PE=3 SV=1	25	36	0.899	0.975	1.085	0	117.029	39	25	248	25	0.484645	0.999999	0.0840688	11678	12988.9	11976.2
Q18CS7	High	Dihydroorotate dehydrogenase electron transfer subunit OS=Clostridioides difficile (strain 630) OX=272563 GN=pyrK PE=4 SV=1	14	29	0.843	1.131	1.342	0	120.079	67	14	792	14	0.976596	0.999999	0.264476	11677.6	13853.9	10322.3
Q185V5	High	Hydroxylamine reductase OS=Clostridioides difficile (strain 630) OX=272563 GN=hcp PE=3 SV=1	23	45	0.791	0.653	0.825	0	169.536	51	23	817	23	1	0.371004	0.196573	11667.1	14747.5	17873.6
Q18B54	High	Stage III sporulation protein AA OS=Clostridioides difficile (strain 630) OX=272563 GN=spoIIIAA PE=4 SV=1	18	31	1.048	0.899	0.858	0	139.26	64	18	671	18	1	0.543115	0.274977	11645.2	11116.6	12958.5
Q185K2	High	Transcription antiterminator, PTS operon regulator OS=Clostridioides difficile (strain 630) OX=272563 GN=CD630_23280 PE=4 SV=1	25	36	0.925	1.025	1.108	0	142.315	27	25	506	25	0.751534	0.999999	0.208548	11557.2	12497.6	11279.6
Q180Z6	High	Bifunctional protein OS=Clostridioides difficile (strain 630) OX=272563 GN=CD630_34970 PE=4 SV=1	21	42	0.921	0.924	1.003	0	145.771	44	20	716	21	1	0.821514	0.904434	11551.7	12537.8	12498.3
Q17ZW3	High	Putative peptidase, M20D family OS=Clostridioides difficile (strain 630) OX=272563 GN=CD630_32210 PE=4 SV=1	19	42	1.061	0.837	0.789	0	168.769	57	19	847	19	1	0.839097	0.342876	11538.6	10870.3	13782.4
Q18B61	High	Transcription antitermination protein NusB OS=Clostridioides difficile (strain 630) OX=272563 GN=nusB PE=3 SV=1	13	36	0.976	1.101	1.129	0	90.085	67	12	570	13	1	0.661002	0.402168	11529.1	11816.7	10467
Q186Q1	High	Uncharacterized protein OS=Clostridioides difficile (strain 630) OX=272563 GN=CD630_16940 PE=4 SV=1	10	39	1.024	1.274	1.245	0	110.846	75	10	731	10	1	0.624951	0.476133	11477.3	11210.1	9007.4
Q180Z4	High	Non-specific DNA-binding protein HBsu signal recognition particle-like (SRP) component OS=Clostridioides difficile (strain 630) OX=272563 GN=hupA PE=3 SV=1	7	43	1.08	0.804	0.744	0	92.629	66	7	739	7	1	0.999999	0.700734	11473.7	10624.7	14279.3
Q186R5	High	Thiamine biosynthesis protein ThiH OS=Clostridioides difficile (strain 630) OX=272563 GN=thiH PE=4 SV=1	22	49	0.925	0.852	0.921	0	193.556	60	22	875	22	1	0.706438	0.676874	11470.5	12398.7	13457.9
Q187C3	High	Putative phosphoglycerate mutase OS=Clostridioides difficile (strain 630) OX=272563 GN=CD630_18140 PE=3 SV=1	17	26	1.034	1.039	1.004	0	93.589	79	17	393	17	1	0.900854	0.998877	11459	11080.3	11032.4
Q18BS8	High	Putative competence-damage inducible protein OS=Clostridioides difficile (strain 630) OX=272563 GN=cinA PE=3 SV=1	18	51	0.936	0.954	1.019	0	201.544	47	18	1172	18	1	0.682927	0.999999	11457.3	12244.5	12010.5
Q183M2	High	Putative cell surface protein cwp5 OS=Clostridioides difficile (strain 630) OX=272563 GN=cwp5 PE=4 SV=1	22	27	1.043	0.843	0.808	0	118.992	48	20	526	22	1	0.999999	0.722533	11445.3	10970.7	13581.2
Q18A31	High	Putative acetyltransferase OS=Clostridioides difficile (strain 630) OX=272563 GN=CD630_08360 PE=4 SV=1	13	30	0.885	1.054	1.191	0	82.848	67	13	404	13	1	0.999999	0.451052	11442.9	12937.1	10859.2
Q183Y1	High	Putative phage protein OS=Clostridioides difficile (strain 630) OX=272563 GN=CD630_09760 PE=4 SV=1	12	36	0.961	1.651	1.718	0	117.177	73	12	795	12	1	0.415799	0.0762753	11431	11891.9	6923.5
Q18CJ4	High	Germination-specific N-acetylmuramoyl-L-alanine amidase, Autolysin OS=Clostridioides difficile (strain 630) OX=272563 GN=cwlD PE=4 SV=1	10	22	1.362	1.022	0.75	0	84.504	46	10	434	10	1	0.999999	0.622445	11422	8387.8	11180
Q183H8	High	GTP pyrophosphokinase (RelA/SpoT) OS=Clostridioides difficile (strain 630) OX=272563 GN=relA PE=3 SV=1	22	31	1.002	0.861	0.859	0	127.358	32	22	440	22	1	0.582128	0.321164	11382.7	11361.2	13222.1
Q182C3	High	GTPase Era OS=Clostridioides difficile (strain 630) OX=272563 GN=era PE=3 SV=1	14	32	1.031	0.99	0.96	0	89.883	46	14	405	14	1	0.999999	0.999999	11355.4	11010.4	11464.7
Q18CI0	High	30S ribosomal protein S13 OS=Clostridioides difficile (strain 630) OX=272563 GN=rpsM PE=3 SV=1	13	49	0.804	0.808	1.005	0	112.672	67	13	916	13	1	0.999999	0.999999	11345.7	14109.6	14045.6
Q187U3	High	Putative hydrolase, NUDIX family OS=Clostridioides difficile (strain 630) OX=272563 GN=CD630_19840 PE=4 SV=1	12	26	1.035	1.258	1.215	0	102.973	73	12	439	12	1	0.624951	0.339096	11344.2	10958.8	9018.4
Q185R8	High	1-deoxy-D-xylulose 5-phosphate reductoisomerase OS=Clostridioides difficile (strain 630) OX=272563 GN=dxr PE=3 SV=1	17	29	0.936	1.061	1.134	0	138.304	48	17	605	17	1	0.907286	0.213344	11254.6	12029.9	10605.2
Q18A83	High	Cold shock protein OS=Clostridioides difficile (strain 630) OX=272563 GN=cspA PE=4 SV=1	7	19	1.261	0.81	0.642	0	48.701	50	6	193	7	1	0.972314	0.559187	11228.6	8906.8	13864.3
Q182D4	High	Putative histidine triad (HIT) protein OS=Clostridioides difficile (strain 630) OX=272563 GN=CD630_24470 PE=1 SV=1	12	26	1.147	1.28	1.116	0	82.78	95	12	364	12	1	0.496539	0.667598	11213.2	9774.3	8757.5
Q182V8	High	Pyridoxal phosphate homeostasis protein OS=Clostridioides difficile (strain 630) OX=272563 GN=CD630_26230 PE=3 SV=1	14	30	0.97	1.164	1.2	0	105.868	69	14	516	14	1	0.716813	0.238641	11189.2	11537.4	9613.3
Q18CG3	High	50S ribosomal protein L2 OS=Clostridioides difficile (strain 630) OX=272563 GN=rplB PE=3 SV=1	13	41	0.846	0.782	0.925	0	114.458	52	13	612	13	1	0.949289	0.999999	11151.8	13177.5	14252.1
Q183E8	High	UDP-glucose 4-epimerase OS=Clostridioides difficile (strain 630) OX=272563 GN=galE PE=3 SV=1	16	31	0.889	0.784	0.882	0	123.282	60	16	589	16	1	0.482327	0.749062	11117.8	12501.3	14177.1
Q18D55	High	Uncharacterized protein OS=Clostridioides difficile (strain 630) OX=272563 GN=CD630_03100 PE=4 SV=1	15	23	1.016	1.138	1.12	0	88.919	45	15	371	15	1	0.435418	0.145875	11097.9	10923.2	9751.2
Q183U0	High	Putative NAD(P)-binding oxidoreductase OS=Clostridioides difficile (strain 630) OX=272563 GN=CD630_28550 PE=4 SV=1	18	29	1.008	1.142	1.132	0	127.355	68	18	523	18	1	0.64318	0.371416	11096.9	11003.5	9720
Q180D1	High	Putative oxidoreductase, FAD dependent OS=Clostridioides difficile (strain 630) OX=272563 GN=CD630_32870 PE=4 SV=1	17	28	1.019	0.978	0.96	0	117.322	37	17	612	17	1	0.702925	0.480526	11052.5	10841.3	11297.9
Q182Z6	High	Putative signaling protein OS=Clostridioides difficile (strain 630) OX=272563 GN=CD630_26630 PE=4 SV=1	23	26	1.007	1.233	1.225	0	89.908	30	22	322	23	1	0.624951	0.334333	11033.3	10961.1	8948.4
Q18A61	High	Putative ADP-ribose binding protein OS=Clostridioides difficile (strain 630) OX=272563 GN=CD630_08650 PE=4 SV=1	14	30	0.915	1.247	1.363	0	111.228	49	14	547	14	1	0.578404	0.18214	11011.1	12035.5	8833.4
Q18CF6	High	30S ribosomal protein S10 OS=Clostridioides difficile (strain 630) OX=272563 GN=rpsJ PE=3 SV=1	10	36	0.838	0.993	1.184	0	79.614	74	10	596	10	1	0.999999	0.999999	11008.5	13129	11085.3
Q183Q4	High	ABC-type transport system, multidrug-family ATP-binding/permease protein OS=Clostridioides difficile (strain 630) OX=272563 GN=CD630_28180 PE=4 SV=2	21	31	0.953	0.797	0.836	0	131.234	38	20	439	21	1	0.615067	0.523424	10988.4	11527.4	13788.7
Q182R7	High	Putative serine/threonine-protein kinase and phosphatase OS=Clostridioides difficile (strain 630) OX=272563 GN=stk PE=4 SV=1	23	35	1.026	0.801	0.781	0	173.054	45	22	707	23	1	0.505337	0.136987	10967.1	10688.3	13687
Q185Z5	High	Putative esterase OS=Clostridioides difficile (strain 630) OX=272563 GN=CD630_22040 PE=4 SV=1	15	24	0.844	0.944	1.119	0	100.998	60	15	377	15	1	0.944748	0.999999	10956.3	12985.5	11609.6
Q183I1	High	Single-stranded-DNA-specific exonuclease OS=Clostridioides difficile (strain 630) OX=272563 GN=recJ PE=4 SV=1	25	33	0.961	1.045	1.088	0	122.289	31	25	480	25	1	0.702925	0.087403	10927.5	11372.2	10457
Q18A30	High	Putative nitroreductase OS=Clostridioides difficile (strain 630) OX=272563 GN=CD630_08370 PE=4 SV=1	8	22	1.09	0.963	0.883	0	53.02	40	8	328	8	1	0.999999	0.461228	10924.5	10018.6	11347.6
Q182Z7	High	Ribosome-binding ATPase YchF OS=Clostridioides difficile (strain 630) OX=272563 GN=ychF PE=3 SV=1	14	34	0.922	0.823	0.893	0	114.501	42	14	595	14	1	0.595809	0.815802	10881.6	11800.6	13213.8
Q18C77	High	Peptidylprolyl isomerase OS=Clostridioides difficile (strain 630) OX=272563 GN=CD630_15570 PE=4 SV=1	13	19	1.082	1.193	1.102	0	62.642	37	13	276	13	1	0.583649	0.633608	10870.1	10042.6	9114.6
Q18BI8	High	Putative tRNA 2-selenouridine synthase,selenophosphate-dependent Rhodanese-like domain protein OS=Clostridioides difficile (strain 630) OX=272563 GN=CD630_13250 PE=1 SV=1	18	36	0.897	1.021	1.139	0	139.186	55	18	545	18	1	0.999999	0.587656	10868.6	12118.7	10640.3
Q180P1	High	23S rRNA (Uracil-5-)-methyltransferase RumA (23S rRNA(M-5-U1939)-methyltransferase) OS=Clostridioides difficile (strain 630) OX=272563 GN=rumA PE=3 SV=1	19	38	0.998	1.031	1.034	0	132.889	46	19	599	19	1	0.999999	0.997342	10856.9	10879	10526.2
Q189A5	High	Transcriptional regulator, ArsR family OS=Clostridioides difficile (strain 630) OX=272563 GN=CD630_05590 PE=4 SV=1	15	31	0.913	0.888	0.972	0	86.672	74	14	370	15	1	0.682927	0.999999	10830.3	11860	12202.6
Q186B9	High	Abhydrolase_5 domain-containing protein OS=Clostridioides difficile (strain 630) OX=272563 GN=CD630_22280 PE=4 SV=1	15	33	1.043	1.053	1.009	0	121.264	67	15	587	15	1	0.999999	0.999999	10819.2	10372.1	10275.6
Q180C7	High	Pyruvate formate-lyase (Activating enzyme) OS=Clostridioides difficile (strain 630) OX=272563 GN=pflE PE=4 SV=1	17	36	0.981	0.964	0.983	0	127.663	52	17	602	17	1	0.949289	0.999999	10801.4	11013.8	11207.7
F3Y5V5	High	Uncharacterized protein OS=Clostridioides difficile (strain 630) OX=272563 GN=CD630_26871 PE=4 SV=1	5	18	1.163	0.542	0.466	0	54.482	75	5	328	5	1	0.897524	0.764223	10785.7	9275.7	19913
Q182R2	High	Putative nitroreductase OS=Clostridioides difficile (strain 630) OX=272563 GN=CD630_25720 PE=1 SV=1	9	24	1.036	1.036	1	0	68.303	42	9	397	9	1	0.957439	0.961763	10775.5	10397.2	10396.9
Q18A37	High	Putative DNA-binding protein OS=Clostridioides difficile (strain 630) OX=272563 GN=CD630_08380 PE=4 SV=1	8	17	1.416	1.048	0.74	0	40.503	58	8	277	8	0.66994	0.999999	0.260232	10751.4	7591	10258.9
Q18CC1	High	Dihydrolipoyl dehydrogenase OS=Clostridioides difficile (strain 630) OX=272563 GN=acoL PE=3 SV=1	20	29	0.904	1.008	1.115	0	105.671	40	20	439	20	1	0.999999	0.86195	10724.4	11863.5	10643.3
Q18C25	High	Putative thioredoxin OS=Clostridioides difficile (strain 630) OX=272563 GN=CD630_15070 PE=4 SV=1	9	17	1.276	1.279	1.003	0	68.52	45	9	339	9	1	0.800053	0.999999	10720.1	8403.2	8381.2
Q18CY4	High	Flagellar M-ring protein OS=Clostridioides difficile (strain 630) OX=272563 GN=fliF PE=3 SV=1	22	30	1.066	1.153	1.081	0	130.95	48	22	641	22	1	0.785871	0.840347	10683.3	10022.2	9267.6
Q18D67	High	ABC transporter ATP-binding protein OS=Clostridioides difficile (strain 630) OX=272563 GN=cbiO PE=3 SV=1	13	29	0.935	1.037	1.11	0	101.732	53	13	559	13	0.801024	0.668652	0.0583538	10679.1	11423.9	10295.1
Q18A34	High	5-aminoimidazole-4-carboxamide ribonucleotide transformylase OS=Clostridioides difficile (strain 630) OX=272563 GN=CD630_08410 PE=4 SV=1	19	42	0.869	1.019	1.172	0	192.775	59	19	936	19	1	0.932982	0.912098	10653	12261.5	10457.8
Q183H7	High	Coproporphyrinogen III oxidase OS=Clostridioides difficile (strain 630) OX=272563 GN=hemZ PE=4 SV=1	21	30	0.989	0.838	0.847	0	122.924	46	21	438	21	1	0.582128	0.317212	10642.9	10756.5	12700.3
Q184L9	High	Transcription antiterminator, PTS operon regulator OS=Clostridioides difficile (strain 630) OX=272563 GN=CD630_30310 PE=4 SV=1	13	24	0.975	1.325	1.359	0	95.18	52	12	398	13	1	0.464538	0.0840688	10636.8	10912.3	8028.9
Q182I1	High	Selenide, water dikinase OS=Clostridioides difficile (strain 630) OX=272563 GN=selD PE=3 SV=2	13	40	0.988	0.977	0.989	0	155.644	48	13	869	13	1	0.999999	0.999999	10629.6	10757	10880.1
Q180D2	High	Uncharacterized protein OS=Clostridioides difficile (strain 630) OX=272563 GN=CD630_32890 PE=4 SV=1	8	37	0.971	1.157	1.191	0	98.136	86	8	915	8	1	0.657296	0.421036	10622	10935.8	9184.6
Q186W9	High	Methyltransferase domain protein OS=Clostridioides difficile (strain 630) OX=272563 GN=CD630_17590 PE=4 SV=1	14	35	0.964	1.143	1.186	0	134.3	59	14	736	14	1	0.761798	0.28346	10598.5	10998.3	9276.1
Q185W0	High	Putative peptidase, M20D family OS=Clostridioides difficile (strain 630) OX=272563 GN=CD630_21730 PE=4 SV=2	12	23	1.116	1.091	0.978	0	94.225	36	12	411	12	1	0.809653	0.999999	10571	9472.9	9686.9
Q189W9	High	Transcriptional regulator, LacI family OS=Clostridioides difficile (strain 630) OX=272563 GN=CD630_07760 PE=4 SV=1	15	28	0.929	1.012	1.089	0	99.564	50	15	541	15	0.976596	0.994793	0.658468	10563.5	11368.6	10441
Q188C9	High	Uncharacterized protein OS=Clostridioides difficile (strain 630) OX=272563 GN=CD630_20620 PE=4 SV=1	13	30	1.024	1.424	1.391	0	108.106	39	13	705	13	1	0.482327	0.18994	10547.1	10302	7406.9
Q184G4	High	Uncharacterized protein OS=Clostridioides difficile (strain 630) OX=272563 GN=CD630_29720 PE=4 SV=1	13	21	1.19	1.167	0.98	0	94.691	56	13	481	13	1	0.655915	0.999999	10546.1	8861.1	9037.4
Q18A35	High	Putative isomerase/hydrolase OS=Clostridioides difficile (strain 630) OX=272563 GN=CD630_08400 PE=4 SV=1	15	44	0.759	0.893	1.176	0	152.288	61	15	1004	15	0.534524	0.812909	0.339096	10537.1	13879	11800.9
Q182B5	High	Putative flavodoxin/ferredoxin oxidoreductase alpha subunit OS=Clostridioides difficile (strain 630) OX=272563 GN=CD630_24290 PE=4 SV=1	15	29	0.855	0.981	1.148	0	136.04	62	15	753	15	1	0.999999	0.421885	10536.8	12329.5	10742.5
Q186Z4	High	tRNA pseudouridine synthase A OS=Clostridioides difficile (strain 630) OX=272563 GN=truA2 PE=3 SV=1	15	24	1.203	1.013	0.842	0	78.942	58	15	395	15	1	0.999999	0.331842	10531.9	8757.5	10401.6
Q187E9	High	Shikimate kinase OS=Clostridioides difficile (strain 630) OX=272563 GN=aroK PE=3 SV=1	10	22	0.863	1.109	1.284	0	95.313	64	10	455	10	1	0.541567	0.0621859	10508.3	12172.9	9479.2
Q185C4	High	Uncharacterized protein OS=Clostridioides difficile (strain 630) OX=272563 GN=CD630_22480 PE=4 SV=1	17	30	0.958	1.113	1.161	0	114.895	47	17	498	17	1	0.646189	0.125166	10499.1	10957.5	9437.3
Q183Q8	High	Putative amino acid racemase OS=Clostridioides difficile (strain 630) OX=272563 GN=CD630_28190 PE=4 SV=1	18	36	0.863	1.079	1.25	0	160.562	64	18	772	18	1	0.582128	0.0621859	10475.4	12134.3	9705.4
Q182B6	High	Putative nitrite/sulphite reductase OS=Clostridioides difficile (strain 630) OX=272563 GN=CD630_24310 PE=4 SV=1	22	42	1.089	0.625	0.574	0	165.735	50	22	788	22	1	0.779687	0.435773	10474.3	9614.7	16757.5
Q185Z9	High	GTPase HflX OS=Clostridioides difficile (strain 630) OX=272563 GN=hflX PE=3 SV=1	20	30	0.888	0.917	1.033	0	92.373	48	20	360	20	0.970183	0.906294	0.759266	10471.8	11796	11420.8
Q186T8	High	Putative acetyltransferase OS=Clostridioides difficile (strain 630) OX=272563 GN=CD630_17310 PE=4 SV=1	19	36	0.985	1.135	1.152	0	147.97	55	19	760	19	1	0.939807	0.58415	10452.5	10612	9210.6
Q18D71	High	Phospholipase, patatin family OS=Clostridioides difficile (strain 630) OX=272563 GN=CD630_03300 PE=4 SV=1	17	32	0.92	0.871	0.947	0	124.301	84	17	680	17	1	0.716982	0.826555	10452.2	11364.3	12002.4
Q18BA9	High	Elongation factor P OS=Clostridioides difficile (strain 630) OX=272563 GN=efp PE=3 SV=1	10	22	1.128	1.282	1.137	0	78.85	57	10	419	10	1	0.563984	0.551351	10437.4	9255	8143
Q185B3	High	N-acetylneuraminate lyase OS=Clostridioides difficile (strain 630) OX=272563 GN=nanA PE=3 SV=1	14	31	0.967	1.127	1.165	0	91.076	51	14	365	14	1	0.700659	0.409584	10432	10786.2	9259.2
Q185D3	High	Uncharacterized protein OS=Clostridioides difficile (strain 630) OX=272563 GN=CD630_22580 PE=4 SV=1	18	34	0.913	1.012	1.108	0	123.717	51	18	702	18	0.974364	0.999999	0.129938	10422.4	11409.7	10296.4
Q18CC7	High	Putative lipoate-protein ligase OS=Clostridioides difficile (strain 630) OX=272563 GN=CD630_00460 PE=4 SV=1	15	26	0.928	0.984	1.061	0	84.947	44	15	401	15	1	0.999999	0.459674	10387.1	11196.9	10556.4
Q18BG4	High	NAD-dependent protein deacetylase OS=Clostridioides difficile (strain 630) OX=272563 GN=npdA PE=3 SV=1	9	20	0.99	0.982	0.992	0	77.1	44	9	386	9	1	0.869232	0.971475	10381.1	10484.2	10567.6
Q180T2	High	Cobyrinate a,c-diamide synthase OS=Clostridioides difficile (strain 630) OX=272563 GN=cobB PE=3 SV=2	17	33	0.954	1.082	1.135	0	120.923	40	17	598	17	1	0.350308	0.0358431	10344.8	10845.3	9557.3
Q189S8	High	Uncharacterized protein OS=Clostridioides difficile (strain 630) OX=272563 GN=CD630_07360 PE=4 SV=1	3	35	1.274	1.119	0.878	0	52.005	29	3	594	3	1	0.999999	0.554609	10338.4	8118.1	9241.9
Q182C7	High	PhoH-like protein OS=Clostridioides difficile (strain 630) OX=272563 GN=CD630_24411 PE=4 SV=1	17	35	0.987	1.003	1.016	0	165.268	62	17	654	17	1	0.775103	0.865748	10285.4	10416	10255.7
Q18B08	High	Putative penicillin-binding protein with a N-terminal TonB-box OS=Clostridioides difficile (strain 630) OX=272563 GN=CD630_11480 PE=4 SV=1	31	37	1.064	0.984	0.924	0	161.315	35	31	584	31	1	0.89826	0.474372	10252.7	9635	10424.2
Q18B32	High	Electron transfer flavoprotein subunit alpha OS=Clostridioides difficile (strain 630) OX=272563 GN=etfA4 PE=4 SV=1	15	24	1.247	1.205	0.966	0	81.78	38	15	421	15	1	0.938539	0.999999	10232.3	8205.2	8494.1
Q18CM0	High	Rod shape-determining protein MreB OS=Clostridioides difficile (strain 630) OX=272563 GN=mreB1 PE=4 SV=1	15	39	0.925	0.791	0.855	0	153.974	52	15	853	15	1	0.909393	0.998877	10219.1	11044.7	12916.7
Q187A2	High	Putative L-threonine 3-dehydrogenase OS=Clostridioides difficile (strain 630) OX=272563 GN=CD630_17920 PE=4 SV=1	13	38	0.997	0.899	0.901	0	127.663	54	13	887	13	1	0.716982	0.73342	10214.5	10241.6	11361.7
Q180C5	High	Pyrroline-5-carboxylate reductase OS=Clostridioides difficile (strain 630) OX=272563 GN=proC1 PE=3 SV=1	15	31	0.995	0.949	0.953	0	138.561	65	11	672	15	1	0.826107	0.549454	10211.9	10261.7	10763
Q183L4	High	Putative glycerophosphotransferase OS=Clostridioides difficile (strain 630) OX=272563 GN=CD630_27750 PE=4 SV=1	15	24	0.978	1.083	1.107	0	104.922	44	15	502	15	1	0.541229	0.228635	10210.4	10438.4	9426.3
Q18A29	High	Trans-homoaconitate synthase OS=Clostridioides difficile (strain 630) OX=272563 GN=aksA PE=3 SV=1	19	30	0.814	0.884	1.086	0	119.491	46	19	453	19	0.0428241	0.435418	0.167899	10206.8	12533.5	11544.7
Q185P3	High	Putative CstA-like carbon starvation protein OS=Clostridioides difficile (strain 630) OX=272563 GN=CD630_23730 PE=4 SV=1	8	35	1.12	0.92	0.822	0	87.489	16	8	597	8	1	0.984521	0.41147	10182.6	9094.8	11067.7
Q181V9	High	Uncharacterized protein OS=Clostridioides difficile (strain 630) OX=272563 GN=CD630_31650 PE=4 SV=1	13	22	1.079	1.152	1.068	0	70.068	52	13	388	13	1	0.785871	0.999999	10142	9401.8	8802.2
Q182S2	High	Methionyl-tRNA formyltransferase OS=Clostridioides difficile (strain 630) OX=272563 GN=fmt PE=3 SV=1	17	29	0.807	1.019	1.263	0	136.408	73	17	639	17	1	0.999999	0.845278	10111.4	12530	9924.4
Q181L1	High	Putative iron-sulfur assembly protein OS=Clostridioides difficile (strain 630) OX=272563 GN=CD630_36070 PE=4 SV=1	11	19	1.113	1.047	0.941	0	65.135	32	11	314	11	1	0.999999	0.952997	10109.1	9082.6	9653.2
Q18CW4	High	Phosphoribosylamine--glycine ligase OS=Clostridioides difficile (strain 630) OX=272563 GN=purD PE=3 SV=1	20	31	1.055	1.22	1.156	0	117.653	49	20	461	20	1	0.721346	0.673391	10070.4	9540.9	8254.7
Q185U6	High	4-aminobutyrate aminotransferase OS=Clostridioides difficile (strain 630) OX=272563 GN=gabT PE=3 SV=1	16	32	0.833	1.016	1.219	0	111.461	41	16	583	16	0.801024	0.999999	0.088598	10040.1	12049.9	9882
Q183J4	High	Putative phospholipase OS=Clostridioides difficile (strain 630) OX=272563 GN=CD630_27570 PE=4 SV=1	20	28	0.881	0.816	0.927	0	103.02	48	20	333	20	1	0.650896	0.999999	10038.8	11401.3	12305.3
Q18BR8	High	Putative muramoyltetrapeptide carboxypeptidase,S66 family OS=Clostridioides difficile (strain 630) OX=272563 GN=CD630_13990 PE=4 SV=1	16	26	0.94	1.257	1.338	0	99.361	59	16	339	16	1	0.515793	0.182607	10034.7	10679.3	7984.2
Q185V6	High	Acyl transferase/acyl hydrolase/lysophospholipase OS=Clostridioides difficile (strain 630) OX=272563 GN=CD630_21670 PE=4 SV=1	11	39	1.129	1.263	1.119	0	134.023	51	11	998	11	1	0.715162	0.889793	10018.7	8872.3	7930.5
Q186A1	High	ABC-type transport system, multidrug-family ATP-binding/permease OS=Clostridioides difficile (strain 630) OX=272563 GN=CD630_22110 PE=4 SV=1	23	33	1.026	0.917	0.894	0	97.286	31	22	375	23	1	0.716983	0.219775	9996.4	9741.7	10902.2
Q18C49	High	ABC-type transport system, permease OS=Clostridioides difficile (strain 630) OX=272563 GN=CD630_15290 PE=4 SV=1	16	45	1.024	1.064	1.04	0	163.373	49	16	837	16	1	0.802141	0.884817	9986.6	9757.3	9385.2
Q183L0	High	UDP-glucose 6-dehydrogenase OS=Clostridioides difficile (strain 630) OX=272563 GN=rkpK PE=3 SV=1	19	31	0.883	0.929	1.052	0	151.601	51	19	654	19	1	0.733254	0.999999	9981.5	11306.4	10750
Q187H6	High	Putative DNA recombination protein Tn1549-like,CTn5-Orf24 OS=Clostridioides difficile (strain 630) OX=272563 GN=CD630_18650 PE=4 SV=1	21	38	0.934	0.881	0.944	0	156.54	44	21	759	21	1	0.487814	0.78291	9957.3	10659.6	11296.1
Q186K8	High	Putative tellurium resistance protein OS=Clostridioides difficile (strain 630) OX=272563 GN=CD630_16520 PE=4 SV=1	8	29	1.264	1.425	1.128	0	93.695	48	8	752	8	1	0.615067	0.999999	9923.9	7853.9	6964.8
Q18BV3	High	Uncharacterized protein OS=Clostridioides difficile (strain 630) OX=272563 GN=CD630_14350 PE=4 SV=1	22	32	0.99	0.986	0.996	0	118.491	50	22	454	22	1	0.999999	0.999999	9923.2	10026.3	10064.1
Q187P5	High	ACT_7 domain-containing protein OS=Clostridioides difficile (strain 630) OX=272563 GN=CD630_19340 PE=4 SV=1	8	13	1.182	1.264	1.069	0	39.332	61	8	187	8	0.854157	0.487814	0.999999	9918.9	8389	7848.2
Q18BX0	High	Dihydropteroate synthase OS=Clostridioides difficile (strain 630) OX=272563 GN=folP PE=3 SV=1	18	29	0.813	0.997	1.226	0	139.326	68	18	577	18	1	0.999999	0.815802	9844.3	12108.7	9877.5
Q181J7	High	Aminopeptidase OS=Clostridioides difficile (strain 630) OX=272563 GN=CD630_35950 PE=4 SV=1	19	37	0.973	1.058	1.087	0	116.079	46	19	496	19	1	0.909393	0.658431	9834.6	10102.3	9295.9
Q189U9	High	Cysteine desulfurase OS=Clostridioides difficile (strain 630) OX=272563 GN=iscS1 PE=3 SV=1	17	38	0.914	0.81	0.886	0	148.21	60	17	801	17	1	0.577916	0.784922	9815.5	10742.2	12121.4
Q182G5	High	DUF2156 domain-containing protein OS=Clostridioides difficile (strain 630) OX=272563 GN=CD630_24770 PE=4 SV=1	16	28	0.961	1.076	1.119	0	88.375	52	16	432	16	1	0.800053	0.607966	9814.1	10212.4	9124.1
Q189R3	High	Bifunctional carbon monoxide dehydrogenase/acetyl-CoA synthase, accessory protein OS=Clostridioides difficile (strain 630) OX=272563 GN=CD630_07170 PE=4 SV=1	14	38	0.817	0.967	1.183	0	146.527	66	13	886	14	1	0.999999	0.999999	9807.7	12007.5	10146.6
Q184Y4	High	Uncharacterized protein OS=Clostridioides difficile (strain 630) OX=272563 GN=CD630_31480 PE=4 SV=1	25	33	1.225	1.123	0.917	0	108.592	29	25	355	25	1	0.999999	0.675671	9791.1	7994.2	8717.1
Q189R8	High	Bifunctional protein FolD OS=Clostridioides difficile (strain 630) OX=272563 GN=folD PE=3 SV=2	11	27	0.845	1.003	1.186	0	64.911	34	10	305	11	1	0.999999	0.33173	9783.1	11572.8	9756.6
Q187T4	High	Putative peptidase, M20A family OS=Clostridioides difficile (strain 630) OX=272563 GN=CD630_19720 PE=4 SV=2	21	40	1.036	1.248	1.205	0	168.321	56	21	889	21	1	0.536612	0.359415	9773.3	9436	7830.8
Q187T6	High	DNA mismatch repair protein MutS OS=Clostridioides difficile (strain 630) OX=272563 GN=mutS PE=3 SV=2	31	41	0.862	1.099	1.276	0	163.364	35	31	501	31	1	0.999999	0.999999	9770.8	11341.2	8890.3
Q18AJ6	High	Two-component sensor histidine kinase OS=Clostridioides difficile (strain 630) OX=272563 GN=CD630_09970 PE=4 SV=2	29	34	0.943	1.23	1.304	0	116.307	27	28	329	29	1	0.574117	0.173592	9752.9	10342.2	7929.5
Q182Q0	High	50S ribosomal protein L28 OS=Clostridioides difficile (strain 630) OX=272563 GN=rpmB PE=3 SV=1	6	19	1.156	1.014	0.877	0	28.991	56	6	267	6	1	0.999999	0.999999	9748	8434.8	9613.2
Q181X6	High	Transcriptional regulator, beta-lactams repressor OS=Clostridioides difficile (strain 630) OX=272563 GN=CD630_23900 PE=4 SV=1	10	17	0.794	0.969	1.221	0	67.665	71	8	310	10	0.908134	0.999999	0.489516	9739.9	12271.4	10048.9
Q18BC1	High	50S ribosomal protein L19 OS=Clostridioides difficile (strain 630) OX=272563 GN=rplS PE=3 SV=1	8	27	0.823	1.15	1.398	0	56.883	53	8	395	8	1	0.999999	0.921498	9739.8	11840.3	8471.4
Q18A15	High	6-phospho-beta-glucosidase OS=Clostridioides difficile (strain 630) OX=272563 GN=CD630_08180 PE=3 SV=1	22	30	0.8	1.072	1.339	0	110.26	50	21	483	22	1	0.824631	0.187241	9726.9	12154.3	9077.6
Q18CK2	High	Putative atp/gtp-binding protein OS=Clostridioides difficile (strain 630) OX=272563 GN=CD630_01140 PE=4 SV=1	12	34	0.846	0.858	1.015	0	103.572	51	12	679	12	1	0.792109	0.999999	9725.6	11498.1	11333.6
Q188E4	High	Uncharacterized protein OS=Clostridioides difficile (strain 630) OX=272563 GN=CD630_20760 PE=4 SV=1	17	22	1.024	0.869	0.848	0	66.332	62	17	183	17	1	0.999999	0.786919	9719.3	9492.7	11190.5
Q180F5	High	Putative D-isomer specific 2-hydroxyacid dehydrogenase OS=Clostridioides difficile (strain 630) OX=272563 GN=CD630_33100 PE=3 SV=1	12	34	0.827	1.327	1.604	0	123.534	51	12	828	12	1	0.482327	0.0655801	9713.3	11744.1	7322.3
Q185L4	High	Gamma-aminobutyrate metabolism dehydratase/isomerase [includes: 4-hydroxybutyryl-coa dehydratase vinylacetyl-coa-delta-isomerase] OS=Clostridioides difficile (strain 630) OX=272563 GN=abfD PE=4 SV=1	24	40	0.919	0.967	1.052	0	184.414	57	24	716	24	1	0.999999	0.849914	9710.8	10561.8	10042.8
Q180R7	High	Delta-aminolevulinic acid dehydratase OS=Clostridioides difficile (strain 630) OX=272563 GN=hemB PE=3 SV=2	13	43	0.958	0.98	1.023	0	181.511	54	13	1096	13	1	0.999999	0.999999	9706.9	10137.4	9907.6
Q183K2	High	Cell surface protein cwp19 OS=Clostridioides difficile (strain 630) OX=272563 GN=cwp19 PE=4 SV=1	20	24	1.046	1.035	0.99	0	99.661	33	19	377	20	1	0.999999	0.945595	9690.5	9261.8	9359.2
Q18CJ5	High	30S ribosomal protein S9 OS=Clostridioides difficile (strain 630) OX=272563 GN=rpsI PE=3 SV=1	12	34	0.789	0.992	1.257	0	84.726	72	11	627	12	1	0.999999	0.999999	9675.1	12259.4	9752.8
Q183E7	High	Putative cell wall protein cwp22 OS=Clostridioides difficile (strain 630) OX=272563 GN=cwp22 PE=4 SV=2	30	37	1.018	0.964	0.948	0	168.33	58	30	636	30	1	0.986914	0.998545	9651.9	9483.4	10008
Q185U5	High	Biotin synthase OS=Clostridioides difficile (strain 630) OX=272563 GN=bioB1 PE=4 SV=2	19	28	0.973	1.14	1.172	0	106.699	66	19	340	19	1	0.563984	0.349082	9648.1	9915.5	8461.8
Q18C64	High	Fic family protein OS=Clostridioides difficile (strain 630) OX=272563 GN=CD630_15420 PE=4 SV=1	16	30	0.9	0.961	1.069	0	130.971	48	16	594	16	1	0.999999	0.872761	9635.7	10709.6	10022.4
Q181J4	High	Uncharacterized protein OS=Clostridioides difficile (strain 630) OX=272563 GN=CD630_35930 PE=4 SV=1	12	21	1.514	1.245	0.822	0	97.869	51	12	349	12	0.350619	0.565401	0.477174	9627.8	6358.8	7733.8
Q18CU1	High	UvrABC system protein A OS=Clostridioides difficile (strain 630) OX=272563 GN=CD630_02030 PE=3 SV=1	30	40	1.135	1.144	1.007	0	147.763	29	30	436	30	1	0.877803	0.999999	9595	8450.3	8389.3
Q18BE5	High	Putative membrane protein OS=Clostridioides difficile (strain 630) OX=272563 GN=CD630_12840 PE=4 SV=1	19	35	1.113	1.07	0.962	0	113.336	26	17	529	19	1	0.999999	0.474372	9587.4	8614.3	8958.9
Q188B6	High	Transcriptional regulator, RpiR family OS=Clostridioides difficile (strain 630) OX=272563 GN=CD630_20480 PE=4 SV=1	14	25	1.117	1.022	0.915	0	114.177	52	14	519	14	1	0.738561	0.999999	9565.8	8565.9	9357.2
Q189M8	High	ATP-dependent zinc metalloprotease FtsH OS=Clostridioides difficile (strain 630) OX=272563 GN=ftsH PE=3 SV=1	22	37	1.147	0.856	0.747	0	145.766	57	22	672	22	1	0.792417	0.343098	9564.1	8341.9	11172.2
Q182L1	High	Regulatory protein RecX OS=Clostridioides difficile (strain 630) OX=272563 GN=recX PE=3 SV=1	12	16	1.193	1.111	0.931	0	69.151	61	12	335	12	1	0.729128	0.999999	9541.5	7998.7	8589.6
Q187C5	High	Uncharacterized protein OS=Clostridioides difficile (strain 630) OX=272563 GN=CD630_18150 PE=4 SV=1	13	25	0.974	1.128	1.159	0	77.602	28	13	312	13	1	0.842545	0.359969	9528.8	9787	8444.2
Q182X3	High	Transcriptional repressor NrdR OS=Clostridioides difficile (strain 630) OX=272563 GN=nrdR PE=3 SV=1	8	20	0.821	0.743	0.905	0	54.19	42	8	335	8	1	0.496539	0.976414	9479.8	11543.2	12750.4
Q182X4	High	Polyphenol oxidase OS=Clostridioides difficile (strain 630) OX=272563 GN=CD630_26390 PE=3 SV=1	12	22	1.128	1.309	1.161	0	61.691	42	12	301	12	1	0.487814	0.573657	9452.3	8382.2	7219.5
Q18C35	High	DUF2520 domain-containing protein OS=Clostridioides difficile (strain 630) OX=272563 GN=CD630_15140 PE=4 SV=1	11	22	1.277	1.459	1.143	0	74.12	35	11	421	11	1	0.482327	0.74458	9445.2	7396.4	6473.4
Q184E8	High	V-type ATP synthase subunit I OS=Clostridioides difficile (strain 630) OX=272563 GN=atpI PE=3 SV=1	17	38	0.985	0.918	0.932	0	150.633	32	17	737	17	1	0.774062	0.655811	9421.2	9562.8	10258.1
Q186N3	High	Pyrrolidone-carboxylate peptidase OS=Clostridioides difficile (strain 630) OX=272563 GN=pcp PE=3 SV=1	13	23	1.038	1.309	1.261	0	79.711	67	13	382	13	1	0.487814	0.217987	9395	9048.7	7177.8
Q182E3	High	ABC-type transport system, sugar-family ATP-binding protein OS=Clostridioides difficile (strain 630) OX=272563 GN=CD630_24560 PE=3 SV=1	14	37	0.888	0.926	1.042	0	115.771	43	14	589	14	0.801024	0.771246	0.742634	9372	10551.1	10125.4
Q187C6	High	4-hydroxy-3-methylbut-2-enyl diphosphate reductase OS=Clostridioides difficile (strain 630) OX=272563 GN=ispH PE=3 SV=1	16	32	0.925	1.101	1.19	0	131.156	73	16	567	16	1	0.999999	0.939194	9363.9	10120.7	8506.9
Q18C93	High	Serine-protein kinase RsbW OS=Clostridioides difficile (strain 630) OX=272563 GN=rsbW PE=4 SV=1	7	23	0.909	0.94	1.034	0	104.153	67	7	550	7	1	0.999999	0.742202	9357.5	10299.1	9955.8
Q18B21	High	Ribonuclease G (RNase G) (Cytoplasmic axial filament protein) OS=Clostridioides difficile (strain 630) OX=272563 GN=rng PE=4 SV=1	21	25	0.993	1.204	1.212	0	88.192	41	21	233	21	1	0.64318	0.495259	9345.7	9409.4	7762.9
Q184Z0	High	Uncharacterized protein OS=Clostridioides difficile (strain 630) OX=272563 GN=CD630_31500 PE=4 SV=1	22	35	1.129	0.891	0.789	0	143.71	40	22	561	22	1	0.688683	0.355932	9329.3	8265.2	10471.7
Q18CE0	High	Putative tRNA/rRNA methyltransferase, TrmH family, group3 OS=Clostridioides difficile (strain 630) OX=272563 GN=CD630_00550 PE=3 SV=1	12	31	0.939	1.093	1.164	0	112.242	52	12	706	12	1	0.999999	0.409584	9327.5	9933.8	8534.8
Q181Y4	High	Putative 2-thiocytidine tRNA biosynthesis protein TtcA OS=Clostridioides difficile (strain 630) OX=272563 GN=CD630_23980 PE=3 SV=1	11	20	1.065	0.997	0.936	0	67.121	37	11	335	11	1	0.999999	0.998716	9283.6	8713.6	9307.6
Q183S9	High	Putative amidohydrolase OS=Clostridioides difficile (strain 630) OX=272563 GN=CD630_28410 PE=4 SV=1	18	25	1.058	1.207	1.14	0	91.319	37	18	357	18	1	0.496539	0.414844	9279.3	8768.7	7689.7
Q189U8	High	Probable tRNA sulfurtransferase OS=Clostridioides difficile (strain 630) OX=272563 GN=thiI PE=3 SV=1	17	32	0.875	0.94	1.074	0	141.072	52	17	800	17	1	0.999999	0.954887	9205.8	10516.4	9790.9
Q183U8	High	Putative modulator of DNA gyrase, peptidase U62 OS=Clostridioides difficile (strain 630) OX=272563 GN=CD630_28660 PE=4 SV=1	15	28	0.832	1.085	1.304	0	116.098	40	15	459	15	0.801024	0.946475	0.0761046	9193.9	11053.4	8474.8
Q186P9	High	Putative thioredoxin-disulfide reductase OS=Clostridioides difficile (strain 630) OX=272563 GN=trxB PE=4 SV=1	12	36	0.846	0.81	0.958	0	136.342	60	12	914	12	1	0.851563	0.951252	9193.8	10866	11347
Q18CI7	High	30S ribosomal protein S11 OS=Clostridioides difficile (strain 630) OX=272563 GN=rpsK PE=3 SV=1	5	24	0.894	0.857	0.959	0	79.962	37	5	430	5	1	0.991466	0.999999	9193.6	10286.4	10722.3
Q186U6	High	Two-component sensor histidine kinase OS=Clostridioides difficile (strain 630) OX=272563 GN=CD630_17380 PE=4 SV=1	24	32	1.02	1.146	1.123	0	104.683	39	24	372	24	1	0.854893	0.695272	9191.3	9008	8019.1
Q18CG1	High	50S ribosomal protein L22 OS=Clostridioides difficile (strain 630) OX=272563 GN=rplV PE=3 SV=1	7	39	0.901	1.094	1.214	0	84.099	59	7	652	7	1	0.999999	0.999999	9155.7	10158.7	8371
Q181A2	High	Peptidyl-tRNA hydrolase OS=Clostridioides difficile (strain 630) OX=272563 GN=pth PE=3 SV=1	10	16	1.201	1.623	1.351	0	69.525	64	10	218	10	1	0.643971	0.790943	9113.8	7586.3	5614.8
Q18BV0	High	Putative ribonuclease OS=Clostridioides difficile (strain 630) OX=272563 GN=CD630_14320 PE=4 SV=2	12	17	0.888	0.962	1.082	0	56.505	50	12	168	12	1	0.947346	0.999999	9113.5	10257.6	9475.9
Q188J6	High	Putative tRNA (Uracil-5-)-methyltransferase OS=Clostridioides difficile (strain 630) OX=272563 GN=CD630_04060 PE=3 SV=2	17	25	1.066	1.104	1.036	0	134.114	51	17	566	17	1	0.54732	0.871412	9107.8	8546.3	8251.5
Q182U8	High	Uncharacterized protein, DegV family OS=Clostridioides difficile (strain 630) OX=272563 GN=CD630_26140 PE=4 SV=1	14	38	0.951	1.116	1.174	0	125.683	54	14	825	14	1	0.812909	0.208548	9103	9576.6	8158.8
Q182A9	High	Putative pyridoxal phosphate-dependent transferase OS=Clostridioides difficile (strain 630) OX=272563 GN=CD630_24240 PE=4 SV=1	16	26	0.902	0.997	1.106	0	125.926	47	15	557	16	1	0.999999	0.304265	9078.7	10066	9103.6
Q182F1	High	Protein GrpE OS=Clostridioides difficile (strain 630) OX=272563 GN=grpE PE=3 SV=1	13	19	0.97	0.955	0.985	0	79.284	59	13	319	13	1	0.986199	0.737108	9076.3	9355.8	9500.5
Q185D6	High	Transporter, Major Facilitator Superfamily (MFS) OS=Clostridioides difficile (strain 630) OX=272563 GN=CD630_22620 PE=3 SV=1	8	18	1.187	1.164	0.981	0	42.363	13	8	201	8	1	0.496539	0.739099	9076	7647.4	7798
Q18B85	High	Purine nucleoside phosphorylase OS=Clostridioides difficile (strain 630) OX=272563 GN=pupG PE=3 SV=1	10	25	1.033	1.131	1.095	0	92.03	45	10	511	10	1	0.505337	0.513766	9061.4	8773.1	8011.4
Q188B7	High	Pseudouridine synthase OS=Clostridioides difficile (strain 630) OX=272563 GN=rluB PE=3 SV=1	12	18	1.261	1.063	0.843	0	68.996	49	12	317	12	0.976596	0.999999	0.491225	9040.4	7168.8	8503.5
Q180P8	High	Nucleotide-binding protein CD630_34000 OS=Clostridioides difficile (strain 630) OX=272563 GN=CD630_34000 PE=3 SV=1	12	24	1.07	0.804	0.752	0	83.497	48	12	440	12	1	0.475544	0.121637	9038.3	8450.9	11234.8
Q185Z8	High	ABC-type transport system, multidrug-family ATP-binding/permease OS=Clostridioides difficile (strain 630) OX=272563 GN=CD630_22100 PE=4 SV=1	19	32	1.068	1.085	1.016	0	113.787	35	17	439	19	1	0.469618	0.749062	9000.1	8430.6	8296.7
Q18A90	High	ABC-type transport system, glycine betaine/carnitine/choline ATP-binding protein OS=Clostridioides difficile (strain 630) OX=272563 GN=opuCA PE=4 SV=1	16	32	0.743	0.899	1.21	0	97.945	47	15	670	16	1	0.822521	0.999999	8970.3	12075.4	9978.1
Q187I9	High	Two-component response regulator Tn1549-like,CTn5-Orf36 OS=Clostridioides difficile (strain 630) OX=272563 GN=vncR PE=4 SV=1	9	18	0.86	1.031	1.2	0	67.545	41	9	351	9	0.350619	0.999999	0.0621859	8961	10423.3	8689.6
Q18B68	High	1-deoxy-D-xylulose-5-phosphate synthase OS=Clostridioides difficile (strain 630) OX=272563 GN=dxs PE=3 SV=1	19	26	0.917	0.851	0.928	0	85.676	31	19	363	19	1	0.65205	0.803569	8947.1	9755.4	10517.7
Q180D4	High	HTH psq-type domain-containing protein OS=Clostridioides difficile (strain 630) OX=272563 GN=CD630_32900 PE=4 SV=1	15	27	1.005	1.098	1.093	0	122.702	52	15	497	15	1	0.999999	0.999999	8946	8905.4	8147.6
Q181E8	High	DNA polymerase III, delta prime subunit OS=Clostridioides difficile (strain 630) OX=272563 GN=CD630_35490 PE=4 SV=1	17	29	0.931	0.992	1.066	0	99.326	59	17	471	17	0.747874	0.999999	0.0763644	8939.5	9603.3	9012
Q183Q0	High	ABC-type transport system, multidrug-family ATP-binding/permease protein OS=Clostridioides difficile (strain 630) OX=272563 GN=CD630_28170 PE=4 SV=1	20	34	0.987	0.912	0.923	0	132.814	37	18	670	20	1	0.725452	0.548767	8922.1	9037.4	9786.9
Q18BM0	High	Putative exported protein OS=Clostridioides difficile (strain 630) OX=272563 GN=CD630_13540 PE=4 SV=1	17	31	1.022	1.074	1.051	0	112.822	52	17	519	17	1	0.999999	0.922615	8894.2	8705.5	8283.4
Q183L9	High	Putative N-acetylmuramoyl-L-alanine amidase,autolysin cwp6 OS=Clostridioides difficile (strain 630) OX=272563 GN=cwp6 PE=1 SV=1	22	31	0.951	0.939	0.988	0	129.423	37	20	442	22	1	0.787856	0.999999	8889.6	9346.7	9463
F3Y610	High	Putative aspartyl/glutamyl-tRNA amidotransferase subunit B-related OS=Clostridioides difficile (strain 630) OX=272563 GN=CD630_24460 PE=4 SV=1	9	25	0.848	1.028	1.213	0	62.387	62	9	335	9	1	0.999999	0.573043	8869.4	10461.6	8626.7
Q182U4	High	Tryptophan--tRNA ligase OS=Clostridioides difficile (strain 630) OX=272563 GN=trpS PE=3 SV=1	14	27	1.082	0.967	0.893	0	101.017	46	14	531	14	1	0.947346	0.359346	8866.6	8191.9	9171.5
Q18AJ7	High	Uncharacterized protein OS=Clostridioides difficile (strain 630) OX=272563 GN=CD630_09960 PE=4 SV=1	21	35	0.718	0.839	1.17	0	106.91	48	21	504	21	0.801024	0.999999	0.410344	8866.6	12353.6	10562.1
Q18CS6	High	Dihydroorotate dehydrogenase B (NAD(+)), catalytic subunit OS=Clostridioides difficile (strain 630) OX=272563 GN=pyrD PE=3 SV=1	14	25	0.867	0.948	1.093	0	92.899	46	14	441	14	1	0.932601	0.999999	8817	10169.3	9302.7
Q186X8	High	Putative membrane protein OS=Clostridioides difficile (strain 630) OX=272563 GN=CD630_17680 PE=4 SV=2	7	28	1.367	0.985	0.721	0	39.556	14	5	328	7	0.350619	0.999999	0.0583538	8813.8	6449	8950.2
Q18CH7	High	50S ribosomal protein L15 OS=Clostridioides difficile (strain 630) OX=272563 GN=rplO PE=3 SV=1	10	27	0.778	0.95	1.22	0	88.79	59	10	462	10	1	0.999999	0.999999	8803.4	11310.3	9271.4
Q18CL8	High	Putative sporulation protein yyac OS=Clostridioides difficile (strain 630) OX=272563 GN=CD630_01290 PE=4 SV=1	9	31	1.054	0.898	0.852	0	113.44	68	9	627	9	1	0.999999	0.999999	8794.1	8342.1	9793.4
Q18C54	High	Gamma-glutamyltranspeptidase OS=Clostridioides difficile (strain 630) OX=272563 GN=ggt PE=4 SV=1	22	33	1.019	1.051	1.031	0	155.152	51	22	731	22	1	0.720875	0.820992	8769.3	8607.2	8344.4
Q189Y0	High	ABC-type transport system, ATP-binding protein OS=Clostridioides difficile (strain 630) OX=272563 GN=CD630_07850 PE=4 SV=1	17	33	0.961	0.968	1.008	0	168.294	40	17	796	17	1	0.808716	0.872761	8769.3	9129.6	9059.1
Q18BK9	High	Putative cell wall biosynthesis protein OS=Clostridioides difficile (strain 630) OX=272563 GN=CD630_13440 PE=4 SV=1	12	21	1.109	1.126	1.015	0	59.322	29	12	231	12	1	0.999999	0.999999	8768.4	7905.6	7787.1
Q18BS5	High	Transcriptional regulator, GntR family OS=Clostridioides difficile (strain 630) OX=272563 GN=CD630_14070 PE=4 SV=1	17	24	0.885	1.099	1.242	0	88.307	42	17	339	17	1	0.543115	0.0621859	8735.4	9873.8	7947.8
Q189Y5	High	Uncharacterized protein OS=Clostridioides difficile (strain 630) OX=272563 GN=CD630_07910 PE=4 SV=1	15	22	0.749	1.146	1.53	0	79.026	71	15	267	15	0.801024	0.464538	0.0404251	8735.2	11662.4	7623.4
Q188D6	High	Molybdopterin molybdenumtransferase OS=Clostridioides difficile (strain 630) OX=272563 GN=CD630_20690 PE=3 SV=1	12	27	0.921	0.949	1.03	0	118.916	50	12	585	12	1	0.78841	0.999999	8722.3	9473	9194.2
Q188Q3	High	Beta-lactamase OS=Clostridioides difficile (strain 630) OX=272563 GN=CD630_04580 PE=3 SV=1	17	22	0.998	1.044	1.046	0	71.42	52	17	242	17	1	0.999999	0.865748	8717.3	8731.9	8351.5
Q185J6	High	Transketolase, N-terminal (Sedoheptulose-7-phosphate:D-glyceraldehyde-3-phosphate glycolaldehydetransferase) OS=Clostridioides difficile (strain 630) OX=272563 GN=tkt1 PE=4 SV=1	12	25	1.09	0.852	0.782	0	138.61	64	11	545	12	1	0.999999	0.556845	8707.8	7990.2	10217.1
Q18BS7	High	Putative hydrolase, HAD superfamily, subfamily IIB OS=Clostridioides difficile (strain 630) OX=272563 GN=CD630_14100 PE=4 SV=1	16	21	0.944	1.077	1.14	0	94.877	64	16	463	16	0.801024	0.722237	0.0652964	8706.5	9221.3	8087.6
Q183S7	High	Putative zinc-binding dehydrogenase OS=Clostridioides difficile (strain 630) OX=272563 GN=CD630_28430 PE=4 SV=1	16	34	0.889	0.992	1.116	0	166.922	65	16	793	16	1	0.999999	0.627089	8681.3	9760.5	8749.7
Q18CP0	High	tRNA N6-adenosine threonylcarbamoyltransferase OS=Clostridioides difficile (strain 630) OX=272563 GN=tsaD PE=3 SV=1	12	24	0.918	0.873	0.951	0	96.349	53	12	466	12	1	0.595645	0.982589	8675.9	9449.2	9939.6
Q18BY8	High	Putative iron-sulfur protein OS=Clostridioides difficile (strain 630) OX=272563 GN=CD630_14680 PE=4 SV=1	13	30	1.018	1.032	1.014	0	106.197	39	13	615	13	1	0.812006	0.804209	8669.9	8519.8	8404.1
Q18B84	High	Pyrimidine-nucleoside phosphorylase OS=Clostridioides difficile (strain 630) OX=272563 GN=pdp PE=3 SV=1	19	33	1.016	0.833	0.82	0	111.541	50	19	539	19	1	0.483325	0.0810132	8619	8486.6	10343.4
Q18CE6	High	Transcription termination/antitermination protein NusG OS=Clostridioides difficile (strain 630) OX=272563 GN=nusG PE=3 SV=1	11	41	1.006	0.688	0.684	0	147.941	83	11	1069	11	1	0.515793	0.219542	8616.6	8562.4	12515.2
Q18CE1	High	Flavin-dependent thymidylate synthase OS=Clostridioides difficile (strain 630) OX=272563 GN=thyX PE=3 SV=1	14	26	1.196	0.933	0.78	0	83.59	52	14	400	14	0.833238	0.999999	0.15946	8611.2	7198.9	9226.6
Q186I7	High	Tellurium resistance protein terD OS=Clostridioides difficile (strain 630) OX=272563 GN=terD PE=4 SV=1	11	30	0.901	1.112	1.235	0	80.021	53	6	597	11	1	0.894452	0.241078	8605.6	9553.3	7738.4
Q183R9	High	Putative calcium-transporting ATPase OS=Clostridioides difficile (strain 630) OX=272563 GN=CD630_28330 PE=4 SV=1	25	33	0.989	0.942	0.952	0	100.694	27	20	401	25	1	0.999999	0.999999	8588.5	8679.8	9116.2
Q189R7	High	MTHFR_C domain-containing protein OS=Clostridioides difficile (strain 630) OX=272563 GN=CD630_07210 PE=4 SV=1	8	21	1.121	0.925	0.825	0	95.177	47	8	434	8	0.801024	0.999999	0.201717	8582.4	7656.6	9275.6
Q181P0	High	Transcriptional regulator, LysR family OS=Clostridioides difficile (strain 630) OX=272563 GN=CD630_36390 PE=3 SV=1	13	27	0.892	1.004	1.126	0	85.484	46	13	420	13	1	0.800053	0.111153	8572.7	9614.9	8535.9
Q18BF9	High	Probable cytosol aminopeptidase OS=Clostridioides difficile (strain 630) OX=272563 GN=pepA PE=3 SV=1	15	21	1.038	1.008	0.97	0	78.75	32	15	262	15	1	0.999999	0.522095	8568.2	8252.3	8504.1
Q189R9	High	Methenyltetrahydrofolate cyclohydrolase (5,10-methenyltetrahydrofolate 5-hydrolase) OS=Clostridioides difficile (strain 630) OX=272563 GN=fchA PE=4 SV=1	10	19	0.926	1.222	1.319	0	61.316	45	10	313	10	1	0.678769	0.428241	8563.4	9244.7	7008.3
Q186F1	High	Methionine aminopeptidase OS=Clostridioides difficile (strain 630) OX=272563 GN=map2 PE=3 SV=1	14	21	0.924	0.96	1.039	0	112.449	58	14	429	14	1	0.999999	0.86248	8563.2	9272.3	8920.2
Q185J3	High	Ribose-5-phosphate isomerase B1 (Phosphoriboisomerase B) OS=Clostridioides difficile (strain 630) OX=272563 GN=rpiB1 PE=4 SV=1	9	21	1.305	1.12	0.859	0	69.154	61	9	392	9	1	0.994793	0.980633	8558.9	6559.1	7640
Q18B31	High	Putative FAD-linked oxidase OS=Clostridioides difficile (strain 630) OX=272563 GN=CD630_11730 PE=4 SV=1	14	23	1.234	0.987	0.8	0	104.335	37	14	484	14	1	0.999999	0.371196	8557.3	6936	8670.4
Q186L9	High	Uncharacterized protein OS=Clostridioides difficile (strain 630) OX=272563 GN=CD630_16620 PE=4 SV=1	12	15	0.93	1.068	1.149	0	50.316	38	12	200	12	1	0.999999	0.552481	8511.4	9152.6	7966.4
Q187A4	High	Putative nitrite and sulfite reductase subunit OS=Clostridioides difficile (strain 630) OX=272563 GN=CD630_17960 PE=4 SV=1	25	57	0.872	0.521	0.598	0	178.581	75	25	659	25	1	0.565401	0.365319	8506.3	9757.4	16323.7
Q184S8	High	Transcriptional regulator, GntR family OS=Clostridioides difficile (strain 630) OX=272563 GN=treR PE=4 SV=1	13	22	0.924	0.876	0.948	0	108.563	65	13	524	13	1	0.543115	0.490005	8504.8	9207.3	9711.8
Q186A6	High	3-dehydroquinate dehydratase OS=Clostridioides difficile (strain 630) OX=272563 GN=aroD PE=1 SV=2	15	25	1.038	1.007	0.97	0	83.644	62	15	320	15	1	0.999999	0.84996	8446.9	8134.8	8389.1
Q182T1	High	Diaminopimelate epimerase OS=Clostridioides difficile (strain 630) OX=272563 GN=dapF PE=3 SV=1	13	19	0.888	1.083	1.22	0	93.786	47	13	484	13	1	0.569499	0.208548	8443.5	9509.8	7796.8
Q17ZZ7	High	Uncharacterized protein OS=Clostridioides difficile (strain 630) OX=272563 GN=CD630_32500 PE=4 SV=2	13	19	0.971	1.044	1.075	0	77.37	67	13	227	13	1	0.999999	0.862266	8442.2	8695	8087.9
Q186R6	High	Rela/spot domain protein OS=Clostridioides difficile (strain 630) OX=272563 GN=CD630_17080 PE=4 SV=1	18	33	1.005	1.053	1.048	0	129.793	44	18	667	18	1	0.938861	0.999999	8438.4	8394.4	8011.8
Q181L4	High	Staygreen domain-containing protein OS=Clostridioides difficile (strain 630) OX=272563 GN=CD630_36130 PE=4 SV=1	9	47	1.134	1.029	0.907	0	139.054	75	9	1750	9	1	0.963462	0.999999	8433.7	7437.1	8199.9
Q184F3	High	Putative tRNA-binding protein OS=Clostridioides difficile (strain 630) OX=272563 GN=CD630_29640 PE=4 SV=1	10	25	0.926	0.898	0.969	0	81.816	55	10	588	10	1	0.563984	0.63835	8420.1	9091.2	9380.7
Q187C4	High	Cytidylate kinase OS=Clostridioides difficile (strain 630) OX=272563 GN=cmk PE=3 SV=1	16	24	0.897	0.842	0.939	0	99.303	70	16	479	16	1	0.841272	0.999999	8395.6	9358.3	9968
Q18CB3	High	DNA repair protein RadA OS=Clostridioides difficile (strain 630) OX=272563 GN=radA PE=3 SV=1	19	29	0.927	1.026	1.106	0	127.202	46	19	563	19	0.540045	0.989791	0.0621859	8394.3	9050.6	8185.2
Q18B24	High	50S ribosomal protein L21 OS=Clostridioides difficile (strain 630) OX=272563 GN=rplU PE=3 SV=1	4	25	0.743	1.014	1.364	0	66.86	49	4	469	4	1	0.999999	0.999999	8391.6	11294	8278.5
Q189D3	High	G domain-containing protein OS=Clostridioides difficile (strain 630) OX=272563 GN=CD630_05900 PE=4 SV=1	29	35	0.963	1.214	1.26	0	118.291	16	29	338	29	1	0.726699	0.282391	8390.8	8710.5	6912.9
Q182X5	High	RNA polymerase sigma factor OS=Clostridioides difficile (strain 630) OX=272563 GN=sigG PE=3 SV=1	12	32	1.146	0.876	0.765	0	106.213	49	12	806	12	1	0.722237	0.244042	8377.7	7312.7	9562.4
Q183Y0	High	Putative phage protein OS=Clostridioides difficile (strain 630) OX=272563 GN=CD630_09750 PE=4 SV=1	8	22	0.926	1.07	1.156	0	59.617	43	8	368	8	1	0.87319	0.551351	8356	9022.3	7808
Q187Z6	High	Putative aspartate racemase RacX OS=Clostridioides difficile (strain 630) OX=272563 GN=racX PE=3 SV=1	11	25	1.05	1.311	1.249	0	87.276	54	11	440	11	1	0.415361	0.178453	8333.5	7937	6356.5
Q186J2	High	Putative calcium-transporting ATPase OS=Clostridioides difficile (strain 630) OX=272563 GN=CD630_16370 PE=4 SV=1	27	36	1.046	0.859	0.822	0	147.224	31	23	388	27	1	0.802903	0.495259	8321.5	7957.2	9685
Q184S4	High	Transcriptional regulator, RpiR family OS=Clostridioides difficile (strain 630) OX=272563 GN=CD630_30870 PE=4 SV=1	14	25	1.031	0.888	0.862	0	91.74	60	14	305	14	1	0.654296	0.144721	8315.9	8068	9363.7
Q18CC3	High	Acetoin dehydrogenase E1 component (TPP-dependent beta subunit) OS=Clostridioides difficile (strain 630) OX=272563 GN=acoB PE=4 SV=1	13	20	0.892	0.94	1.054	0	72.137	40	13	365	13	1	0.722237	0.999999	8303.9	9306.5	8833.8
Q185K3	High	Probable transaldolase OS=Clostridioides difficile (strain 630) OX=272563 GN=tal PE=3 SV=1	10	16	1.028	1.16	1.128	0	64.768	47	10	293	10	1	0.615067	0.297706	8300.2	8070.3	7152.6
Q18BE3	High	Fe-s iron-sulfur cluster assembly protein, nifu family OS=Clostridioides difficile (strain 630) OX=272563 GN=CD630_12800 PE=4 SV=1	9	25	0.838	0.915	1.092	0	82.19	85	9	620	9	1	0.999999	0.999999	8283.9	9888.1	9052.2
Q18BG8	High	DNA polymerase III PolC-type OS=Clostridioides difficile (strain 630) OX=272563 GN=polC PE=3 SV=1	25	35	0.926	1.022	1.103	0	127.749	20	24	490	25	1	0.938539	0.999999	8256.8	8917.5	8082.6
Q186Y3	High	ABC-type transport system, aminoacid-family extracellular solute-binding protein OS=Clostridioides difficile (strain 630) OX=272563 GN=CD630_17740 PE=4 SV=1	11	15	0.967	0.942	0.974	0	56.305	45	11	276	11	1	0.999999	0.999999	8255.1	8536.9	8763.2
Q18BX5	High	RNA polymerase sigma factor SigA OS=Clostridioides difficile (strain 630) OX=272563 GN=sigA1 PE=3 SV=1	13	21	0.991	1.092	1.102	0	58.829	24	12	195	13	1	0.661002	0.634282	8245.3	8321.5	7548.2
Q184L0	High	Pectate_lyase_3 domain-containing protein OS=Clostridioides difficile (strain 630) OX=272563 GN=CD630_30230 PE=4 SV=1	18	30	1.1	0.898	0.817	0	128.247	49	18	551	18	1	0.999999	0.999999	8240.9	7490.4	9172.6
Q186L8	High	Guanine deaminase (Guanase) (Guanine aminase) (Guanine aminohydrolase) (GAH) OS=Clostridioides difficile (strain 630) OX=272563 GN=guaD PE=4 SV=1	18	36	1.059	1.108	1.046	0	142.167	57	18	838	18	1	0.77123	0.999999	8231.6	7772.4	7431.5
Q186V5	High	Adenosine deaminase OS=Clostridioides difficile (strain 630) OX=272563 GN=add PE=3 SV=1	16	29	0.992	1.038	1.046	0	128.08	53	16	457	16	1	0.999999	0.999999	8224.9	8292.2	7924.8
Q186Z6	High	Argininosuccinate synthase OS=Clostridioides difficile (strain 630) OX=272563 GN=argG PE=3 SV=1	18	29	1.132	1.014	0.896	0	123.006	50	18	539	18	1	0.999999	0.594634	8211.4	7252.9	8096.6
Q186V6	High	Putative CoA enzyme activase OS=Clostridioides difficile (strain 630) OX=272563 GN=CD630_17500 PE=4 SV=1	14	30	0.91	0.777	0.853	0	97.935	51	13	509	14	1	0.682927	0.693438	8210.2	9018	10567.7
Q180S3	High	Cobalt-precorrin-4 C(11)-methyltransferase (Cobalt-precorrin-3 methylase) OS=Clostridioides difficile (strain 630) OX=272563 GN=cbiF PE=1 SV=1	12	22	1.113	1.086	0.976	0	70.906	41	12	290	12	1	0.947346	0.999999	8176	7346.9	7525.8
Q18AK5	High	S1 rna binding domain protein OS=Clostridioides difficile (strain 630) OX=272563 GN=CD630_10080 PE=3 SV=1	16	27	0.969	1.018	1.05	0	108.257	63	16	493	16	1	0.999999	0.544957	8174.7	8437.4	8033.9
Q180R0	High	UvrABC system protein B OS=Clostridioides difficile (strain 630) OX=272563 GN=uvrB PE=3 SV=1	28	35	0.88	0.803	0.912	0	150.422	46	28	480	28	1	0.513919	0.999999	8170.9	9281.8	10173.3
Q183F9	High	Putative polysaccharide deacetylase OS=Clostridioides difficile (strain 630) OX=272563 GN=CD630_27240 PE=4 SV=1	10	23	1.157	1.135	0.981	0	65.619	50	9	397	10	0.976596	0.999999	0.616673	8146.3	7043.9	7177.8
Q18D13	High	Flagellar motor switch protein FliM OS=Clostridioides difficile (strain 630) OX=272563 GN=fliM PE=4 SV=1	10	20	1.039	1.116	1.074	0	73.501	34	10	397	10	1	0.748681	0.857915	8136.4	7829	7292.8
Q18AN7	High	Uncharacterized protein OS=Clostridioides difficile (strain 630) OX=272563 GN=CD630_10370 PE=4 SV=1	24	35	0.935	1.267	1.355	0	140.752	43	24	566	24	1	0.464538	0.0621859	8122.9	8689.1	6413.4
Q185R3	High	Putative acetyltransferase OS=Clostridioides difficile (strain 630) OX=272563 GN=CD630_21250 PE=4 SV=2	11	19	1.117	0.836	0.749	0	62.943	57	11	336	11	1	0.563984	0.093111	8106.6	7260.2	9692.5
Q182R1	High	Putative hydrolase, HAD superfamily, subfamily IA OS=Clostridioides difficile (strain 630) OX=272563 GN=CD630_25730 PE=4 SV=1	10	22	0.851	1.06	1.247	0	77.295	56	10	410	10	1	0.999999	0.814699	8103.2	9526.5	7642.1
Q180Q3	High	Putative iron-only hydrogenase,electron-transferring subunit HymA-like OS=Clostridioides difficile (strain 630) OX=272563 GN=CD630_34050 PE=4 SV=1	7	15	1.149	1.135	0.988	0	38.937	41	7	212	7	1	0.582128	0.999999	8099.6	7050.7	7138
Q18CW2	High	Phosphoribosylformylglycinamidine cyclo-ligase OS=Clostridioides difficile (strain 630) OX=272563 GN=purG PE=3 SV=1	15	28	1.066	0.931	0.873	0	113.049	44	15	585	15	1	0.999999	0.317212	8099	7595.6	8700.6
Q180C9	High	Glucose-6-phosphate isomerase OS=Clostridioides difficile (strain 630) OX=272563 GN=pgi PE=3 SV=1	15	25	1.046	0.887	0.848	0	122.619	47	15	523	15	1	0.999999	0.999999	8082.4	7730.1	9115.9
Q18C34	High	Diguanylate kinase signaling protein OS=Clostridioides difficile (strain 630) OX=272563 GN=pdcA PE=4 SV=1	23	40	0.928	1.145	1.234	0	122.819	32	22	466	23	1	0.650896	0.0828744	8082.1	8708	7059.1
Q181B6	High	Transcriptional regulator, Purine operon repressor OS=Clostridioides difficile (strain 630) OX=272563 GN=purR PE=4 SV=1	14	29	0.94	0.757	0.806	0	104.574	54	14	559	14	1	0.482327	0.433173	8061.3	8577	10645.7
Q18CB2	High	DNA integrity scanning protein DisA OS=Clostridioides difficile (strain 630) OX=272563 GN=disA PE=3 SV=1	12	19	0.951	1.117	1.174	0	72.098	34	12	351	12	1	0.531827	0.0621859	8059.7	8478	7218.5
Q182J2	High	Transcriptional regulator, TetR family OS=Clostridioides difficile (strain 630) OX=272563 GN=CD630_25050 PE=4 SV=1	15	26	0.947	1.338	1.414	0	92.738	45	15	332	15	1	0.706438	0.53802	8048.5	8501.8	6014.4
Q18CA7	High	Activator of protein kinase McsB OS=Clostridioides difficile (strain 630) OX=272563 GN=mcsA PE=4 SV=1	6	15	0.974	1.174	1.205	0	44.716	43	6	220	6	1	0.716983	0.727464	8041.4	8255.5	6849.7
Q189W5	High	Anti-sigma F factor antagonist OS=Clostridioides difficile (strain 630) OX=272563 GN=spoIIAA PE=3 SV=1	8	32	0.907	0.971	1.07	0	64.409	74	8	446	8	0.801024	0.707596	0.748496	8037.2	8859.9	8280.7
Q184J9	High	Putative cytochrome C assembly protein OS=Clostridioides difficile (strain 630) OX=272563 GN=CD630_30100 PE=4 SV=1	15	28	1.044	1.008	0.966	0	107.249	34	15	499	15	1	0.999999	0.999999	8029.8	7694.3	7965.1
Q18AU1	High	Putative peptidase, M20D family OS=Clostridioides difficile (strain 630) OX=272563 GN=CD630_10860 PE=4 SV=2	14	23	1.102	1.137	1.032	0	113.858	47	14	501	14	1	0.655733	0.821502	8018.2	7279.3	7052.8
Q182K9	High	Putative hydrolase OS=Clostridioides difficile (strain 630) OX=272563 GN=CD630_25230 PE=4 SV=1	12	26	0.861	0.996	1.157	0	77.154	49	12	312	12	1	0.991188	0.999999	7999.5	9286.2	8028.6
Q18BE2	High	tRNA-specific 2-thiouridylase MnmA OS=Clostridioides difficile (strain 630) OX=272563 GN=mnmA PE=3 SV=1	15	26	0.874	0.719	0.823	0	117.975	47	15	559	15	1	0.54732	0.591664	7998.8	9156.3	11130.5
Q186P5	High	Two-component response regulator OS=Clostridioides difficile (strain 630) OX=272563 GN=CD630_16880 PE=4 SV=1	9	19	0.876	1.037	1.184	0	42.468	31	9	214	9	0.985743	0.999999	0.226083	7997.5	9131.7	7710.8
Q18D22	High	Pyridoxamine 5'-phosphate oxidase family protein OS=Clostridioides difficile (strain 630) OX=272563 GN=CD630_02790 PE=4 SV=1	8	22	1.002	1.393	1.39	0	74.098	79	8	448	8	1	0.514257	0.208548	7963.1	7946	5718.5
Q184M9	High	Uncharacterized protein OS=Clostridioides difficile (strain 630) OX=272563 GN=CD630_30400 PE=4 SV=1	14	21	0.894	0.906	1.013	0	94.94	61	14	451	14	1	0.999999	0.946358	7962.3	8906.4	8791.5
Q182A2	High	Putative NAD(P)-binding protein OS=Clostridioides difficile (strain 630) OX=272563 GN=CD630_24130 PE=4 SV=1	13	28	0.907	1.172	1.293	0	106.72	36	13	678	13	0.935999	0.797791	0.0818667	7957.3	8773.2	6787.5
Q188T0	High	Putative phosphoribosylaminoimidazole-succinocarboxamide synthetase OS=Clostridioides difficile (strain 630) OX=272563 GN=CD630_04890 PE=4 SV=1	10	34	0.928	0.993	1.07	0	117.701	60	10	987	10	1	0.999999	0.999999	7949.1	8562.6	8002
Q17ZW6	High	Small acid-soluble spore protein OS=Clostridioides difficile (strain 630) OX=272563 GN=CD630_32201 PE=4 SV=1	5	13	1.056	0.825	0.782	0	39.998	52	5	212	5	1	0.999999	0.991089	7944.5	7526.1	9624.6
Q183E9	High	UTP--glucose-1-phosphate uridylyltransferase OS=Clostridioides difficile (strain 630) OX=272563 GN=gtaB PE=3 SV=1	16	35	0.893	0.738	0.826	0	121.683	57	13	693	16	1	0.732163	0.803569	7940.2	8888.5	10761.9
Q181K2	High	Two-component response regulator, CheY family OS=Clostridioides difficile (strain 630) OX=272563 GN=CD630_36000 PE=4 SV=1	13	21	0.89	1.168	1.312	0	81.229	58	13	369	13	1	0.487814	0.0621859	7939.6	8922.7	6798.9
Q18BZ5	High	Putative signaling protein OS=Clostridioides difficile (strain 630) OX=272563 GN=CD630_14760 PE=4 SV=1	25	29	0.968	1.015	1.049	0	116.607	29	25	370	25	1	0.999999	0.474372	7938.5	8201.8	7818.8
Q186T4	High	Uncharacterized protein OS=Clostridioides difficile (strain 630) OX=272563 GN=CD630_17260 PE=4 SV=1	8	26	1.226	0.924	0.753	0	46.409	62	8	368	8	1	0.999999	0.522095	7936.8	6472	8591.1
Q182V9	High	UPF0210 protein CD630_26260 OS=Clostridioides difficile (strain 630) OX=272563 GN=CD630_26260 PE=3 SV=2	13	21	0.818	1.029	1.258	0	75.423	30	13	356	13	0.801024	0.956298	0.0762753	7936	9706.5	7713.8
Q18BR4	High	Putative NAD(P)-binding oxidoreductase,GFO/IDH/MOCA family OS=Clostridioides difficile (strain 630) OX=272563 GN=CD630_13940 PE=4 SV=1	13	18	0.858	0.894	1.042	0	70.116	29	13	350	13	0.87271	0.543115	0.999999	7913.3	9225	8850.5
Q181T6	High	Triosephosphate isomerase OS=Clostridioides difficile (strain 630) OX=272563 GN=tpi PE=3 SV=1	13	24	1.043	1.052	1.009	0	137.233	58	13	598	13	1	0.884051	0.998716	7887.2	7563.5	7496.3
Q181C3	High	ABC-type transport system, iron-family extracellular solute-binding protein OS=Clostridioides difficile (strain 630) OX=272563 GN=CD630_35250 PE=4 SV=1	12	18	1.048	1.066	1.017	0	85.315	42	7	381	12	1	0.999999	0.999999	7886.9	7524.3	7396.8
Q185T0	High	Serine-type D-Ala-D-Ala carboxypeptidase OS=Clostridioides difficile (strain 630) OX=272563 GN=CD630_21410 PE=3 SV=1	17	23	1.063	1.054	0.991	0	90.485	43	17	313	17	1	0.999999	0.999999	7881.2	7411.6	7477.3
Q18CA1	High	Putative glycosyl transferase OS=Clostridioides difficile (strain 630) OX=272563 GN=CD630_00190 PE=4 SV=1	18	35	0.901	0.804	0.892	0	125.719	50	18	599	18	1	0.739818	0.999999	7847.1	8707.6	9756.5
Q181R5	High	30S ribosomal protein S6 OS=Clostridioides difficile (strain 630) OX=272563 GN=rpsF PE=3 SV=1	8	23	0.89	0.642	0.721	0	58.723	80	7	413	8	1	0.541229	0.507098	7842.7	8815.3	12221.7
Q18D83	High	Putative beta-lactamase-like protein OS=Clostridioides difficile (strain 630) OX=272563 GN=CD630_03440 PE=4 SV=1	12	20	0.89	1.165	1.309	0	61.273	35	12	308	12	0.801024	0.541229	0.0548637	7835.7	8806	6726.6
Q187J3	High	Cupin_2 domain-containing protein OS=Clostridioides difficile (strain 630) OX=272563 GN=CD630_18800 PE=4 SV=1	7	22	1.033	1.358	1.315	0	77.781	90	7	495	7	1	0.578404	0.411765	7827	7576.6	5763.6
Q188Y1	High	Putative methyl-accepting chemotaxis receptor,MCP family OS=Clostridioides difficile (strain 630) OX=272563 GN=CD630_05380 PE=4 SV=1	16	25	1.027	1.118	1.089	0	87.261	32	16	403	16	1	0.999999	0.998369	7809.3	7605.2	6984.1
Q18AT6	High	Molybdopterin molybdenumtransferase OS=Clostridioides difficile (strain 630) OX=272563 GN=moeA PE=3 SV=1	17	27	1.025	0.958	0.935	0	112.674	51	17	424	17	1	0.999999	0.849914	7799.4	7607	8137.4
Q18BW3	High	Putative MORN repeat-containing protein OS=Clostridioides difficile (strain 630) OX=272563 GN=CD630_14420 PE=4 SV=1	11	17	1.061	0.907	0.854	0	64.948	36	11	185	11	1	0.707312	0.160373	7799.2	7349.4	8602.3
Q182C9	High	Ribosome hibernation promoting factor OS=Clostridioides difficile (strain 630) OX=272563 GN=hpf PE=3 SV=1	8	35	0.728	1.166	1.602	0	77.335	44	8	823	8	1	0.999999	0.852812	7789.9	10701.2	6678.5
Q18BB8	High	30S ribosomal protein S16 OS=Clostridioides difficile (strain 630) OX=272563 GN=rpsP PE=3 SV=1	5	16	1.088	1.419	1.304	0	46.284	47	5	251	5	1	0.415799	0.219542	7765.7	7139.3	5473.9
Q182G9	High	Uracil-DNA glycosylase OS=Clostridioides difficile (strain 630) OX=272563 GN=ung PE=3 SV=1	14	23	0.996	1.21	1.215	0	88.455	63	13	362	14	1	0.999999	0.856935	7764.7	7793	6416.1
Q18B37	High	tRNA(Met) cytidine acetate ligase OS=Clostridioides difficile (strain 630) OX=272563 GN=tmcAL PE=3 SV=1	13	18	0.937	1.086	1.16	0	78.133	36	13	288	13	1	0.650896	0.160411	7763.4	8286.4	7146.3
Q18BT6	High	Putative ATP-binding protein OS=Clostridioides difficile (strain 630) OX=272563 GN=CD630_14170 PE=4 SV=1	10	18	1.076	0.781	0.726	0	73.628	59	10	239	10	1	0.496539	0.121637	7756.4	7208.5	9931.2
Q186J5	High	PELOTA_1 domain-containing protein OS=Clostridioides difficile (strain 630) OX=272563 GN=CD630_16420 PE=4 SV=1	18	33	0.874	0.864	0.989	0	126.762	55	18	655	18	1	0.983725	0.999999	7752.3	8874.5	8977.3
Q180Z0	High	Putative exopolyphosphatase OS=Clostridioides difficile (strain 630) OX=272563 GN=CD630_34910 PE=4 SV=1	11	22	1.04	1.015	0.976	0	64.062	38	11	261	11	1	0.999999	0.999999	7750.6	7452.5	7637.2
Q189Q0	High	Putative hydrolase, NUDIX family OS=Clostridioides difficile (strain 630) OX=272563 GN=CD630_07050 PE=3 SV=1	8	12	1.05	1.045	0.995	0	34.702	42	8	143	8	1	0.999999	0.999999	7747.1	7375.3	7415.2
Q183V9	High	Putative signaling protein OS=Clostridioides difficile (strain 630) OX=272563 GN=CD630_28730 PE=4 SV=1	20	28	0.962	1.028	1.069	0	102.335	30	19	348	20	1	0.999999	0.583393	7716	8022.9	7502.4
Q189C2	High	Uncharacterized protein OS=Clostridioides difficile (strain 630) OX=272563 GN=CD630_05770 PE=4 SV=1	12	20	0.904	1.108	1.226	0	76.273	62	12	273	12	1	0.999999	0.999999	7713.7	8531.2	6959.1
Q18CG2	High	30S ribosomal protein S19 OS=Clostridioides difficile (strain 630) OX=272563 GN=rpsS PE=3 SV=1	6	21	0.991	1.08	1.09	0	74.658	57	6	321	6	1	0.999741	0.693438	7708.8	7778.6	7134.8
Q180V9	High	mRNA interferase OS=Clostridioides difficile (strain 630) OX=272563 GN=EndoA PE=3 SV=1	8	23	1.307	1.114	0.852	0	82.233	89	8	330	8	1	0.852001	0.999999	7701.9	5894.5	6916.6
Q18BV8	High	Putative hydrolase OS=Clostridioides difficile (strain 630) OX=272563 GN=CD630_14360 PE=4 SV=1	17	22	1.089	1.123	1.031	0	86.238	34	16	315	17	1	0.999999	0.999999	7700.8	7070.6	6857.8
Q18CS5	High	Orotate phosphoribosyltransferase OS=Clostridioides difficile (strain 630) OX=272563 GN=pyrE PE=3 SV=1	9	18	1.061	1.093	1.03	0	62.153	41	9	283	9	1	0.582128	0.552038	7697.2	7254.3	7044.7
Q189N7	High	Putative metallo-hydrolase/oxidoreductase OS=Clostridioides difficile (strain 630) OX=272563 GN=CD630_06920 PE=4 SV=1	12	26	0.914	1.017	1.112	0	122.475	54	12	608	12	1	0.859271	0.999999	7696.6	8417.2	7571.5
Q18D54	High	Putative spore coat assembly asparagine-rich protein OS=Clostridioides difficile (strain 630) OX=272563 GN=CD630_03110 PE=4 SV=1	3	22	0.999	0.923	0.924	0	52.445	22	3	520	3	1	0.999999	0.999999	7683.2	7687.5	8323.1
Q18CT6	High	10 kDa chaperonin OS=Clostridioides difficile (strain 630) OX=272563 GN=groS PE=3 SV=1	7	19	0.839	1.018	1.214	0	57.598	78	7	402	7	1	0.765665	0.10568	7679.9	9158.2	7540.8
Q185B0	High	Putative glucokinase, ROK family OS=Clostridioides difficile (strain 630) OX=272563 GN=CD630_22360 PE=4 SV=1	8	18	0.939	1.067	1.136	0	49.836	24	8	228	8	1	0.999999	0.663904	7671.7	8171.4	7193.3
Q182B7	High	Transcriptional regulator, IclR family OS=Clostridioides difficile (strain 630) OX=272563 GN=CD630_24300 PE=4 SV=1	13	17	0.88	1.064	1.209	0	70.408	54	13	292	13	0.833238	0.722237	0.0690231	7671.7	8717	7210.4
Q183A9	High	Transcriptional regulator, LysR family OS=Clostridioides difficile (strain 630) OX=272563 GN=CD630_26750 PE=3 SV=1	13	25	0.95	0.973	1.024	0	101.249	48	13	415	13	0.584284	0.728601	0.504873	7667.7	8071.9	7881.6
Q18CJ2	High	tRNA pseudouridine synthase A OS=Clostridioides difficile (strain 630) OX=272563 GN=truA1 PE=3 SV=1	14	19	0.899	1.002	1.114	0	81.377	58	14	277	14	0.464845	0.999999	0.109474	7665.5	8524.7	7654
Q18CJ0	High	Energy-coupling factor transporter ATP-binding protein EcfA1 OS=Clostridioides difficile (strain 630) OX=272563 GN=ecfA1 PE=3 SV=1	12	20	1.085	0.943	0.869	0	81.753	53	12	417	12	1	0.64318	0.0703898	7664.9	7062.2	8128.7
Q17ZX3	High	Putative membrane protein OS=Clostridioides difficile (strain 630) OX=272563 GN=CD630_32280 PE=4 SV=1	12	14	1.157	0.927	0.801	0	62.155	42	12	294	12	1	0.999999	0.584457	7639.5	6603.8	8239.7
Q186Q6	High	Riboflavin synthase alpha subunit OS=Clostridioides difficile (strain 630) OX=272563 GN=ribE PE=4 SV=1	13	30	0.709	1.015	1.43	0	111.839	59	13	539	13	0.976596	0.999999	0.425074	7631.9	10758.3	7521.6
Q182W2	High	UPF0237 protein CD630_26270 OS=Clostridioides difficile (strain 630) OX=272563 GN=CD630_26270 PE=3 SV=1	8	14	0.835	0.857	1.026	0	50.905	76	8	304	8	1	0.999999	0.800667	7622.4	9125.3	8894.6
Q181N8	High	Putative NADPH-dependent FMN reductase OS=Clostridioides difficile (strain 630) OX=272563 GN=CD630_36370 PE=4 SV=1	17	27	0.96	1.081	1.126	0	102.383	57	17	371	17	1	0.786908	0.550259	7619.7	7936.2	7048.6
Q189H6	High	Transcriptional regulator, Crp family OS=Clostridioides difficile (strain 630) OX=272563 GN=CD630_06290 PE=4 SV=1	11	23	1.03	0.923	0.896	0	95.169	48	11	463	11	1	0.940395	0.999999	7598.6	7374	8232
Q18BJ9	High	Adenylosuccinate lyase OS=Clostridioides difficile (strain 630) OX=272563 GN=purB PE=3 SV=1	22	36	1.262	0.839	0.664	0	134.099	49	22	621	22	1	0.699149	0.0761046	7585.8	6008.6	9044.3
Q18A75	High	Glucose-1-phosphate adenylyltransferase OS=Clostridioides difficile (strain 630) OX=272563 GN=glgC PE=3 SV=1	15	32	1.265	0.945	0.747	0	155.537	55	15	689	15	0.910895	0.544815	0.0583538	7576	5988.9	8014.8
Q18AT8	High	ABC-type transport system, multidrug-family ATP-binding/permease protein OS=Clostridioides difficile (strain 630) OX=272563 GN=CD630_10840 PE=4 SV=1	19	34	0.916	1.037	1.132	0	115.992	38	19	533	19	0.801024	0.999999	0.138827	7572.8	8270	7305.2
Q183T3	High	Uncharacterized protein OS=Clostridioides difficile (strain 630) OX=272563 GN=CD630_28460 PE=4 SV=1	12	24	0.868	1.114	1.283	0	70.814	53	11	330	12	1	0.464538	0.0583538	7560.5	8706.3	6788.2
Q180X1	High	ATP synthase subunit b OS=Clostridioides difficile (strain 630) OX=272563 GN=atpF PE=3 SV=2	8	18	1.101	0.728	0.662	0	46.697	38	7	309	8	1	0.856608	0.278759	7555.3	6864.2	10372.4
Q181H2	High	Putative peptidase, M19 family OS=Clostridioides difficile (strain 630) OX=272563 GN=CD630_35700 PE=4 SV=1	13	22	0.974	1.098	1.128	0	89.349	49	13	315	13	1	0.655733	0.276566	7519.4	7723.9	6847.2
Q183X8	High	Putative cell wall hydrolase/autolysin OS=Clostridioides difficile (strain 630) OX=272563 GN=CD630_09720 PE=4 SV=1	9	13	0.944	1.298	1.375	0	61.429	35	8	321	9	1	0.541229	0.128244	7508.2	7951.7	5783.8
Q183F4	High	Putative polysaccharide deacetylase OS=Clostridioides difficile (strain 630) OX=272563 GN=CD630_27190 PE=4 SV=1	15	25	1.092	1.298	1.189	0	93.445	54	14	383	15	1	0.648103	0.598204	7506	6874.9	5783.5
Q180F9	High	Putative oxidoreductase, Fe-S subunit OS=Clostridioides difficile (strain 630) OX=272563 GN=hydN2 PE=4 SV=1	8	16	1.098	1.558	1.419	0	63.487	43	8	324	8	1	0.541229	0.492114	7494.1	6824.4	4810.5
Q18B79	High	Putative thiamine diphosphokinase OS=Clostridioides difficile (strain 630) OX=272563 GN=CD630_12150 PE=4 SV=1	12	19	1.012	1.067	1.054	0	65.569	33	12	299	12	1	0.999999	0.999999	7479.5	7390.6	7012.4
Q183S4	High	Serine--tRNA ligase OS=Clostridioides difficile (strain 630) OX=272563 GN=serS1A PE=3 SV=1	21	37	1.013	0.787	0.776	0	150.362	61	16	677	21	1	0.650896	0.363089	7466.1	7366.7	9488
Q183P1	High	Queuine tRNA-ribosyltransferase OS=Clostridioides difficile (strain 630) OX=272563 GN=tgt PE=3 SV=2	12	23	1.085	0.893	0.823	0	72.959	34	12	431	12	1	0.873068	0.501384	7455.7	6870.9	8348.4
Q185V3	High	Multifunctional fusion protein OS=Clostridioides difficile (strain 630) OX=272563 GN=msrAB PE=3 SV=1	14	26	0.9	0.782	0.868	0	104.68	52	14	539	14	1	0.85072	0.985474	7453.5	8279.4	9535.9
Q189W8	High	RNA polymerase sigma factor OS=Clostridioides difficile (strain 630) OX=272563 GN=sigF PE=3 SV=1	16	25	0.849	0.629	0.741	0	94.137	56	16	439	16	1	0.653214	0.676874	7443	8770.7	11840.1
Q18CU3	High	Putative signaling protein OS=Clostridioides difficile (strain 630) OX=272563 GN=CD630_02040 PE=4 SV=1	20	29	0.897	1.186	1.322	0	112.781	29	20	372	20	1	0.543115	0.0840688	7442.1	8297.1	6274.5
Q180P5	High	Probable cell division protein WhiA OS=Clostridioides difficile (strain 630) OX=272563 GN=whiA PE=3 SV=2	13	17	1.079	0.928	0.86	0	73.857	45	13	243	13	1	0.64318	0.133846	7404.4	6862.1	7975
Q180P6	High	Putative gluconeogenesis factor OS=Clostridioides difficile (strain 630) OX=272563 GN=CD630_33990 PE=3 SV=1	11	30	0.963	1.04	1.08	0	103.999	41	10	507	11	1	0.919913	0.474372	7383.5	7665.6	7097.7
Q185J5	High	Transketolase, central and C-terminal (Sedoheptulose-7-phosphate:D-glyceraldehyde-3-phosphate glycolaldehydetransferase) OS=Clostridioides difficile (strain 630) OX=272563 GN=tkt' PE=4 SV=1	15	40	0.963	0.686	0.713	0	168.158	71	15	978	15	1	0.967039	0.767541	7383.1	7669.8	10761.3
Q186C7	High	Transcriptional regulator, HTH-type OS=Clostridioides difficile (strain 630) OX=272563 GN=CD630_15730 PE=4 SV=1	13	24	0.844	1.06	1.257	0	74.01	32	13	228	13	0.120061	0.65205	0.0155391	7374.7	8738.7	6954.2
Q18BR7	High	Uncharacterized protein OS=Clostridioides difficile (strain 630) OX=272563 GN=CD630_14000 PE=4 SV=1	11	23	0.802	0.864	1.077	0	62.076	51	11	321	11	1	0.907286	0.999999	7374.4	9191.8	8535.5
Q186R1	High	Thiazole synthase OS=Clostridioides difficile (strain 630) OX=272563 GN=thiG PE=3 SV=1	11	25	0.899	1.094	1.217	0	91.574	48	11	543	11	1	0.999999	0.999999	7368.3	8198.7	6735.9
Q189V3	High	Putative cell surface protein OS=Clostridioides difficile (strain 630) OX=272563 GN=CD630_07550 PE=4 SV=1	14	26	1.016	1.144	1.126	0	96.898	59	13	501	14	1	0.999999	0.999999	7338.3	7221.2	6412.7
Q18B86	High	Phosphopentomutase OS=Clostridioides difficile (strain 630) OX=272563 GN=deoB PE=3 SV=1	15	21	1.033	0.911	0.882	0	76.351	39	15	389	15	1	0.809653	0.474372	7325.6	7091	8038.6
Q18C70	High	Histidinol-phosphate aminotransferase OS=Clostridioides difficile (strain 630) OX=272563 GN=hisC PE=3 SV=1	13	29	0.718	0.924	1.288	0	127.514	46	13	694	13	1	0.999999	0.556837	7323.8	10205.7	7925.7
Q181U6	High	Putative D-aminoacylase OS=Clostridioides difficile (strain 630) OX=272563 GN=CD630_31820 PE=4 SV=1	15	24	1.133	1.21	1.067	0	75.652	32	15	332	15	1	0.577916	0.780987	7297.8	6438.7	6032.3
Q18AY1	High	Transcriptional regulator, RmlC-type OS=Clostridioides difficile (strain 630) OX=272563 GN=CD630_11220 PE=4 SV=1	11	19	1.007	1.254	1.246	0	76.758	58	11	270	11	1	0.706973	0.507098	7282.4	7233.4	5806.2
Q181Q4	High	DNA replication protein DnaD/DnaB OS=Clostridioides difficile (strain 630) OX=272563 GN=dnaD PE=4 SV=1	15	28	0.878	0.965	1.098	0	108.445	48	15	425	15	1	0.789492	0.999999	7281.2	8290.8	7548.4
Q18CL9	High	3-hydroxyacyl-[acyl-carrier-protein] dehydratase FabZ OS=Clostridioides difficile (strain 630) OX=272563 GN=fabZ PE=3 SV=1	8	17	1.249	1.136	0.909	0	62.623	51	8	302	8	1	0.999999	0.510812	7278	5827.1	6408.7
Q18D35	High	Biotin synthase OS=Clostridioides difficile (strain 630) OX=272563 GN=bioB PE=3 SV=1	15	23	0.857	1.227	1.431	0	102.259	57	15	582	15	1	0.911611	0.120488	7242.1	8448.4	5903.5
Q188F2	High	Diaminopropionate ammonia-lyase OS=Clostridioides difficile (strain 630) OX=272563 GN=dpaL PE=4 SV=1	8	29	0.888	0.457	0.514	0	64.858	19	8	441	8	1	0.550016	0.461228	7233.8	8145.5	15838
Q189U7	High	ABC-type transport system, aminoacid-family extracellular solute-binding protein OS=Clostridioides difficile (strain 630) OX=272563 GN=CD630_07500 PE=4 SV=1	14	26	1.098	1.124	1.024	0	111.384	64	14	508	14	1	0.834803	0.999999	7233.5	6588.8	6433.3
Q18B48	High	Putative diguanylate kinase signaling protein OS=Clostridioides difficile (strain 630) OX=272563 GN=CD630_11850 PE=4 SV=1	15	18	0.929	1.08	1.163	0	55.762	24	15	186	15	1	0.852001	0.13368	7228.8	7784.3	6692.5
Q182K0	High	Putative translation inhibitor endoribonuclease OS=Clostridioides difficile (strain 630) OX=272563 GN=CD630_25130 PE=4 SV=1	6	16	1.079	1.266	1.174	0	80.898	87	6	453	6	1	0.582128	0.474372	7216.1	6688.8	5697.7
Q184E3	High	V-type ATP synthase beta chain OS=Clostridioides difficile (strain 630) OX=272563 GN=atpB PE=3 SV=1	16	25	0.93	0.931	1	0	126.044	50	15	488	16	1	0.999999	0.999999	7209.1	7749.2	7746.8
Q188C0	High	Aspartokinase OS=Clostridioides difficile (strain 630) OX=272563 GN=lysC PE=3 SV=1	16	25	0.848	1.181	1.393	0	86.037	41	15	408	16	1	0.736099	0.175175	7206.7	8498.5	6102.9
Q182L0	High	Ribosomal silencing factor RsfS OS=Clostridioides difficile (strain 630) OX=272563 GN=rsfS PE=3 SV=1	8	16	0.909	0.936	1.03	0	63.238	71	8	398	8	1	0.992746	0.999999	7179.7	7899.1	7669.1
Q183T2	High	Uncharacterized protein OS=Clostridioides difficile (strain 630) OX=272563 GN=CD630_28470 PE=4 SV=1	8	13	1.068	1.449	1.356	0	56.443	40	8	224	8	1	0.464538	0.18994	7152.2	6695.5	4936.3
Q185Q6	High	GTP-binding protein BipA OS=Clostridioides difficile (strain 630) OX=272563 GN=bipA PE=4 SV=1	20	29	0.853	0.891	1.045	0	124.54	38	20	546	20	1	0.999999	0.817999	7119.1	8349.5	7988.3
Q187E0	High	Two-component response regulator KdpE OS=Clostridioides difficile (strain 630) OX=272563 GN=kdpE PE=4 SV=1	11	21	0.826	1.06	1.283	0	58.526	44	11	196	11	0.801024	0.840462	0.0699281	7116.1	8619.7	6716.4
Q18AM3	High	Spermidine/putrescine import ATP-binding protein PotA OS=Clostridioides difficile (strain 630) OX=272563 GN=potA PE=3 SV=1	20	30	0.907	0.969	1.069	0	144.91	65	20	593	20	0.801024	0.999999	0.114642	7114.5	7843.3	7338.5
Q184F0	High	V-type ATP synthase subunit E OS=Clostridioides difficile (strain 630) OX=272563 GN=atpE PE=3 SV=1	9	18	0.906	1.025	1.131	0	69.419	43	9	311	9	1	0.999999	0.717036	7111.9	7846.4	6936.1
Q185Z3	High	Aldehyde dehydrogenase OS=Clostridioides difficile (strain 630) OX=272563 GN=aldH PE=3 SV=1	13	19	1.042	1.116	1.071	0	63.423	29	13	200	13	1	0.650896	0.9865	7096.3	6810.6	6361.3
Q182U7	High	Putative amino acid permease OS=Clostridioides difficile (strain 630) OX=272563 GN=CD630_26120 PE=4 SV=1	7	14	1.183	0.828	0.7	0	32.999	14	7	134	7	1	0.956298	0.167854	7082.9	5988.6	8555.1
Q18BQ4	High	Transcriptional regulator, GntR family OS=Clostridioides difficile (strain 630) OX=272563 GN=CD630_13830 PE=4 SV=1	12	27	0.991	1.061	1.071	0	108.884	62	12	641	12	1	0.884051	0.764223	7074.3	7135.4	6665.2
Q185R9	High	Zinc metalloprotease OS=Clostridioides difficile (strain 630) OX=272563 GN=CD630_21290 PE=3 SV=1	10	18	1.042	0.983	0.943	0	92.997	41	10	558	10	1	0.999999	0.961763	7055.3	6772.5	7180.8
Q181G1	High	Glutamate racemase OS=Clostridioides difficile (strain 630) OX=272563 GN=murI PE=3 SV=1	14	23	1.061	1.113	1.049	0	81.258	56	14	349	14	1	0.543115	0.803569	7050.7	6644.8	6333.4
Q183C4	High	Hypoxanthine phosphoribosyltransferase OS=Clostridioides difficile (strain 630) OX=272563 GN=hpt PE=3 SV=1	9	21	0.857	0.904	1.054	0	72.375	47	9	462	9	1	0.957439	0.999999	7022.7	8190.9	7770.9
Q18AQ0	High	Phosphoesterase OS=Clostridioides difficile (strain 630) OX=272563 GN=CD630_10480 PE=3 SV=1	7	23	0.922	1.063	1.153	0	82.826	47	7	305	7	0.801024	0.901101	0.0827486	7015	7607.5	6597.7
Q18AP4	High	Nuclease SbcCD subunit D OS=Clostridioides difficile (strain 630) OX=272563 GN=sbcD PE=3 SV=1	12	20	0.839	0.918	1.094	0	94.174	32	12	301	12	0.976596	0.700659	0.999999	6999.3	8340.1	7621.4
Q188P1	High	Putative hydrolase, NUDIX family OS=Clostridioides difficile (strain 630) OX=272563 GN=CD630_04520 PE=4 SV=1	11	22	0.835	1.213	1.452	0	65.324	60	11	319	11	0.801024	0.482327	0.0404251	6988	8364.6	5761.8
Q186F8	High	Thiamine-phosphate synthase OS=Clostridioides difficile (strain 630) OX=272563 GN=thiE PE=3 SV=1	11	31	0.83	1.044	1.257	0	83.939	63	11	683	11	1	0.991466	0.991539	6984.6	8410.7	6691.9
Q18AY9	High	Putative lytic transglycosylase-like protein OS=Clostridioides difficile (strain 630) OX=272563 GN=CD630_11300 PE=4 SV=1	11	22	1.102	1.099	0.998	0	67.359	61	11	292	11	1	0.999999	0.999999	6981.8	6335.9	6350.5
Q180Q7	High	HPr kinase/phosphorylase OS=Clostridioides difficile (strain 630) OX=272563 GN=scoC PE=3 SV=1	15	20	1.024	0.914	0.893	0	74.962	47	14	256	15	1	0.999999	0.521546	6974.5	6810.1	7630.3
Q182M6	High	Coenzyme A disulfide reductase OS=Clostridioides difficile (strain 630) OX=272563 GN=CD630_25400 PE=4 SV=1	18	27	0.957	1.159	1.212	0	112.644	45	17	501	18	1	0.853927	0.402168	6952.9	7268.4	5998.6
Q18CV2	High	Putative spore coat protein OS=Clostridioides difficile (strain 630) OX=272563 GN=CD630_02130 PE=4 SV=1	6	13	1.046	1.197	1.144	0	44.774	79	6	315	6	1	0.824736	0.852812	6943.1	6637.4	5800.5
Q18CW0	High	Bifunctional purine biosynthesis protein PurH OS=Clostridioides difficile (strain 630) OX=272563 GN=purH PE=3 SV=1	16	24	0.957	0.99	1.034	0	111.622	37	16	428	16	1	0.999999	0.832707	6933.9	7241.6	7006.1
Q187L8	High	Site-specific recombinase, resolvase family OS=Clostridioides difficile (strain 630) OX=272563 GN=CD630_19050 PE=4 SV=1	16	19	1.074	0.981	0.913	0	86.459	30	16	329	16	1	0.999999	0.999999	6920.4	6443.7	7055.5
Q183E1	High	HIRAN domain-containing protein OS=Clostridioides difficile (strain 630) OX=272563 GN=CD630_27060 PE=4 SV=1	14	17	0.99	1.313	1.326	0	49.887	20	14	127	14	1	0.565401	0.182743	6914.9	6982.6	5266.3
Q181F8	High	Bifunctional ligase/repressor BirA OS=Clostridioides difficile (strain 630) OX=272563 GN=birA PE=3 SV=1	15	23	0.953	1.014	1.065	0	88.766	48	15	411	15	1	0.999999	0.638614	6914.1	7258.6	6815.5
Q182G1	High	30S ribosomal protein S20 OS=Clostridioides difficile (strain 630) OX=272563 GN=rpsT PE=3 SV=1	6	20	0.885	0.929	1.05	0	47.112	34	5	180	6	1	0.935731	0.999999	6902.9	7799	7429.1
Q18CG4	High	50S ribosomal protein L16 OS=Clostridioides difficile (strain 630) OX=272563 GN=rplP PE=3 SV=1	7	28	0.982	1.03	1.049	0	61.038	55	7	378	7	1	0.999999	0.999999	6889.1	7017.9	6689.3
Q18B63	High	Stage III sporulation protein AH OS=Clostridioides difficile (strain 630) OX=272563 GN=spoIIIAH PE=4 SV=1	12	15	1.082	0.901	0.833	0	53.33	46	12	205	12	1	0.821514	0.297706	6888.5	6369	7642.9
Q181X1	High	Alpha-hydroxy acid dehydrogenase,FMN-dependent OS=Clostridioides difficile (strain 630) OX=272563 GN=CD630_23870 PE=3 SV=1	11	28	1.054	0.924	0.877	0	69.159	32	10	373	11	1	0.999999	0.999999	6882.9	6531.3	7449.2
Q184D5	High	Putative phage protein OS=Clostridioides difficile (strain 630) OX=272563 GN=CD630_29480 PE=4 SV=1	13	18	0.85	1.14	1.341	0	73.811	54	13	323	13	1	0.80824	0.191051	6882.4	8097.9	6038.9
Q184K9	High	Oxidoreductase OS=Clostridioides difficile (strain 630) OX=272563 GN=CD630_30180 PE=4 SV=1	10	22	1.379	0.997	0.723	0	71.659	61	10	322	10	0.350619	0.999999	0.070209	6882.1	4990.2	6905.2
Q18C91	High	Putative spore protein OS=Clostridioides difficile (strain 630) OX=272563 GN=CD630_00070 PE=4 SV=1	5	19	1.024	0.813	0.794	0	42.674	52	5	405	5	1	0.589315	0.281069	6863.7	6705.3	8441.4
Q189P9	High	Putative peptidase, U32 family OS=Clostridioides difficile (strain 630) OX=272563 GN=CD630_07030 PE=4 SV=1	17	19	0.986	1.003	1.018	0	80.125	22	17	284	17	1	0.999999	0.999999	6854.5	6953.8	6832.8
Q187V8	High	Putative proline iminopeptidase (PIP), S33 family OS=Clostridioides difficile (strain 630) OX=272563 GN=CD630_19970 PE=4 SV=1	11	15	0.988	1.003	1.015	0	71.752	44	11	275	11	1	0.954105	0.568183	6852.2	6937.3	6834.1
Q188C3	High	Uncharacterized protein OS=Clostridioides difficile (strain 630) OX=272563 GN=CD630_20550 PE=4 SV=1	13	23	0.809	1.13	1.396	0	69.049	66	12	268	13	1	0.854893	0.208548	6849	8465.9	6062.4
Q18AK3	High	Cys-tRNA(Pro)/Cys-tRNA(Cys) deacylase OS=Clostridioides difficile (strain 630) OX=272563 GN=CD630_10020 PE=3 SV=1	12	18	1.12	1.213	1.083	0	60.061	75	12	260	12	1	0.845466	0.999999	6817.3	6087.5	5619.4
Q183Q1	High	Uncharacterized protein OS=Clostridioides difficile (strain 630) OX=272563 GN=CD630_28160 PE=4 SV=1	8	13	0.753	1.213	1.612	0	40.684	68	8	170	8	0.553461	0.760591	0.0571582	6816.8	9056.6	5619.5
Q180E5	High	Probable GTP-binding protein EngB OS=Clostridioides difficile (strain 630) OX=272563 GN=engB PE=3 SV=2	10	22	0.981	1.057	1.078	0	62.217	46	10	268	10	1	0.998351	0.999999	6811.9	6947.1	6447.3
Q180P7	High	Putative hydrolase, NUDIX family OS=Clostridioides difficile (strain 630) OX=272563 GN=CD630_33980 PE=3 SV=1	9	18	1.254	1.015	0.809	0	70.645	58	9	433	9	0.801024	0.999999	0.145968	6800	5424.2	6700.8
Q182Q1	High	Uncharacterized protein OS=Clostridioides difficile (strain 630) OX=272563 GN=CD630_25620 PE=4 SV=1	6	20	0.855	1.123	1.314	0	60.018	78	6	462	6	1	0.627115	0.170599	6795.1	7951	6049.8
Q188L4	High	Transcriptional regulator, AraC family Tn1549-like, CTn2-Orf23 OS=Clostridioides difficile (strain 630) OX=272563 GN=CD630_04280 PE=4 SV=2	11	20	0.926	1.166	1.258	0	82.747	34	11	277	11	1	0.543115	0.070209	6785.4	7326.1	5821.7
Q187Q0	High	Biotin carboxyl carrier protein of acetyl-CoA carboxylase OS=Clostridioides difficile (strain 630) OX=272563 GN=accB PE=4 SV=1	3	12	0.817	1.003	1.228	0	21.622	17	3	231	3	1	0.946636	0.999999	6785.3	8307.6	6763.5
Q183Y2	High	Putative phage protein OS=Clostridioides difficile (strain 630) OX=272563 GN=CD630_28900 PE=4 SV=1	9	18	0.994	1.063	1.069	0	59.077	33	9	253	9	1	0.881029	0.529777	6749.8	6790.5	6351.9
Q18AH7	High	Putative phage protein OS=Clostridioides difficile (strain 630) OX=272563 GN=CD630_09770 PE=4 SV=1	9	18	0.994	1.063	1.069	0	59.077	33	9	253	9	1	0.881029	0.529777	6749.8	6790.5	6351.9
Q18CY0	High	Putative CDP-glycerol:Poly(Glycerophosphate) glycerophosphotransferase OS=Clostridioides difficile (strain 630) OX=272563 GN=CD630_02440 PE=4 SV=1	14	24	1.014	0.941	0.928	0	91.301	36	14	458	14	1	0.965616	0.659895	6739.1	6647.8	7162.1
Q182R0	High	Two-component response regulator OS=Clostridioides difficile (strain 630) OX=272563 GN=CD630_25710 PE=4 SV=1	11	18	0.895	0.995	1.113	0	51.932	45	9	172	11	0.388595	0.994897	0.141244	6738.2	7532.4	6768.8
Q181U2	High	Putative xanthine dehydrogenase OS=Clostridioides difficile (strain 630) OX=272563 GN=CD630_31770 PE=4 SV=1	22	28	0.935	0.886	0.947	0	104.367	28	22	363	22	1	0.999999	0.999999	6736.7	7201.8	7601.3
Q180B7	High	Ferrous iron transport protein B OS=Clostridioides difficile (strain 630) OX=272563 GN=feoB2 PE=3 SV=1	14	24	1.052	0.907	0.862	0	109.168	25	14	445	14	1	0.577916	0.141244	6735.5	6402.1	7425.7
Q181J2	High	Carbamoyl-phosphate synthase large chain OS=Clostridioides difficile (strain 630) OX=272563 GN=carB2 PE=3 SV=1	42	86	0.935	0.904	0.967	0	393.82	46	14	1741	42	1	0.848819	0.999999	6734.3	7204	7447.2
Q182K4	High	Cell surface protein cwp29 OS=Clostridioides difficile (strain 630) OX=272563 GN=cwp29 PE=4 SV=1	13	16	0.831	1.61	1.937	0	79.589	34	12	328	13	1	0.482327	0.070209	6729.7	8093.7	4179
Q184I8	High	Uncharacterized protein OS=Clostridioides difficile (strain 630) OX=272563 GN=CD630_29960 PE=4 SV=2	15	21	0.779	1.093	1.403	0	103.692	66	15	526	15	1	0.999999	0.833419	6719.2	8622.2	6145.9
Q189X4	High	Peptidase M20 domain-containing protein 2 OS=Clostridioides difficile (strain 630) OX=272563 GN=CD630_07790 PE=3 SV=1	14	20	1.064	0.953	0.896	0	99.376	50	13	572	14	1	0.92054	0.219775	6701.5	6299.4	7033.4
Q18A68	High	ABC-type transport system, sugar-family ATP-binding protein OS=Clostridioides difficile (strain 630) OX=272563 GN=CD630_08740 PE=4 SV=1	10	16	0.96	1.327	1.382	0	61.141	36	10	321	10	1	0.482327	0.116228	6701.5	6979.1	5050.8
Q184S0	High	Glycerate kinase OS=Clostridioides difficile (strain 630) OX=272563 GN=garK PE=3 SV=1	15	24	0.936	1.127	1.204	0	96.358	38	14	428	15	0.801024	0.541567	0.0548637	6692.1	7150.5	5936.7
Q181S3	High	Stage 0 sporulation protein J, site-specific DNA-binding protein OS=Clostridioides difficile (strain 630) OX=272563 GN=spo0J PE=3 SV=1	15	24	0.963	1.014	1.054	0	77.277	46	15	391	15	1	0.999999	0.9865	6689.9	6949.4	6595.8
Q18BH9	High	Uncharacterized protein DegV family OS=Clostridioides difficile (strain 630) OX=272563 GN=CD630_13170 PE=4 SV=1	9	16	1.007	1.185	1.177	0	63.947	36	9	314	9	1	0.582128	0.278759	6679.1	6632.4	5634.5
Q18B83	High	Uncharacterized protein OS=Clostridioides difficile (strain 630) OX=272563 GN=CD630_12190 PE=4 SV=1	12	20	1.107	0.912	0.824	0	84.919	38	12	345	12	1	0.765665	0.577766	6660	6017.6	7303.3
Q186H0	High	ABC-type transport system, permease OS=Clostridioides difficile (strain 630) OX=272563 GN=CD630_16150 PE=4 SV=1	11	23	1.116	1.336	1.196	0	64.563	17	11	344	11	1	0.582128	0.874819	6644.8	5951.9	4974.6
Q185K4	High	Xanthine phosphoribosyltransferase OS=Clostridioides difficile (strain 630) OX=272563 GN=xpt PE=3 SV=1	7	17	0.975	0.976	1.001	0	66.737	47	7	332	7	1	0.909393	0.927765	6636	6805.1	6800.4
Q183S3	High	Serine hydroxymethyltransferase OS=Clostridioides difficile (strain 630) OX=272563 GN=glyA1 PE=3 SV=1	17	26	0.979	0.908	0.927	0	114.756	42	17	458	17	1	0.994793	0.999999	6636	6776.5	7308.9
Q182P8	High	ATP-dependent DNA helicase RecG OS=Clostridioides difficile (strain 630) OX=272563 GN=recG PE=3 SV=2	18	23	0.857	1.077	1.257	0	79.312	27	18	218	18	0.540045	0.992242	0.0621859	6626.5	7733.5	6153.5
Q184E5	High	V-type ATP synthase subunit C OS=Clostridioides difficile (strain 630) OX=272563 GN=atpC PE=4 SV=1	18	32	1.148	0.966	0.842	0	100.199	54	17	452	18	0.000199405	0.515793	2.0806e-05	6617.5	5765.3	6847
Q18BR6	High	Putative isochorismatase OS=Clostridioides difficile (strain 630) OX=272563 GN=CD630_14010 PE=4 SV=1	8	17	0.978	0.947	0.968	0	60.118	40	8	359	8	1	0.582128	0.756041	6604.8	6754.2	6977
Q18CP2	High	Putative peptidase, M22 family OS=Clostridioides difficile (strain 630) OX=272563 GN=CD630_01500 PE=4 SV=1	9	16	1.125	1.141	1.015	0	65.961	45	9	270	9	1	0.650896	0.999999	6583.5	5853.5	5769.7
Q18C68	High	ATP phosphoribosyltransferase regulatory subunit OS=Clostridioides difficile (strain 630) OX=272563 GN=hisZ PE=4 SV=1	10	19	0.942	0.766	0.813	0	69.523	31	10	349	10	1	0.53153	0.363089	6573.8	6978.9	8579.8
Q181H5	High	Uncharacterized protein OS=Clostridioides difficile (strain 630) OX=272563 GN=CD630_35710 PE=4 SV=1	7	17	1.104	1.069	0.968	0	66.194	42	7	308	7	1	0.720875	0.999999	6551.4	5935	6130.8
Q18BI2	High	Riboflavin biosynthesis protein OS=Clostridioides difficile (strain 630) OX=272563 GN=ribC PE=3 SV=1	12	18	0.96	0.953	0.993	0	64.268	36	12	263	12	1	0.747533	0.999999	6543.8	6815.9	6867
Q18BH3	High	Ribosome maturation factor RimP OS=Clostridioides difficile (strain 630) OX=272563 GN=rimP PE=3 SV=1	9	19	0.972	0.855	0.879	0	75.806	66	9	555	9	1	0.716983	0.698269	6514.1	6703.1	7621.5
Q182X2	High	Two-component response regulator OS=Clostridioides difficile (strain 630) OX=272563 GN=CD630_26380 PE=4 SV=1	8	19	0.957	0.863	0.902	0	54.962	34	7	310	8	1	0.577916	0.405579	6506.7	6798.2	7535.6
Q182J3	High	Putative glycoside hydrolase, family 4 OS=Clostridioides difficile (strain 630) OX=272563 GN=CD630_25090 PE=3 SV=1	17	23	0.85	1.008	1.187	0	89.177	43	17	347	17	0.120061	0.999999	0.0404251	6503.8	7655	6450.7
Q189A3	High	Putative aldo/keto reductase putative ferredoxin OS=Clostridioides difficile (strain 630) OX=272563 GN=CD630_05610 PE=4 SV=1	15	26	0.926	0.893	0.964	0	100.857	51	15	457	15	1	0.853927	0.925552	6491.7	7009.1	7271.5
Q186K7	High	Lipoprotein OS=Clostridioides difficile (strain 630) OX=272563 GN=CD630_16530 PE=1 SV=1	10	17	1.025	1.046	1.02	0	60.937	44	10	207	10	1	0.802903	0.866739	6487	6328.9	6202.3
Q187Z0	High	RepL domain-containing protein OS=Clostridioides difficile (strain 630) OX=272563 GN=CD630_20220 PE=4 SV=1	8	13	0.841	1.417	1.684	0	49.525	58	8	203	8	1	0.589315	0.104851	6466.9	7687.5	4565.1
Q181L8	High	Na(+)/H(+) antiporter OS=Clostridioides difficile (strain 630) OX=272563 GN=CD630_36160 PE=4 SV=1	7	12	0.946	0.899	0.951	0	50.707	14	7	237	7	1	0.999999	0.999999	6453.6	6824.6	7177.7
Q18C31	High	Putative lipoprotein OS=Clostridioides difficile (strain 630) OX=272563 GN=CD630_15090 PE=4 SV=1	10	14	1.093	1.035	0.947	0	63.491	56	10	283	10	0.553461	0.999999	0.175175	6446.9	5898.3	6229.4
Q18C71	High	1-(5-phosphoribosyl)-5-[(5-phosphoribosylamino)methylideneamino] imidazole-4-carboxamide isomerase OS=Clostridioides difficile (strain 630) OX=272563 GN=hisA PE=3 SV=1	16	48	0.757	0.947	1.25	0	187.18	74	16	1162	16	1	0.999999	0.463222	6425.3	8485.9	6788.2
Q18B07	High	dTTP/UTP pyrophosphatase OS=Clostridioides difficile (strain 630) OX=272563 GN=CD630_11430 PE=3 SV=1	11	29	0.935	0.998	1.068	0	100.243	63	11	511	11	1	0.812909	0.999999	6412	6859.3	6423.2
Q180Z2	High	Putative spore protein OS=Clostridioides difficile (strain 630) OX=272563 GN=CD630_34940 PE=4 SV=1	4	17	0.888	0.824	0.928	0	60.41	57	4	398	4	1	0.646546	0.999999	6406	7214.8	7773.5
Q186X2	High	Putative phenylalanyl-tRNA synthetase beta chain OS=Clostridioides difficile (strain 630) OX=272563 GN=CD630_17640 PE=4 SV=1	15	29	0.876	0.914	1.043	0	84.106	58	15	360	15	1	0.975201	0.999999	6403.1	7308	7008.7
Q184T2	High	6-phospho-beta-glucosidase, bglA2 OS=Clostridioides difficile (strain 630) OX=272563 GN=bglA2 PE=3 SV=1	15	20	0.974	1.23	1.263	0	74.153	34	14	243	15	1	0.574117	0.262349	6382.1	6553.3	5190.6
Q182E1	High	Putative CRISPR-associated negative autoregulator OS=Clostridioides difficile (strain 630) OX=272563 GN=CD630_24530 PE=4 SV=1	15	28	0.966	1.102	1.14	0	112.561	51	15	504	15	1	0.999999	0.999999	6376.9	6600.7	5787.8
Q187I1	High	Putative oxidoreductase Tn1549-like,CTn5-Orf30 OS=Clostridioides difficile (strain 630) OX=272563 GN=CD630_18710 PE=4 SV=1	11	26	0.989	1.192	1.205	0	80.059	34	11	497	11	1	0.702925	0.422815	6373.5	6442.8	5348.7
Q188D0	High	LUD_dom domain-containing protein OS=Clostridioides difficile (strain 630) OX=272563 GN=CD630_20610 PE=4 SV=1	10	19	1.091	1.075	0.985	0	78.308	47	10	444	10	1	0.999999	0.999999	6370.1	5836.3	5924.6
Q181L9	High	Putative acyl-CoA N-acyltransferase OS=Clostridioides difficile (strain 630) OX=272563 GN=CD630_36190 PE=4 SV=1	9	20	0.884	0.824	0.932	0	64.47	58	9	379	9	1	0.464538	0.849532	6369.5	7204.3	7728.4
Q184V0	High	Uncharacterized protein OS=Clostridioides difficile (strain 630) OX=272563 GN=CD630_31110 PE=4 SV=1	16	22	0.906	1.029	1.136	0	80.713	36	16	359	16	1	0.956298	0.236436	6362.2	7019.8	6180.1
Q187D3	High	Putative thiol peroxidase OS=Clostridioides difficile (strain 630) OX=272563 GN=bcp PE=4 SV=1	9	18	1.122	0.897	0.799	0	63.125	61	9	338	9	1	0.98556	0.226083	6344.1	5654.8	7074.2
Q186P0	High	Putative radical SAM superfamily protein OS=Clostridioides difficile (strain 630) OX=272563 GN=CD630_16840 PE=4 SV=1	13	23	1.075	0.753	0.701	0	77.507	56	13	353	13	1	0.716983	0.41147	6336.6	5894.6	8412.7
Q18CH8	High	50S ribosomal protein L30 OS=Clostridioides difficile (strain 630) OX=272563 GN=rpmD PE=3 SV=1	6	19	1.069	0.945	0.884	0	34.99	74	6	258	6	0.854157	0.845466	0.0818667	6326.8	5919.3	6694.1
Q18AR9	High	Putative aminotransferase OS=Clostridioides difficile (strain 630) OX=272563 GN=CD630_10700 PE=4 SV=1	17	18	0.899	1.028	1.143	0	79.184	42	17	338	17	0.540045	0.655733	0.0509036	6325.4	7033.4	6154.6
Q189J4	High	Transcriptional regulator, GntR family OS=Clostridioides difficile (strain 630) OX=272563 GN=CD630_06480 PE=4 SV=1	9	14	0.909	0.97	1.067	0	51.732	43	9	228	9	1	0.999999	0.620575	6325.1	6962	6523.8
Q181I3	High	Methyltrans_SAM domain-containing protein OS=Clostridioides difficile (strain 630) OX=272563 GN=CD630_35810 PE=3 SV=1	12	21	1.017	0.814	0.8	0	82.81	39	12	319	12	1	0.482327	0.114793	6312.5	6208.8	7757.9
Q18B77	High	Putative glycosyl transferase, family 2 OS=Clostridioides difficile (strain 630) OX=272563 GN=CD630_12170 PE=4 SV=1	11	24	1.033	0.916	0.887	0	106.776	61	11	794	11	1	0.84099	0.695272	6297.4	6093.4	6871.3
Q185K5	High	Mannitol-1-phosphate 5-dehydrogenase OS=Clostridioides difficile (strain 630) OX=272563 GN=mtlD PE=3 SV=1	13	27	0.94	1.038	1.105	0	103.93	44	13	384	13	1	0.624951	0.221384	6293.5	6698.6	6061.7
Q187B0	High	Tellurium resistance protein terD3 OS=Clostridioides difficile (strain 630) OX=272563 GN=terD3 PE=4 SV=1	11	21	0.852	0.955	1.121	0	79.186	58	10	507	11	1	0.999999	0.183778	6265.5	7353.8	6559.5
Q186K0	High	Uncharacterized protein OS=Clostridioides difficile (strain 630) OX=272563 GN=CD630_16430 PE=4 SV=1	11	16	0.922	0.925	1.004	0	45.616	40	11	184	11	1	0.999999	0.872761	6263.8	6795.8	6770.6
Q18BI0	High	30S ribosomal protein S15 OS=Clostridioides difficile (strain 630) OX=272563 GN=rpsO PE=3 SV=1	6	15	1.141	1.236	1.083	0	50.557	58	6	561	6	1	0.64318	0.921498	6259.7	5486.1	5064.1
Q18BB3	High	Putative radical SAM-superfamily protein OS=Clostridioides difficile (strain 630) OX=272563 GN=CD630_12490 PE=4 SV=1	16	24	0.887	1.01	1.139	0	92.355	50	16	461	16	0.534524	0.999999	0.088598	6254.7	7050.7	6191
Q181P8	High	Transcriptional regulator, GntR family OS=Clostridioides difficile (strain 630) OX=272563 GN=CD630_36460 PE=4 SV=1	13	22	0.918	1.048	1.142	0	81.886	57	13	384	13	1	0.839097	0.179951	6252	6811.7	5963
Q181T0	High	Sporulation membrane protein SpoIIIJ OS=Clostridioides difficile (strain 630) OX=272563 GN=oxaA1 PE=3 SV=1	6	10	1.13	0.927	0.82	0	24.912	22	6	158	6	1	0.834923	0.289173	6241.2	5522.6	6735.4
Q184V6	High	Putative UDP-glycosyltransferase, MGT subfamily OS=Clostridioides difficile (strain 630) OX=272563 GN=CD630_31190 PE=4 SV=1	17	22	0.956	1.119	1.171	0	84.024	51	17	330	17	1	0.707596	0.13368	6239.3	6527.5	5575.3
Q182N4	High	DUF4091 domain-containing protein OS=Clostridioides difficile (strain 630) OX=272563 GN=CD630_25470 PE=4 SV=1	17	24	1.02	1.135	1.112	0	88.053	30	17	248	17	1	0.464538	0.248684	6231.9	6108.3	5492.4
Q183L6	High	Putative mannose-1-phosphate guanylyltransferase OS=Clostridioides difficile (strain 630) OX=272563 GN=manC PE=4 SV=1	10	14	0.877	1.085	1.237	0	54.062	29	10	203	10	1	0.589315	0.070209	6226	7095.6	5736.7
Q189X1	High	Stage V sporulation protein AD OS=Clostridioides difficile (strain 630) OX=272563 GN=spoVAD PE=4 SV=1	8	18	1.116	1.061	0.95	0	53.734	29	8	338	8	1	0.999999	0.999999	6223.2	5575.3	5867
Q188G4	High	Putative cell division GTPase OS=Clostridioides difficile (strain 630) OX=272563 GN=CD630_20950 PE=4 SV=1	14	22	0.912	1.045	1.145	0	74.731	55	14	311	14	1	0.577916	0.0818667	6220.2	6817.6	5954.2
Q187I7	High	ABC-type transport system, permease Tn1549-like,CTn5-Orf35 OS=Clostridioides difficile (strain 630) OX=272563 GN=vexP3 PE=4 SV=1	10	12	1.029	1.066	1.036	0	49.913	25	10	197	10	1	0.999999	0.999999	6217.8	6040.1	5832.4
Q188M4	High	Putative recombinase Tn1549-like, CTn2-Orf34 OS=Clostridioides difficile (strain 630) OX=272563 GN=CD630_04360 PE=4 SV=1	19	23	0.921	1.099	1.194	0	80.754	34	19	270	19	1	0.999999	0.455467	6216.3	6751.7	5654.2
Q18A76	High	Transcriptional regulator, GntR family OS=Clostridioides difficile (strain 630) OX=272563 GN=CD630_08870 PE=4 SV=1	11	22	0.968	0.923	0.954	0	76.883	53	11	399	11	1	0.852001	0.558166	6208.4	6416.9	6728.4
Q183T9	High	Transcriptional regulator, DeoR family OS=Clostridioides difficile (strain 630) OX=272563 GN=CD630_28500 PE=4 SV=1	12	20	0.902	0.81	0.898	0	83.743	52	12	376	12	1	0.938539	0.9865	6206.1	6880.9	7658.3
Q182I2	High	L-seryl-tRNA(Sec) selenium transferase OS=Clostridioides difficile (strain 630) OX=272563 GN=selA PE=3 SV=2	17	27	0.974	0.893	0.918	0	110.38	45	16	428	17	1	0.975201	0.838272	6180.3	6347.6	6918.1
Q18D81	High	Putative phosphoesterase OS=Clostridioides difficile (strain 630) OX=272563 GN=CD630_03460 PE=4 SV=1	11	18	0.985	1.123	1.139	0	58.928	50	11	208	11	1	0.901101	0.436275	6179.4	6270.7	5504.4
Q18C32	High	3-methyl-2-oxobutanoate hydroxymethyltransferase OS=Clostridioides difficile (strain 630) OX=272563 GN=panB PE=3 SV=1	11	21	1.037	1.205	1.162	0	104.895	52	10	424	11	1	0.496539	0.759266	6157.8	5936.2	5110.7
Q18B64	High	Geranyltranstransferase OS=Clostridioides difficile (strain 630) OX=272563 GN=ispA PE=3 SV=1	13	23	0.874	0.864	0.989	0	94.363	49	13	379	13	1	0.565401	0.954193	6149.2	7037.6	7115.2
Q18BC9	High	Ribonuclease HII OS=Clostridioides difficile (strain 630) OX=272563 GN=rnhB PE=3 SV=1	14	25	0.784	1.109	1.415	0	107.127	59	14	414	14	1	0.999999	0.742634	6147.1	7842.2	5543.7
Q18CI8	High	50S ribosomal protein L17 OS=Clostridioides difficile (strain 630) OX=272563 GN=rplQ PE=3 SV=1	7	34	0.884	0.934	1.057	0	33.23	41	7	355	7	1	0.999999	0.999999	6146.2	6956.2	6583.1
Q18D17	High	Spore photoproduct (Thymine dimer) lyase,radical S-adenosylmethionine superfamily OS=Clostridioides difficile (strain 630) OX=272563 GN=splB PE=4 SV=1	13	16	0.977	0.92	0.942	0	62.666	41	13	211	13	1	0.999999	0.999999	6144.5	6291.8	6680.6
Q183V4	High	Putative oxidoreductase OS=Clostridioides difficile (strain 630) OX=272563 GN=CD630_28680 PE=4 SV=2	12	20	1.048	0.7	0.668	0	69.308	33	12	373	12	1	0.709688	0.330653	6140.5	5856.5	8767.6
Q182P6	High	Uncharacterized protein OS=Clostridioides difficile (strain 630) OX=272563 GN=CD630_25570 PE=4 SV=1	9	16	0.9	1.027	1.142	0	57.02	53	9	361	9	1	0.999999	0.461228	6133.8	6818.4	5969.9
Q186J6	High	Uncharacterized protein OS=Clostridioides difficile (strain 630) OX=272563 GN=CD630_16410 PE=4 SV=2	12	18	0.918	1.288	1.404	0	64.888	32	12	236	12	1	0.464538	0.0748315	6128.5	6678.6	4756.8
Q18B82	High	Putative hydrolase, NUDIX family OS=Clostridioides difficile (strain 630) OX=272563 GN=nudF PE=3 SV=1	7	17	0.924	1.096	1.186	0	62.832	35	7	384	7	1	0.54732	0.0911988	6125.6	6627.1	5588.2
Q18A77	High	Putative alpha-amylase OS=Clostridioides difficile (strain 630) OX=272563 GN=CD630_08860 PE=4 SV=1	20	26	0.877	0.987	1.126	0	112.398	38	20	434	20	1	0.822521	0.464896	6124.4	6982.1	6202.8
Q181I6	High	Transcriptional regulator, MerR family OS=Clostridioides difficile (strain 630) OX=272563 GN=CD630_35830 PE=4 SV=1	8	12	0.946	0.869	0.918	0	42.256	23	8	212	8	1	0.89826	0.999999	6119.9	6466.9	7045.6
Q181J8	High	Uncharacterized protein OS=Clostridioides difficile (strain 630) OX=272563 GN=CD630_35940 PE=4 SV=1	17	22	1.083	1.15	1.062	0	76.054	56	17	173	17	1	0.999999	0.999999	6114.4	5643.4	5315
Q184W2	High	6-phospho-beta-glucosidase, bglA5 OS=Clostridioides difficile (strain 630) OX=272563 GN=bglA5 PE=3 SV=1	12	15	1.007	1.264	1.255	0	56.483	28	10	157	12	1	0.668767	0.411765	6095	6053.7	4822.4
Q189Q2	High	4fe-4s binding domain protein OS=Clostridioides difficile (strain 630) OX=272563 GN=CD630_07060 PE=4 SV=1	6	12	1.164	0.879	0.755	0	41.432	20	6	149	6	0.878949	0.999999	0.175175	6090.2	5232.3	6929.2
Q18AP2	High	Putative membrane protein OS=Clostridioides difficile (strain 630) OX=272563 GN=CD630_10440 PE=4 SV=1	13	27	0.936	1.047	1.119	0	89.568	34	13	528	13	1	0.999999	0.710576	6086.2	6503.8	5814
Q186D4	High	Homoserine dehydrogenase OS=Clostridioides difficile (strain 630) OX=272563 GN=hom2 PE=3 SV=1	14	18	1.286	1.208	0.94	0	87.089	44	13	376	14	1	0.999999	0.999999	6057.1	4710.5	5013.7
Q188Z2	High	Transcriptional regulator, beta-lactams repressor OS=Clostridioides difficile (strain 630) OX=272563 GN=CD630_05470 PE=4 SV=1	8	14	0.867	0.933	1.076	0	44.351	55	8	207	8	1	0.840287	0.999999	6051.8	6981.2	6488.2
Q180S0	High	Cobalt-precorrin-3B C(17)-methyltransferase (Cobalt-precorrin-3 methyltransferase) (Cobalt-precorrin-3 methylase) OS=Clostridioides difficile (strain 630) OX=272563 GN=cbiH PE=4 SV=1	13	27	0.975	0.817	0.838	0	106.746	54	13	545	13	1	0.62499	0.449988	6046.1	6201.1	7398
Q18AS3	High	Uncharacterized protein OS=Clostridioides difficile (strain 630) OX=272563 GN=CD630_10660 PE=4 SV=1	9	24	0.928	1.056	1.137	0	82.276	28	9	443	9	1	0.999999	0.999999	6042.3	6507.9	5722.1
Q18CJ1	High	50S ribosomal protein L13 OS=Clostridioides difficile (strain 630) OX=272563 GN=rplM PE=3 SV=1	9	30	0.8	1.016	1.27	0	89.432	73	9	207	9	1	0.999999	0.999999	6035.8	7543.3	5937.9
Q18CG8	High	30S ribosomal protein S17 OS=Clostridioides difficile (strain 630) OX=272563 GN=rpsQ PE=3 SV=1	3	15	0.909	1.03	1.132	0	22.675	29	3	275	3	1	0.999999	0.957911	6032.5	6635.4	5859.5
Q183C8	High	Sodium:dicarboxylate symporter family protein OS=Clostridioides difficile (strain 630) OX=272563 GN=CD630_26930 PE=3 SV=1	3	15	1.194	1.012	0.847	0	43.92	10	3	221	3	0.876921	0.999999	0.21807	6019.1	5041.6	5950.6
Q186P7	High	Two-component sensor histidine kinase OS=Clostridioides difficile (strain 630) OX=272563 GN=CD630_16890 PE=4 SV=1	13	18	0.953	1.18	1.239	0	63.322	30	13	262	13	1	0.582128	0.0840575	5997.5	6293.9	5081.8
Q18BU0	High	Putative diguanylate kinase signaling protein OS=Clostridioides difficile (strain 630) OX=272563 GN=CD630_14190 PE=4 SV=1	21	30	0.899	1.023	1.138	0	135.039	41	21	383	21	0.801024	0.999999	0.182743	5989.3	6662.1	5855.5
Q18CR7	High	Putative oxidoreductase, Fe-S subunit OS=Clostridioides difficile (strain 630) OX=272563 GN=CD630_01750 PE=4 SV=1	9	20	1.043	1.175	1.127	0	68.971	46	9	585	9	1	0.668652	0.693438	5989.2	5741.3	5096
Q18D70	High	Peptidyl-prolyl cis-trans isomerase OS=Clostridioides difficile (strain 630) OX=272563 GN=ppiB PE=3 SV=1	9	22	0.934	0.991	1.061	0	99.003	72	9	600	9	1	0.733254	0.365383	5980.9	6405.4	6035.3
Q186Z0	High	Putative arsenate reductase OS=Clostridioides difficile (strain 630) OX=272563 GN=CD630_17770 PE=3 SV=1	6	15	0.908	1.026	1.131	0	37.119	45	6	239	6	1	0.999999	0.999999	5972.7	6581	5819.6
Q18BW4	High	Putative exported polysaccharide deacetylase OS=Clostridioides difficile (strain 630) OX=272563 GN=CD630_14440 PE=4 SV=1	10	18	1	0.944	0.944	0	73.902	54	10	320	10	1	0.999999	0.999999	5964.1	5963.3	6319
Q187Y9	High	Transcriptional regulator, GntR family OS=Clostridioides difficile (strain 630) OX=272563 GN=CD630_20230 PE=4 SV=1	9	13	0.844	1.081	1.281	0	43.658	65	9	233	9	1	0.711293	0.0917436	5963.9	7064.4	5516.7
Q188G6	High	Xanthine dehydrogenase subunit XdhD,molybdopterin-binding OS=Clostridioides difficile (strain 630) OX=272563 GN=XdhD PE=4 SV=1	15	20	1.023	0.91	0.89	0	59.416	19	14	175	15	1	0.935731	0.603409	5949.8	5816.4	6537.7
Q184J7	High	Alcohol dehydrogenase OS=Clostridioides difficile (strain 630) OX=272563 GN=CD630_30060 PE=4 SV=1	13	21	0.77	0.901	1.169	0	77.637	39	13	279	13	0.890428	0.999999	0.183778	5947.6	7719.3	6603.2
Q186Y8	High	ATP_bind_3 domain-containing protein OS=Clostridioides difficile (strain 630) OX=272563 GN=CD630_17790 PE=4 SV=1	10	15	0.978	1.095	1.119	0	63.245	42	10	266	10	1	0.991466	0.474372	5938.8	6069.5	5425.5
Q183K1	High	Putative hydrolase, HAD superfamily, IIB subfamily OS=Clostridioides difficile (strain 630) OX=272563 GN=CD630_27640 PE=4 SV=1	12	15	0.901	1.038	1.152	0	61.599	48	12	158	12	1	0.999999	0.82485	5921.9	6574.7	5706
Q189M1	High	Putative acetyltransferase OS=Clostridioides difficile (strain 630) OX=272563 GN=CD630_06750 PE=4 SV=1	8	12	0.873	1.117	1.279	0	39.151	61	8	127	8	1	0.661002	0.160411	5921.4	6784.2	5303.1
Q18C67	High	ATP phosphoribosyltransferase OS=Clostridioides difficile (strain 630) OX=272563 GN=hisG PE=3 SV=1	11	17	0.765	0.684	0.894	0	79.141	57	11	352	11	1	0.601501	0.999999	5912	7725.2	8645.2
Q182E0	High	Uncharacterized protein OS=Clostridioides difficile (strain 630) OX=272563 GN=CD630_24540 PE=4 SV=1	13	21	0.967	1.029	1.064	0	76.328	26	13	408	13	1	0.999999	0.817999	5909.5	6111.1	5741
Q187S5	High	Putative methyltransferase OS=Clostridioides difficile (strain 630) OX=272563 GN=CD630_19630 PE=4 SV=1	14	22	0.949	0.966	1.018	0	128.26	69	14	657	14	1	0.956298	0.999999	5903.6	6220.8	6109.8
Q182S8	High	Guanylate kinase OS=Clostridioides difficile (strain 630) OX=272563 GN=gmk PE=3 SV=1	9	17	0.841	1.015	1.207	0	69.481	50	9	323	9	0.974087	0.999999	0.266566	5899.1	7015	5812.7
Q188F9	High	Transcriptional regulator, sigma-54-dependent OS=Clostridioides difficile (strain 630) OX=272563 GN=CD630_20920 PE=4 SV=1	15	27	0.798	0.832	1.043	0	81.34	38	12	385	15	1	0.789492	0.980305	5896.9	7392.1	7084.2
Q18BU5	High	Putative acyl-CoA N-acyltransferase OS=Clostridioides difficile (strain 630) OX=272563 GN=CD630_14290 PE=4 SV=1	10	16	0.862	0.916	1.063	0	42.13	30	10	154	10	1	0.97329	0.999999	5895.6	6839.6	6436.1
Q186G9	High	ABC-type transport system, ATP-binding protein OS=Clostridioides difficile (strain 630) OX=272563 GN=CD630_16140 PE=4 SV=1	13	21	0.986	1.005	1.02	0	97.706	53	13	477	13	1	0.975201	0.974706	5889.5	5972.8	5858
Q182E2	High	Putative CRISPR-associated protein OS=Clostridioides difficile (strain 630) OX=272563 GN=CD630_24550 PE=4 SV=1	11	16	0.895	1.079	1.205	0	61.419	44	11	213	11	1	0.999999	0.47885	5889	6576.3	5459.8
Q181P3	High	Uncharacterized protein OS=Clostridioides difficile (strain 630) OX=272563 GN=CD630_36410 PE=4 SV=1	12	15	0.925	1.008	1.09	0	71.554	64	12	289	12	1	0.947771	0.999999	5875.7	6351.9	5829.8
Q186Q2	High	Putative dinitrogenase iron-molybdenum cofactor OS=Clostridioides difficile (strain 630) OX=272563 GN=CD630_16930 PE=4 SV=1	5	22	0.765	0.917	1.199	0	58.259	53	5	306	5	0.801024	0.999999	0.274217	5857.8	7656.6	6384.8
Q18B62	High	Uncharacterized protein OS=Clostridioides difficile (strain 630) OX=272563 GN=CD630_12000 PE=4 SV=1	5	12	0.928	1.135	1.223	0	35.718	48	5	226	5	1	0.999999	0.999999	5850.5	6306	5154.7
Q180Z7	High	Stage V sporulation protein B OS=Clostridioides difficile (strain 630) OX=272563 GN=spoVB PE=4 SV=1	10	16	1.099	0.964	0.877	0	38.662	15	10	128	10	1	0.999999	0.695272	5849.3	5322.4	6066.3
Q17ZX4	High	4-hydroxy-tetrahydrodipicolinate reductase OS=Clostridioides difficile (strain 630) OX=272563 GN=dapB2 PE=3 SV=1	11	20	1.06	0.963	0.909	0	82.496	50	11	438	11	1	0.919811	0.262422	5831.5	5501.7	6055.5
Q182D1	High	Stage IV sporulation protein OS=Clostridioides difficile (strain 630) OX=272563 GN=spoIV PE=4 SV=1	16	25	0.958	1.029	1.074	0	76.988	34	16	299	16	1	0.999999	0.68424	5812.1	6067.1	5647.4
Q183I3	High	Putative ubiquinone biosynthesis protein OS=Clostridioides difficile (strain 630) OX=272563 GN=CD630_27470 PE=4 SV=1	16	19	1.008	1.061	1.053	0	67.215	30	16	263	16	1	0.949909	0.999999	5808.4	5764.5	5472.3
Q183R2	High	Uncharacterized protein OS=Clostridioides difficile (strain 630) OX=272563 GN=CD630_28230 PE=4 SV=1	19	27	0.902	1.013	1.123	0	105.812	41	19	399	19	1	0.954105	0.152757	5806.5	6434.3	5729.5
Q18CG9	High	50S ribosomal protein L29 OS=Clostridioides difficile (strain 630) OX=272563 GN=rpmC PE=3 SV=1	5	19	0.927	1.133	1.222	0	39.399	58	5	310	5	1	0.999999	0.999999	5796	6249.2	5115.6
Q18CN7	High	Uncharacterized protein OS=Clostridioides difficile (strain 630) OX=272563 GN=CD630_01480 PE=4 SV=1	7	10	1.006	1.15	1.144	0	36.734	19	7	127	7	1	0.98289	0.999999	5786.1	5754.4	5031.3
Q181V1	High	Transcriptional regulator, sigma-54-dependent OS=Clostridioides difficile (strain 630) OX=272563 GN=CD630_31860 PE=4 SV=2	19	28	0.97	1.199	1.236	0	112.563	37	18	455	19	1	0.482327	0.0748315	5785	5964.4	4824.5
Q18AK7	High	Putative acyl-CoA N-acyltransferase OS=Clostridioides difficile (strain 630) OX=272563 GN=CD630_10060 PE=4 SV=1	7	14	0.855	0.939	1.099	0	34.57	58	7	126	7	1	0.840462	0.989307	5775	6757.9	6147.2
Q189T1	High	Octanoyltransferase LipM OS=Clostridioides difficile (strain 630) OX=272563 GN=lipM PE=3 SV=1	11	17	0.882	1.03	1.168	0	80.245	46	11	328	11	1	0.999999	0.929697	5769.7	6543.7	5603.7
Q181W8	High	Transcriptional regulator, sigma-54-dependent OS=Clostridioides difficile (strain 630) OX=272563 GN=CD630_23830 PE=4 SV=2	22	27	0.912	0.968	1.061	0	94.581	34	22	273	22	1	0.999999	0.474372	5748.3	6303.3	5938.4
Q185E0	High	PTS system, fructose-specific IIABC component OS=Clostridioides difficile (strain 630) OX=272563 GN=fruABC PE=4 SV=1	11	16	0.997	0.937	0.94	0	39.255	13	11	125	11	1	0.999999	0.999999	5729.2	5746.3	6113.1
Q183R8	High	Putative cation efflux protein OS=Clostridioides difficile (strain 630) OX=272563 GN=CD630_28320 PE=3 SV=1	7	12	0.978	0.877	0.896	0	39.567	17	7	171	7	1	0.875215	0.946358	5721.8	5849.5	6525.5
Q180U7	High	Putative phosphosugar isomerase putative tagatose-6-phosphate ketose/aldose isomerase AgaS OS=Clostridioides difficile (strain 630) OX=272563 GN=CD630_34490 PE=4 SV=2	14	20	0.928	1.246	1.343	0	88.21	52	14	284	14	1	0.691662	0.241699	5721	6166.6	4590.9
Q183Z2	High	Putative phage protein OS=Clostridioides difficile (strain 630) OX=272563 GN=CD630_09580 PE=4 SV=1	8	17	1.191	1.077	0.904	0	55.168	47	8	262	8	1	0.809129	0.999999	5720.1	4802.9	5311.1
Q187D8	High	Two-component sensor histidine kinase KdpD OS=Clostridioides difficile (strain 630) OX=272563 GN=kdpD PE=4 SV=1	15	27	0.964	1.118	1.16	0	91.894	20	15	303	15	1	0.954105	0.482944	5708.6	5921.9	5107.1
Q186A4	High	Carbonic anhydrase OS=Clostridioides difficile (strain 630) OX=272563 GN=cynT PE=4 SV=2	11	19	0.941	0.817	0.869	0	74.545	64	11	319	11	1	0.677063	0.869771	5702.1	6061.7	6978.9
Q18C09	High	Methionine import ATP-binding protein MetN OS=Clostridioides difficile (strain 630) OX=272563 GN=metN PE=3 SV=1	11	19	0.962	0.969	1.007	0	74.336	39	11	338	11	1	0.999999	0.999999	5699.7	5923.3	5879.5
Q18CY3	High	Flagella glycosylation phosphoserine phosphatase OS=Clostridioides difficile (strain 630) OX=272563 GN=CD630_02410 PE=4 SV=1	10	16	1.008	0.8	0.794	0	62.688	63	10	299	10	1	0.655733	0.459674	5694.3	5649.8	7119.2
Q18AP8	High	ABC-type transport system, multidrug-family ATP-binding protein OS=Clostridioides difficile (strain 630) OX=272563 GN=CD630_10500 PE=4 SV=1	14	25	0.89	0.987	1.109	0	90.016	52	14	491	14	0.985743	0.999999	0.175959	5688.6	6389.5	5761.4
Q187H4	High	Putative conjugative transposon protein Tn1549-like, CTn5-Orf19 OS=Clostridioides difficile (strain 630) OX=272563 GN=CD630_18610 PE=4 SV=1	10	14	1.032	1.02	0.989	0	48.855	40	10	179	10	1	0.999999	0.999999	5649.8	5477	5540.4
Q18AK2	High	Fumarate hydratase class I, subunit A OS=Clostridioides difficile (strain 630) OX=272563 GN=fumA PE=4 SV=1	8	21	0.939	0.889	0.947	0	55.929	27	8	387	8	1	0.467477	0.675671	5646.1	6012.7	6348.1
Q183N6	High	Preprotein translocase, yajc subunit OS=Clostridioides difficile (strain 630) OX=272563 GN=CD630_28010 PE=4 SV=1	6	24	0.95	0.9	0.947	0	54.136	53	6	865	6	1	0.999999	0.947429	5645.5	5944.6	6275.1
Q18CI9	High	Energy-coupling factor transporter ATP-binding protein EcfA2 OS=Clostridioides difficile (strain 630) OX=272563 GN=ecfA2 PE=3 SV=1	10	17	1.043	1.018	0.977	0	91.21	46	10	557	10	1	0.999999	0.87738	5642.4	5411.1	5540.7
Q181J3	High	Carbamoyl-phosphate synthase small chain OS=Clostridioides difficile (strain 630) OX=272563 GN=carA1 PE=3 SV=1	10	17	0.952	1.028	1.08	0	57.278	27	9	186	10	1	0.999999	0.640387	5639.4	5925.7	5484.7
Q185P4	High	Quinolinate synthase A OS=Clostridioides difficile (strain 630) OX=272563 GN=nadA PE=3 SV=1	11	15	1.259	1.222	0.97	0	61.64	42	11	249	11	0.540045	0.464538	0.999999	5622.3	4465.8	4602
Q189V6	High	Pyruvate formate-lyase-activating enzyme OS=Clostridioides difficile (strain 630) OX=272563 GN=pflA PE=3 SV=1	8	13	1.1	1.011	0.919	0	75.872	44	8	365	8	1	0.999999	0.569438	5621.7	5110	5562.1
Q181B5	High	Putative septation protein SpoVG OS=Clostridioides difficile (strain 630) OX=272563 GN=spoVG PE=3 SV=1	8	35	0.796	1.238	1.556	0	75.201	63	8	591	8	1	0.999999	0.87738	5617.6	7059.6	4538.4
Q188C1	High	Diaminopimelate decarboxylase OS=Clostridioides difficile (strain 630) OX=272563 GN=lysA PE=3 SV=1	14	19	1.018	0.966	0.95	0	96.07	41	14	366	14	1	0.975201	0.861564	5615.9	5518.4	5811.1
Q184B1	High	Putative phage anti-repressor protein OS=Clostridioides difficile (strain 630) OX=272563 GN=CD630_29300 PE=4 SV=1	11	15	0.959	1.294	1.349	0	51.52	43	11	157	11	1	0.577916	0.202542	5609.9	5851.2	4336.4
Q180P4	High	ATP-dependent 6-phosphofructokinase OS=Clostridioides difficile (strain 630) OX=272563 GN=pfkA PE=3 SV=1	10	19	1.12	0.926	0.827	0	95.27	36	10	699	10	1	0.907342	0.532827	5604.6	5005.8	6050
Q17ZZ4	High	Folylpolyglutamate synthase OS=Clostridioides difficile (strain 630) OX=272563 GN=folC PE=3 SV=1	14	26	1.031	1.142	1.107	0	134.038	43	14	520	14	1	0.655915	0.489516	5597.6	5428	4903.3
Q180V5	High	5-formyltetrahydrofolate cyclo-ligase OS=Clostridioides difficile (strain 630) OX=272563 GN=CD630_34560 PE=3 SV=1	10	13	0.935	0.908	0.971	0	58.387	66	10	226	10	1	0.64318	0.768848	5585.7	5972.2	6148.4
Q183F3	High	Putative peptidase C60B, sortase B OS=Clostridioides difficile (strain 630) OX=272563 GN=CD630_27180 PE=1 SV=1	8	12	1.06	1.057	0.997	0	58.212	39	8	185	8	1	0.999999	0.999999	5574.1	5258.5	5275.4
Q183K7	High	Putative glycosyl transferase, family 2 OS=Clostridioides difficile (strain 630) OX=272563 GN=CD630_27740 PE=4 SV=1	9	14	0.984	0.937	0.953	0	54.752	39	9	273	9	1	0.765665	0.58415	5572.3	5663.2	5944.7
Q18C96	High	Putative small-molecule-binding protein OS=Clostridioides difficile (strain 630) OX=272563 GN=CD630_00120 PE=4 SV=1	10	17	0.883	1.073	1.214	0	62.956	59	10	275	10	1	0.999999	0.208548	5571.5	6308	5194
Q18AQ8	High	3-hydroxybutyryl-CoA dehydratase (Crotonase) OS=Clostridioides difficile (strain 630) OX=272563 GN=crt2 PE=3 SV=1	12	18	0.94	1.038	1.104	0	65.506	43	12	262	12	1	0.999999	0.517476	5567.5	5922.1	5364.6
Q18BP9	High	Putative membrane protein OS=Clostridioides difficile (strain 630) OX=272563 GN=CD630_13770 PE=4 SV=1	7	17	1.168	1.047	0.896	0	51.214	41	7	264	7	1	0.999999	0.985474	5562.2	4763.2	5314.2
Q189S2	High	Bifunctional carbon monoxide dehydrogenase/acetyl-CoA synthase,nickel-inserting subunit OS=Clostridioides difficile (strain 630) OX=272563 GN=CD630_07240 PE=4 SV=1	12	27	0.809	0.986	1.219	0	94.856	48	12	621	12	1	0.999999	0.645482	5557.7	6870.8	5636.2
Q185U0	High	Putative glutamyl-aminopeptidase, M42 family OS=Clostridioides difficile (strain 630) OX=272563 GN=CD630_21520 PE=3 SV=1	10	17	0.951	1.072	1.128	0	78.81	30	10	266	10	1	0.577916	0.209581	5556	5844.6	5183.1
Q18CF8	High	50S ribosomal protein L23 OS=Clostridioides difficile (strain 630) OX=272563 GN=rplW PE=3 SV=1	7	23	0.828	0.829	1.001	0	40.552	65	7	273	7	1	0.899486	0.999999	5555.7	6706.6	6703.3
Q187T2	High	RNA-binding protein Hfq OS=Clostridioides difficile (strain 630) OX=272563 GN=hfq PE=3 SV=1	7	24	1.059	1.035	0.978	0	85.628	92	7	738	7	1	0.957439	0.999999	5554.7	5247.7	5366.3
Q182H1	High	Putative aminotransferase OS=Clostridioides difficile (strain 630) OX=272563 GN=CD630_24840 PE=4 SV=1	13	17	0.989	1.204	1.217	0	74.8	34	13	280	13	1	0.464538	0.087403	5550.5	5610.4	4609.7
Q185S0	High	Uncharacterized protein OS=Clostridioides difficile (strain 630) OX=272563 GN=CD630_21330 PE=4 SV=1	7	15	0.956	1.08	1.13	0	35.197	33	7	178	7	1	0.873068	0.381371	5544.1	5798.6	5132.7
Q17ZT4	High	Arc-type ribbon-helix-helix OS=Clostridioides difficile (strain 630) OX=272563 GN=CD630_p090 PE=4 SV=1	5	11	1.072	0.813	0.759	0	29.713	73	5	131	5	1	0.999999	0.609952	5542.1	5170.8	6816.5
Q181E6	High	Ribosomal RNA small subunit methyltransferase I OS=Clostridioides difficile (strain 630) OX=272563 GN=rsmI PE=3 SV=1	11	15	0.844	1.022	1.212	0	66.848	43	11	256	11	0.801024	0.999999	0.356496	5535.7	6560.9	5414.7
Q183H6	High	Putative hydrolase beta-lactamase-like OS=Clostridioides difficile (strain 630) OX=272563 GN=CD630_27420 PE=4 SV=1	10	15	0.989	1.133	1.146	0	94.362	61	10	487	10	1	0.999999	0.898588	5535.1	5598.9	4886
Q185Y2	High	Ferritin OS=Clostridioides difficile (strain 630) OX=272563 GN=ftnA PE=3 SV=1	9	28	0.819	1.064	1.299	0	96.203	63	9	686	9	1	0.688609	0.137409	5527.5	6750	5195.8
Q187F1	High	Two-component sensor histidine kinase OS=Clostridioides difficile (strain 630) OX=272563 GN=CD630_18410 PE=4 SV=1	18	19	0.987	1.283	1.3	0	72.764	17	17	213	18	1	0.650896	0.301624	5510	5581.6	4294.7
Q18B42	High	Transcriptional regulator, DeoR family (Fatty acid and phospholipid biosynthesis regulator) OS=Clostridioides difficile (strain 630) OX=272563 GN=fapR PE=4 SV=1	8	12	1.024	1.024	1.001	0	22.302	35	8	130	8	1	0.999999	0.999999	5497.3	5369.3	5366.1
Q182V3	High	Putative cell-division initiation protein DivIVA OS=Clostridioides difficile (strain 630) OX=272563 GN=CD630_26190 PE=4 SV=1	12	22	0.885	0.906	1.024	0	86.417	59	12	351	12	1	0.999999	0.999999	5483.3	6199.2	6053
Q189H7	High	Putative acetyltransferase OS=Clostridioides difficile (strain 630) OX=272563 GN=CD630_06370 PE=4 SV=1	5	9	0.904	1.372	1.518	0	42.524	43	5	176	5	1	0.464538	0.0827486	5472.7	6054.6	3989.6
Q18BZ0	High	Putative membrane protein OS=Clostridioides difficile (strain 630) OX=272563 GN=CD630_14710 PE=4 SV=1	17	21	0.992	0.968	0.976	0	78.343	24	17	238	17	1	0.999999	0.999999	5470.9	5514.2	5650.5
Q187C2	High	Transcriptional regulator, beta-lactams repressor OS=Clostridioides difficile (strain 630) OX=272563 GN=CD630_18100 PE=4 SV=1	7	16	0.873	0.997	1.141	0	39.737	46	5	203	7	1	0.999999	0.999999	5469.8	6262.9	5488.5
Q18B26	High	Rna-binding protein, yhby family OS=Clostridioides difficile (strain 630) OX=272563 GN=CD630_11650 PE=4 SV=1	8	17	1.134	0.688	0.607	0	74.634	66	8	449	8	1	0.464538	0.070209	5468.7	4822.9	7945.4
Q18C92	High	RNA polymerase sigma-B factor (Sigma-37) OS=Clostridioides difficile (strain 630) OX=272563 GN=sigB PE=3 SV=1	8	12	1.048	1.102	1.052	0	40.59	33	8	175	8	1	0.699149	0.999999	5466	5214.1	4958.1
Q18AK1	High	Fumarate hydratase class I, subunit B OS=Clostridioides difficile (strain 630) OX=272563 GN=fumB PE=4 SV=1	8	17	0.863	0.886	1.027	0	84.782	41	8	361	8	1	0.999999	0.999999	5460	6329	6161.5
Q187D4	High	O-acetylhomoserine sulfhydrylase OS=Clostridioides difficile (strain 630) OX=272563 GN=metY PE=3 SV=1	14	20	0.975	0.67	0.688	0	97.691	39	14	350	14	1	0.599765	0.303033	5459.2	5600.8	8144.1
F3Y633	High	Ferredoxin OS=Clostridioides difficile (strain 630) OX=272563 GN=CD630_15951 PE=4 SV=1	4	35	1.112	0.887	0.797	0	68.597	90	4	1814	4	1	0.957439	0.688126	5452.4	4902.4	6150.3
Q186P2	High	Putative lipoprotein OS=Clostridioides difficile (strain 630) OX=272563 GN=CD630_16870 PE=4 SV=1	13	17	1.018	1.066	1.047	0	63.464	51	13	275	13	1	0.975201	0.999999	5451.6	5354.8	5114
Q189P8	High	Putative metal-dependent phosphohydrolase OS=Clostridioides difficile (strain 630) OX=272563 GN=CD630_07040 PE=4 SV=1	10	36	0.844	0.885	1.048	0	84.701	49	10	957	10	1	0.859086	0.999999	5445.2	6451.2	6153.7
Q182U2	High	Two-component response regulator OS=Clostridioides difficile (strain 630) OX=272563 GN=CD630_26010 PE=4 SV=1	9	12	1.021	1.237	1.212	0	47.967	37	9	250	9	1	0.475544	0.120564	5437.9	5326.3	4396.3
Q181V5	High	Putative oxidoreductase OS=Clostridioides difficile (strain 630) OX=272563 GN=CD630_31910 PE=4 SV=1	12	15	0.865	0.964	1.115	0	85.808	35	12	388	12	1	0.999999	0.945595	5436.3	6286.9	5638
Q18A45	High	Uncharacterized protein OS=Clostridioides difficile (strain 630) OX=272563 GN=CD630_08480 PE=4 SV=1	8	10	1.032	1.199	1.162	0	44.016	19	8	139	8	1	0.80193	0.67326	5431.9	5263.2	4529.5
Q180Y7	High	50S ribosomal protein L31 OS=Clostridioides difficile (strain 630) OX=272563 GN=rpmE PE=3 SV=1	3	8	1.367	1.131	0.827	0	28.085	52	3	223	3	1	0.699149	0.999999	5421.7	3965.1	4795.5
Q185C7	High	Uncharacterized protein OS=Clostridioides difficile (strain 630) OX=272563 GN=CD630_22550 PE=4 SV=1	11	13	1.079	1.192	1.105	0	81.51	29	11	305	11	1	0.855385	0.999999	5419.8	5023.5	4545.3
Q185P7	High	Uncharacterized protein OS=Clostridioides difficile (strain 630) OX=272563 GN=CD630_23740 PE=4 SV=1	5	13	1.112	0.691	0.621	0	55.702	39	5	386	5	1	0.648103	0.301624	5410.7	4865.6	7831.3
Q187H1	High	Putative conjugative transposon protein DUF1016 family, Tn1549-like, CTn5-Orf18 OS=Clostridioides difficile (strain 630) OX=272563 GN=CD630_18600 PE=4 SV=1	14	17	0.915	1.305	1.427	0	72.138	43	14	147	14	1	0.515793	0.0827486	5408.8	5912.1	4144.2
Q180X9	High	Threonylcarbamoyl-AMP synthase OS=Clostridioides difficile (strain 630) OX=272563 GN=CD630_34820 PE=3 SV=2	11	15	1.093	0.79	0.722	0	63.713	38	11	333	11	1	0.571615	0.144124	5406.2	4947.2	6847.4
Q183P9	High	Uncharacterized protein OS=Clostridioides difficile (strain 630) OX=272563 GN=CD630_28090 PE=4 SV=1	5	18	1.063	1.142	1.075	0	68.561	73	5	324	5	1	0.77123	0.999999	5405.7	5084.9	4731.9
Q182H4	High	PTS system, fructose-like IIB component OS=Clostridioides difficile (strain 630) OX=272563 GN=CD630_24870 PE=4 SV=1	5	18	1.001	0.971	0.97	0	58.269	65	5	561	5	1	0.999999	0.999999	5395.8	5389.3	5557.5
Q181F7	High	Type III pantothenate kinase OS=Clostridioides difficile (strain 630) OX=272563 GN=coaX PE=3 SV=1	10	17	0.825	1.019	1.235	0	84.56	41	10	438	10	1	0.999999	0.377691	5391.6	6532.8	5290.6
Q18BY9	High	Putative cell surface protein putative penicillin-binding protein cwp20 OS=Clostridioides difficile (strain 630) OX=272563 GN=cwp20 PE=4 SV=1	18	22	0.883	1.258	1.424	0	79.629	18	16	328	18	1	0.515793	0.0762753	5385.9	6100.5	4282.6
Q185S4	High	Isoprenyl transferase OS=Clostridioides difficile (strain 630) OX=272563 GN=uppS PE=3 SV=1	10	14	0.996	1.004	1.008	0	57.652	44	10	372	10	1	0.957439	0.654706	5378.5	5401.8	5357.5
Q18C47	High	Dihydroorotase OS=Clostridioides difficile (strain 630) OX=272563 GN=pyrC PE=3 SV=1	13	25	0.976	0.912	0.934	0	117.497	40	13	484	13	1	0.65205	0.405132	5349.7	5481.5	5868.2
Q187H8	High	Putative conjugative transposon protein Tn1549-like, CTn5-Orf27 OS=Clostridioides difficile (strain 630) OX=272563 GN=CD630_18680 PE=4 SV=1	6	12	0.805	0.974	1.21	0	47.522	20	6	270	6	0.801024	0.999999	0.103395	5325.5	6614.9	5466.2
Q189J0	High	ABC-type transport system,lantibiotic/multidrug-family ATP-binding protein OS=Clostridioides difficile (strain 630) OX=272563 GN=CD630_06450 PE=4 SV=1	9	14	0.974	1.127	1.157	0	75.512	36	9	305	9	1	0.821493	0.552038	5320.5	5464	4721.1
Q18C15	High	Transcriptional regulator, HTH-type OS=Clostridioides difficile (strain 630) OX=272563 GN=CD630_14940 PE=4 SV=2	5	17	0.99	1.533	1.549	0	52.862	29	5	279	5	1	0.577916	0.226338	5313.3	5369	3466.9
Q181G8	High	4-diphosphocytidyl-2-C-methyl-D-erythritol kinase OS=Clostridioides difficile (strain 630) OX=272563 GN=ispE PE=3 SV=1	10	15	1.085	0.77	0.709	0	66.789	41	10	277	10	1	0.464538	0.144234	5308.4	4890.5	6896.5
Q183J7	High	Putative lipoprotein OS=Clostridioides difficile (strain 630) OX=272563 GN=CD630_27630 PE=4 SV=1	7	8	1.159	1.116	0.963	0	36.828	46	7	161	7	1	0.716983	0.999999	5307.8	4581.2	4755.4
Q18AS6	High	UPF0291 protein CD630_10710 OS=Clostridioides difficile (strain 630) OX=272563 GN=CD630_10710 PE=3 SV=1	4	12	1.114	0.865	0.776	0	28.407	51	3	224	4	1	0.999999	0.999999	5306.1	4762.9	6137.6
Q183I8	High	DUF4116 domain-containing protein OS=Clostridioides difficile (strain 630) OX=272563 GN=CD630_27510 PE=4 SV=1	19	27	0.924	1.065	1.153	0	82.574	39	19	294	19	1	0.975201	0.22166	5280.5	5715.6	4959.2
Q181F5	High	tRNA-dihydrouridine synthase OS=Clostridioides difficile (strain 630) OX=272563 GN=dusB PE=3 SV=1	13	22	0.895	1.162	1.299	0	83.503	47	12	444	13	1	0.999999	0.474372	5280.4	5902.7	4543.1
Q17ZW5	High	33 kDa chaperonin OS=Clostridioides difficile (strain 630) OX=272563 GN=hslO PE=3 SV=1	14	26	1.032	1.088	1.055	0	95.449	53	14	412	14	1	0.415361	0.286093	5278.5	5115.1	4849.4
Q18CS8	High	Aspartate carbamoyltransferase OS=Clostridioides difficile (strain 630) OX=272563 GN=pyrB PE=3 SV=1	14	20	0.822	0.943	1.148	0	81.749	52	14	358	14	1	0.999999	0.337862	5253.6	6393.6	5568.7
Q18A93	High	Uncharacterized protein OS=Clostridioides difficile (strain 630) OX=272563 GN=CD630_08970 PE=4 SV=1	6	10	0.885	1.024	1.157	0	37.368	47	6	211	6	1	0.999999	0.474372	5240.5	5923.7	5117.8
Q18A32	High	Transcriptional regulator, MarR family OS=Clostridioides difficile (strain 630) OX=272563 GN=CD630_08350 PE=4 SV=1	9	13	1.077	1.045	0.97	0	43.294	58	9	305	9	1	0.999999	0.834461	5238	4861.4	5012.5
Q185K8	High	PTS system, mannitol-specific, IICB component OS=Clostridioides difficile (strain 630) OX=272563 GN=mtlA PE=4 SV=1	8	15	1.036	0.897	0.865	0	63.946	19	8	374	8	1	0.999999	0.999999	5235.2	5050.9	5838.2
Q189L8	High	Transcriptional regulator, beta-lactams repressor OS=Clostridioides difficile (strain 630) OX=272563 GN=CD630_06700 PE=4 SV=1	9	16	0.841	0.969	1.152	0	47.678	56	8	206	9	0.976596	0.999999	0.401373	5223.4	6209.4	5388.4
Q180S1	High	Cobalt-precorrin-6A reductase OS=Clostridioides difficile (strain 630) OX=272563 GN=cbiJ PE=4 SV=1	12	15	0.893	0.964	1.08	0	65.395	60	12	215	12	0.801024	0.822521	0.686052	5223.3	5852.3	5417.9
Q181U3	High	D-hydantoinase (Dihydropyrimidinase) OS=Clostridioides difficile (strain 630) OX=272563 GN=CD630_31780 PE=4 SV=1	10	18	0.91	1.003	1.102	0	37.14	19	10	90	10	0.807486	0.999999	0.244042	5203.9	5716.1	5187.6
Q187T5	High	tRNA dimethylallyltransferase OS=Clostridioides difficile (strain 630) OX=272563 GN=miaA PE=3 SV=2	14	22	0.906	1.167	1.288	0	77.076	48	14	284	14	1	0.543474	0.0621859	5193.3	5733.7	4451.6
Q189C9	High	Uncharacterized protein OS=Clostridioides difficile (strain 630) OX=272563 GN=CD630_05870 PE=4 SV=1	3	17	0.909	1.308	1.439	0	36.59	30	3	313	3	1	0.661065	0.140589	5186.8	5706	3965.9
Q182R5	High	Small ribosomal subunit biogenesis GTPase RsgA OS=Clostridioides difficile (strain 630) OX=272563 GN=rsgA PE=3 SV=1	13	18	0.871	1.096	1.258	0	70.762	47	13	260	13	1	0.999999	0.63835	5184.3	5950.1	4730.8
Q18CZ0	High	Flagellar motor switch protein FliG OS=Clostridioides difficile (strain 630) OX=272563 GN=fliG PE=4 SV=1	15	19	1.006	0.943	0.937	0	82.966	47	15	271	15	1	0.841683	0.638476	5181.7	5151.1	5494.6
Q18BW6	High	Para-aminobenzoate/anthranilate synthase glutamine amidotransferase component II OS=Clostridioides difficile (strain 630) OX=272563 GN=pabA PE=4 SV=1	10	13	0.986	0.997	1.011	0	50.627	61	10	159	10	1	0.999999	0.999999	5173.5	5245.4	5189.1
Q181R6	High	Single-stranded DNA-binding protein OS=Clostridioides difficile (strain 630) OX=272563 GN=ssb1 PE=3 SV=1	9	21	0.881	0.794	0.901	0	69.878	67	9	436	9	1	0.989791	0.999999	5170.3	5870.5	6514.4
Q18A33	High	Isocitrate dehydrogenase NAD-dependent OS=Clostridioides difficile (strain 630) OX=272563 GN=icd PE=4 SV=1	12	17	0.838	0.969	1.157	0	87.833	43	12	393	12	0.801024	0.989791	0.474372	5157.3	6157.4	5323.9
Q182L5	High	Transcriptional regulator, TetR family OS=Clostridioides difficile (strain 630) OX=272563 GN=CD630_25270 PE=4 SV=2	8	15	0.946	0.932	0.985	0	47.162	42	8	373	8	1	0.718044	0.843065	5153.1	5446.3	5531.2
Q183A5	High	ABC-type transport system, ATP-binding protein putative oligopeptide transport system OS=Clostridioides difficile (strain 630) OX=272563 GN=CD630_26710 PE=3 SV=1	10	16	1.114	0.802	0.72	0	70.289	32	10	340	10	1	0.857087	0.461228	5124.8	4602.4	6391
Q186D3	High	Two-component sensor histidine kinase,sporulation-associated spo0A OS=Clostridioides difficile (strain 630) OX=272563 GN=CD630_15790 PE=4 SV=1	18	22	0.908	1.105	1.216	0	71.532	28	18	231	18	1	0.626535	0.0827486	5123.2	5640.9	4638.2
Q188Z3	High	Putative membrane protein, DUF975 family OS=Clostridioides difficile (strain 630) OX=272563 GN=CD630_05460 PE=4 SV=1	4	9	1.104	1.098	0.994	0	30.203	15	4	165	4	1	0.873068	0.999999	5120.5	4638.4	4664.2
Q181L5	High	Transcriptional regulator, MerR family OS=Clostridioides difficile (strain 630) OX=272563 GN=CD630_36150 PE=4 SV=1	11	16	0.789	0.8	1.014	0	53.824	44	11	192	11	1	0.826988	0.999999	5119	6486.6	6396.6
Q185A9	High	SASA domain-containing protein OS=Clostridioides difficile (strain 630) OX=272563 GN=CD630_22370 PE=4 SV=1	11	14	0.924	1.14	1.233	0	56.714	42	11	165	11	1	0.784162	0.276566	5114.7	5535.7	4487.9
Q186E4	High	ABC-type transport system, sugar-family extracellular solute-binding protein OS=Clostridioides difficile (strain 630) OX=272563 GN=CD630_15890 PE=4 SV=1	11	16	1.129	1.116	0.989	0	81.437	47	11	298	11	1	0.688948	0.999999	5112.1	4527.2	4579.6
Q18AZ3	High	Putative heavy-metal transport/detoxification protein OS=Clostridioides difficile (strain 630) OX=272563 GN=CD630_11320 PE=4 SV=1	4	32	1.069	0.839	0.785	0	50.581	64	4	1097	4	1	0.786408	0.241078	5101	4773.5	6079.9
Q18CA3	High	Nucleoid-associated protein CD630_00170 OS=Clostridioides difficile (strain 630) OX=272563 GN=CD630_00170 PE=3 SV=1	6	18	1.008	0.758	0.751	0	64.097	60	6	363	6	1	0.415799	0.070209	5100.5	5059	6732
Q185J4	High	Putative ribulose-phosphate 3-epimerase OS=Clostridioides difficile (strain 630) OX=272563 GN=rpe PE=4 SV=1	7	11	0.833	1.286	1.544	0	67.651	39	7	311	7	1	0.574117	0.082133	5099.9	6124	3965.3
Q182W7	High	Putative fes-containing cyanobacterial-specific oxidoreductase OS=Clostridioides difficile (strain 630) OX=272563 GN=CD630_26330 PE=4 SV=1	12	21	1.017	1.024	1.006	0	78.146	35	12	417	12	1	0.999999	0.972036	5090	5004.8	4972.8
Q184Z6	High	SsrA-binding protein OS=Clostridioides difficile (strain 630) OX=272563 GN=smpB PE=3 SV=1	7	17	0.75	0.893	1.191	0	55.931	53	7	399	7	1	0.999999	0.999999	5088.4	6784.3	5696.7
Q183K3	High	Transcriptional regulator, LytR family OS=Clostridioides difficile (strain 630) OX=272563 GN=CD630_27660 PE=4 SV=1	13	17	0.981	1.033	1.053	0	59.982	39	11	221	13	1	0.797791	0.480526	5088	5187.1	4925.6
Q18A94	High	Putative cation efflux protein OS=Clostridioides difficile (strain 630) OX=272563 GN=CD630_09020 PE=3 SV=1	8	21	1.275	1.673	1.312	0	50.268	35	8	351	8	1	0.778181	0.999999	5074	3978.5	3032.6
Q18B13	High	Probable septum site-determining protein MinC OS=Clostridioides difficile (strain 630) OX=272563 GN=minC PE=3 SV=1	13	20	0.834	0.979	1.174	0	93.1	70	13	361	13	1	0.999999	0.999999	5058.9	6068.1	5167.4
Q18B35	High	Uncharacterized protein OS=Clostridioides difficile (strain 630) OX=272563 GN=CD630_11760 PE=4 SV=1	5	10	1.157	1.299	1.122	0	41.824	30	5	174	5	1	0.415799	0.507098	5035.9	4350.7	3877.4
Q186U7	High	Two-component response regulator OS=Clostridioides difficile (strain 630) OX=272563 GN=CD630_17390 PE=4 SV=1	15	20	0.974	0.968	0.993	0	81.906	37	15	350	15	1	0.821493	0.990329	5026.6	5158.8	5194.5
Q18BR5	High	Glycerophosphoryl diester phosphodiesterase OS=Clostridioides difficile (strain 630) OX=272563 GN=glpQ PE=4 SV=1	11	21	1.18	1.102	0.934	0	79.476	48	11	436	11	1	0.829182	0.999999	5013.5	4250.4	4550.4
Q189A6	High	Glutaminase OS=Clostridioides difficile (strain 630) OX=272563 GN=glsA PE=3 SV=1	12	16	1.024	1.022	0.997	0	85.621	43	12	373	12	1	0.779687	0.892416	5008	4889.2	4901.8
Q185G0	High	Two-component response regulator OS=Clostridioides difficile (strain 630) OX=272563 GN=CD630_22890 PE=4 SV=1	9	20	0.929	1.031	1.11	0	56.42	36	8	258	9	1	0.652189	0.0941965	5004.3	5386.2	4854.3
Q184Z4	High	Putative Fic/Doc-related protein OS=Clostridioides difficile (strain 630) OX=272563 GN=CD630_31550 PE=4 SV=2	8	13	0.906	1.215	1.342	0	50.175	32	8	197	8	1	0.611644	0.222793	4996.8	5516	4110.9
Q182R9	High	Ribosomal RNA small subunit methyltransferase B (RRNA (Cytosine-C(5)-)-methyltransferase) OS=Clostridioides difficile (strain 630) OX=272563 GN=rsmB PE=3 SV=1	14	17	0.982	1.17	1.191	0	64.191	35	14	156	14	1	0.464538	0.0748032	4981.7	5073	4257.7
Q185L1	High	Putative toxic anion resistance protein OS=Clostridioides difficile (strain 630) OX=272563 GN=CD630_23360 PE=3 SV=1	15	19	1.019	0.911	0.893	0	67.987	39	15	125	15	1	0.615067	0.314507	4971.8	4877.5	5459.9
Q186J1	High	Tellurium resistance protein terD1 OS=Clostridioides difficile (strain 630) OX=272563 GN=terD1 PE=4 SV=1	10	24	0.794	0.98	1.234	0	101.108	58	7	717	10	0.510869	0.999999	0.070209	4970.4	6258.8	5070
Q185V1	High	L-lactate dehydrogenase OS=Clostridioides difficile (strain 630) OX=272563 GN=ldh PE=3 SV=1	11	19	0.839	1.057	1.26	0	89.794	44	11	469	11	0.350619	0.999999	0.0583538	4948.4	5900.7	4682.5
Q187A3	High	Uncharacterized protein OS=Clostridioides difficile (strain 630) OX=272563 GN=CD630_17910 PE=4 SV=1	9	18	0.994	1.175	1.183	0	72.5	79	9	314	9	1	0.624951	0.532827	4944.7	4976.9	4207.3
Q187K3	High	Putative methyltransferase, type 11 family OS=Clostridioides difficile (strain 630) OX=272563 GN=CD630_18920 PE=4 SV=1	10	18	0.97	0.946	0.975	0	71.604	48	10	253	10	1	0.508943	0.990329	4942.8	5096.2	5227.6
Q182A5	High	Peptidase M20 domain-containing protein 2 OS=Clostridioides difficile (strain 630) OX=272563 GN=CD630_24210 PE=3 SV=1	8	11	0.836	1.03	1.232	0	57.731	28	8	226	8	1	0.646189	0.18994	4938.5	5905.4	4795.2
Q185B8	High	Uncharacterized protein OS=Clostridioides difficile (strain 630) OX=272563 GN=CD630_22420 PE=4 SV=2	7	16	1.051	1.032	0.982	0	50.235	36	7	266	7	1	0.907286	0.999999	4938.1	4699.7	4783.9
Q18BX2	High	DNA primase OS=Clostridioides difficile (strain 630) OX=272563 GN=dnaG PE=3 SV=2	18	21	0.894	1.054	1.179	0	66.537	32	18	164	18	1	0.999999	0.349082	4937.5	5524.3	4683.9
Q18BG1	High	Putative sporulation protein OS=Clostridioides difficile (strain 630) OX=272563 GN=CD630_12980 PE=4 SV=1	6	17	1.067	0.628	0.588	0	77.37	64	6	467	6	1	0.482327	0.0818667	4936	4623.9	7860.4
Q185D9	High	Putative oxidoreductase, FAD dependent OS=Clostridioides difficile (strain 630) OX=272563 GN=CD630_22660 PE=4 SV=1	17	23	1.068	0.991	0.928	0	87.28	40	16	361	17	1	0.999999	0.849914	4926.1	4614.2	4971.6
Q181U7	High	Putative amidohydrolase OS=Clostridioides difficile (strain 630) OX=272563 GN=CD630_31810 PE=4 SV=1	9	11	1.046	0.913	0.873	0	48.323	26	9	172	9	1	0.999999	0.999999	4924.7	4706.1	5391.3
Q188X2	High	Peptidase M20 domain-containing protein 2 OS=Clostridioides difficile (strain 630) OX=272563 GN=CD630_05280 PE=3 SV=1	15	22	1.132	1.11	0.981	0	102.165	42	15	385	15	1	0.999999	0.999999	4914	4341.4	4426.2
Q186S9	High	Putative acyltransferase OS=Clostridioides difficile (strain 630) OX=272563 GN=CD630_17230 PE=4 SV=1	9	18	0.982	0.967	0.984	0	77.111	45	9	275	9	1	0.709028	0.725964	4885.3	4972.4	5051.6
Q18AY0	High	Putative phosphoesterase OS=Clostridioides difficile (strain 630) OX=272563 GN=CD630_11230 PE=4 SV=1	10	15	1.048	0.998	0.952	0	65.318	40	10	310	10	1	0.999999	0.830254	4873.7	4649.3	4885.7
Q18BK4	High	Exodeoxyribonuclease OS=Clostridioides difficile (strain 630) OX=272563 GN=exoA PE=4 SV=1	10	18	0.86	1.162	1.35	0	63.517	39	10	233	10	1	0.52866	0.0655801	4872.9	5662.9	4194.2
Q189Z0	High	NH(3)-dependent NAD(+) synthetase OS=Clostridioides difficile (strain 630) OX=272563 GN=nadE PE=3 SV=1	15	28	0.971	0.775	0.799	0	100.755	63	15	714	15	1	0.688683	0.481031	4871.7	5019.2	6284.9
Q18B17	High	DUF2344 domain-containing protein OS=Clostridioides difficile (strain 630) OX=272563 GN=CD630_11590 PE=4 SV=1	8	23	0.737	0.904	1.227	0	69.259	38	8	712	8	1	0.999999	0.980292	4869.9	6610.8	5388.9
Q185Z0	High	Transcriptional regulator, TetR family OS=Clostridioides difficile (strain 630) OX=272563 GN=CD630_22030 PE=4 SV=1	7	14	1	1.305	1.305	0	56.624	35	7	358	7	1	0.513919	0.266399	4854.5	4855.4	3721.3
Q180Q2	High	Cardiolipin synthase OS=Clostridioides difficile (strain 630) OX=272563 GN=cls1 PE=3 SV=1	9	12	1.053	1.045	0.993	0	35.505	19	9	111	9	1	0.648103	0.999999	4854.5	4612.3	4644.8
Q18C44	High	Putative iron-sulfur protein OS=Clostridioides difficile (strain 630) OX=272563 GN=CD630_15250 PE=4 SV=1	5	10	0.925	1.125	1.216	0	38.139	15	5	168	5	1	0.551219	0.0621859	4852.8	5244.2	4313.6
Q189Q6	High	Uncharacterized protein OS=Clostridioides difficile (strain 630) OX=272563 GN=CD630_07120 PE=4 SV=1	10	14	0.954	1.169	1.225	0	46.928	33	10	120	10	1	0.700659	0.331842	4849.1	5083.4	4148.7
Q186D1	High	Putative esterase, SGNH hydrolase-type OS=Clostridioides difficile (strain 630) OX=272563 GN=CD630_15760 PE=4 SV=1	8	19	1.065	1.072	1.007	0	49.719	48	8	246	8	1	0.643971	0.912098	4848.5	4551.6	4521.7
Q183H9	High	D-aminoacyl-tRNA deacylase OS=Clostridioides difficile (strain 630) OX=272563 GN=dtd PE=3 SV=1	4	8	0.989	1.119	1.131	0	23.109	30	4	146	4	1	0.700659	0.474372	4848.3	4902	4333.7
Q189W6	High	Putative oxidoreductase subunit OS=Clostridioides difficile (strain 630) OX=272563 GN=CD630_07690 PE=3 SV=1	15	17	0.962	1.005	1.045	0	71.855	23	15	255	15	1	0.999999	0.695748	4837.3	5030	4811.4
Q186H9	High	Two-component response regulator OS=Clostridioides difficile (strain 630) OX=272563 GN=vanR PE=4 SV=1	11	16	0.902	1.077	1.193	0	61.897	50	10	280	11	1	0.577916	0.0621859	4815.1	5335.4	4471
Q180S6	High	Cobalt-precorrin-6Y C(15)-methyltransferase OS=Clostridioides difficile (strain 630) OX=272563 GN=cbiT PE=4 SV=1	7	16	1.007	1.075	1.067	0	46.823	41	7	268	7	1	0.601501	0.521546	4813.1	4778.8	4477.6
Q180T9	High	Putative glycoside hydrolase-type carbohydrate-binding protein OS=Clostridioides difficile (strain 630) OX=272563 GN=CD630_34400 PE=4 SV=1	9	13	0.949	1.118	1.179	0	61.473	31	9	279	9	1	0.700659	0.646391	4810.4	5070.8	4302.5
Q18BR0	High	Putative endoribonuclease OS=Clostridioides difficile (strain 630) OX=272563 GN=CD630_13920 PE=4 SV=1	5	10	1.024	1.358	1.325	0	21.46	42	5	152	5	1	0.577916	0.356319	4791	4676.9	3529.1
Q181Y3	High	Putative spore coat protein OS=Clostridioides difficile (strain 630) OX=272563 GN=CD630_23990 PE=4 SV=1	1	17	1.164	1.047	0.899	0	33.424	26	1	372	1	1	0.923948	0.999999	4790.9	4114.8	4575.9
Q184I5	High	Ribonucleoside-diphosphate reductase OS=Clostridioides difficile (strain 630) OX=272563 GN=nrdE PE=3 SV=1	11	17	1.09	0.992	0.91	0	47.986	16	11	139	11	1	0.999999	0.999999	4785.8	4391.1	4824
Q18A14	High	Transcription antiterminator, PTS operon regulator OS=Clostridioides difficile (strain 630) OX=272563 GN=CD630_08190 PE=4 SV=1	12	21	1.11	1.396	1.258	0	53.169	45	12	168	12	1	0.469618	0.18994	4784.3	4310.8	3426.1
Q183K8	High	Putative glycosyl transferase, family 2 OS=Clostridioides difficile (strain 630) OX=272563 GN=CD630_27730 PE=4 SV=1	13	28	0.914	0.949	1.038	0	108.518	59	13	591	13	1	0.932601	0.999999	4783.5	5232	5041.3
Q187M1	High	Two-component sensor histidine kinase,Ethanolamine specific OS=Clostridioides difficile (strain 630) OX=272563 GN=eutW PE=4 SV=1	13	15	1.038	1.128	1.087	0	54.127	29	13	135	13	1	0.808716	0.691992	4778.6	4605.1	4234.9
Q180X7	High	Ribose-5-phosphate isomerase 2 OS=Clostridioides difficile (strain 630) OX=272563 GN=rpiB2 PE=4 SV=1	4	9	1.069	1.302	1.217	0	37.722	31	4	221	4	1	0.582128	0.318989	4772.1	4463.6	3666.4
Q183Q3	High	Transcriptional regulator, GntR family OS=Clostridioides difficile (strain 630) OX=272563 GN=CD630_28140 PE=4 SV=2	10	15	1.016	1.033	1.016	0	58.828	50	9	246	10	1	0.999999	0.999999	4756.7	4680.5	4605.4
Q18C94	High	Anti-sigma factor antagonist OS=Clostridioides difficile (strain 630) OX=272563 GN=rsbV PE=3 SV=1	6	11	1.044	1.035	0.992	0	34.435	71	6	258	6	1	0.999999	0.999999	4755.6	4555.7	4594.4
Q184Z2	High	Transcriptional regulator, Phage-type OS=Clostridioides difficile (strain 630) OX=272563 GN=CD630_31530 PE=4 SV=1	9	15	0.906	1.023	1.13	0	43.724	30	9	163	9	0.854157	0.999999	0.270709	4747.1	5241.7	4639.7
Q186A9	High	Putative extrachromosomal origin protein OS=Clostridioides difficile (strain 630) OX=272563 GN=CD630_22220 PE=4 SV=1	8	11	0.939	1.23	1.309	0	42.595	27	8	173	8	1	0.688683	0.139853	4737.2	5042.3	3852.9
Q18AY6	High	Uncharacterized protein OS=Clostridioides difficile (strain 630) OX=272563 GN=CD630_11240 PE=4 SV=1	14	21	0.75	0.893	1.19	0	65.249	39	14	263	14	1	0.907286	0.999999	4736.2	6311.4	5302.8
Q180F4	High	Uncharacterized protein OS=Clostridioides difficile (strain 630) OX=272563 GN=CD630_33110 PE=4 SV=1	9	12	1.197	1.116	0.932	0	47.29	64	9	216	9	0.976596	0.901755	0.816572	4730	3951.8	4238.8
Q181W9	High	Putative diguanylate cyclase signaling protein OS=Clostridioides difficile (strain 630) OX=272563 GN=CD630_23850 PE=4 SV=1	12	14	0.944	1.016	1.076	0	42.428	16	12	156	12	1	0.999999	0.725964	4727.4	5009	4653.7
Q189T0	High	Uncharacterized protein OS=Clostridioides difficile (strain 630) OX=272563 GN=CD630_07340 PE=4 SV=1	3	10	0.832	0.945	1.136	0	17.772	40	3	126	3	1	0.817882	0.999999	4726.9	5680.1	5001.9
Q189B1	High	Putative tRNA (cytidine(34)-2'-O)-methyltransferase OS=Clostridioides difficile (strain 630) OX=272563 GN=CD630_05660 PE=3 SV=1	8	13	0.816	0.971	1.189	0	37.135	59	8	137	8	0.976596	0.999999	0.436762	4717.8	5779.9	4859.7
Q18BH6	High	Ribosome-binding factor A OS=Clostridioides difficile (strain 630) OX=272563 GN=rbfA PE=3 SV=1	8	21	0.995	1.088	1.093	0	73.184	71	8	563	8	1	0.739187	0.658108	4701.7	4723.5	4321.4
Q18C81	High	Putative xanthine dehydrogenase accessory factor OS=Clostridioides difficile (strain 630) OX=272563 GN=CD630_15610 PE=4 SV=1	14	18	1.032	1.092	1.058	0	81.264	49	14	347	14	1	0.5489	0.468777	4689.1	4544.4	4295.5
Q182C2	High	Magnesium transporter MgtE OS=Clostridioides difficile (strain 630) OX=272563 GN=CD630_24360 PE=3 SV=1	15	22	0.952	1.044	1.097	0	112.156	39	15	408	15	1	0.700371	0.0866844	4657.9	4894.2	4462.5
Q18D39	High	Ribokinase OS=Clostridioides difficile (strain 630) OX=272563 GN=rbsK PE=3 SV=1	10	19	0.937	1.004	1.071	0	45.147	33	10	194	10	1	0.999999	0.474372	4652.1	4963.4	4635.3
Q185V8	High	Putative iron-sulfur binding protein OS=Clostridioides difficile (strain 630) OX=272563 GN=CD630_21690 PE=4 SV=1	8	15	1.182	0.963	0.815	0	47.238	32	8	210	8	1	0.875215	0.138827	4632.1	3919.6	4808.5
Q18AZ9	High	Ion-translocating oxidoreductase complex subunit G OS=Clostridioides difficile (strain 630) OX=272563 GN=rnfG PE=3 SV=1	5	10	1.262	0.982	0.779	0	26.862	27	5	142	5	0.890428	0.999999	0.115443	4627.6	3667.4	4710.4
Q18BN0	High	Putative phage XkdK-like protein OS=Clostridioides difficile (strain 630) OX=272563 GN=CD630_13630 PE=1 SV=1	12	15	0.895	0.951	1.062	0	66.085	40	12	151	12	1	0.999999	0.999999	4624.3	5166.4	4863.8
Q189N3	High	Uncharacterized protein OS=Clostridioides difficile (strain 630) OX=272563 GN=CD630_06880 PE=4 SV=1	7	13	0.832	0.855	1.029	0	41.965	43	7	160	7	0.646511	0.464538	0.999999	4622.6	5557.9	5403.5
Q183W7	High	Cellobiose-6-phosphate hydrolase, family 4 OS=Clostridioides difficile (strain 630) OX=272563 GN=celF PE=3 SV=1	11	16	0.916	1.039	1.134	0	60.108	33	11	237	11	1	0.716983	0.0840688	4615.8	5036.8	4443.6
Q188C4	High	Uncharacterized protein OS=Clostridioides difficile (strain 630) OX=272563 GN=CD630_20580 PE=4 SV=1	10	15	1.011	1.008	0.997	0	59.666	44	10	195	10	1	0.999999	0.999999	4603.2	4553	4566.3
Q181A4	High	Putative twitching motility protein PilT OS=Clostridioides difficile (strain 630) OX=272563 GN=CD630_35050 PE=4 SV=1	13	17	0.957	1.006	1.051	0	56.987	42	13	210	13	1	0.947468	0.999999	4591.3	4796.7	4562.3
Q181D6	High	Putative deoxyribonuclease OS=Clostridioides difficile (strain 630) OX=272563 GN=CD630_35390 PE=4 SV=1	9	11	1.005	0.834	0.83	0	48.832	38	9	151	9	1	0.999999	0.842348	4590.5	4568.6	5502
Q188G1	High	Putative restriction enzyme OS=Clostridioides difficile (strain 630) OX=272563 GN=CD630_20940 PE=4 SV=2	14	19	0.899	1.087	1.209	0	57.264	21	14	152	14	1	0.574117	0.0927519	4587.5	5104.9	4221.6
Q182I5	High	Argininosuccinate lyase OS=Clostridioides difficile (strain 630) OX=272563 GN=argH PE=3 SV=2	17	23	0.953	1.024	1.074	0	104.816	42	17	507	17	1	0.809653	0.75731	4571.9	4796.7	4464.5
Q18AK0	High	UPF0313 protein CD630_09980 OS=Clostridioides difficile (strain 630) OX=272563 GN=CD630_09980 PE=3 SV=1	15	21	0.963	0.853	0.886	0	84.183	27	15	298	15	1	0.487814	0.304265	4571.8	4748	5357.6
Q186Z7	High	Putative membrane protein OS=Clostridioides difficile (strain 630) OX=272563 GN=CD630_17880 PE=4 SV=1	6	10	1.026	1.381	1.346	0	28.946	44	6	187	6	1	0.496539	0.217987	4571.7	4454.7	3310.2
Q187V4	High	Putative decarboxylase OS=Clostridioides difficile (strain 630) OX=272563 GN=CD630_19930 PE=4 SV=1	6	15	0.993	1.384	1.393	0	37.464	51	6	240	6	1	0.582128	0.447074	4563.7	4594.2	3297.8
Q189U1	High	Putative OmpA/MotB proton channel OS=Clostridioides difficile (strain 630) OX=272563 GN=CD630_07450 PE=4 SV=1	10	13	1.064	1.251	1.176	0	59.375	51	10	187	10	1	0.863788	0.999999	4549.6	4275.6	3635.6
Q186J9	High	Transcriptional regulator, RmlC-type OS=Clostridioides difficile (strain 630) OX=272563 GN=CD630_16440 PE=4 SV=1	7	17	0.944	1.204	1.274	0	62.124	44	7	274	7	1	0.655733	0.329476	4539.1	4806.4	3771.5
Q181J5	High	Orotidine 5'-phosphate decarboxylase OS=Clostridioides difficile (strain 630) OX=272563 GN=pyrF PE=3 SV=1	6	11	1.116	1.083	0.97	0	36.764	28	6	186	6	0.801024	0.565401	0.999999	4529.8	4058.2	4184.5
Q182S1	High	Putative metal-dependent peptidase OS=Clostridioides difficile (strain 630) OX=272563 GN=CD630_25820 PE=4 SV=2	7	12	0.983	0.938	0.954	0	51.186	27	7	360	7	1	0.999999	0.999999	4499.7	4577.6	4799.1
Q18BX9	High	GTP cyclohydrolase 1 type 2 homolog OS=Clostridioides difficile (strain 630) OX=272563 GN=CD630_14570 PE=3 SV=1	9	10	0.959	0.875	0.913	0	41.876	27	9	169	9	1	0.999999	0.999999	4489.5	4682.4	5128.2
Q188W8	High	Two-component response regulator OS=Clostridioides difficile (strain 630) OX=272563 GN=CD630_05210 PE=4 SV=1	7	11	0.946	0.961	1.016	0	48.717	38	7	233	7	1	0.589315	0.999999	4488.5	4745.2	4672.5
Q181E3	High	HD_domain domain-containing protein OS=Clostridioides difficile (strain 630) OX=272563 GN=CD630_35450 PE=4 SV=1	7	12	0.971	1.18	1.216	0	34.167	32	7	191	7	1	0.515793	0.219775	4488.3	4623.3	3803.6
Q188P2	High	Putative dioxygenase OS=Clostridioides difficile (strain 630) OX=272563 GN=CD630_04510 PE=4 SV=1	6	9	0.848	0.934	1.1	0	32.57	50	6	157	6	1	0.999999	0.474372	4456	5251.9	4773.3
Q182E9	High	Heme chaperone HemW OS=Clostridioides difficile (strain 630) OX=272563 GN=hemN PE=3 SV=1	10	14	0.995	0.978	0.983	0	53.851	25	10	259	10	1	0.999999	0.995039	4445.1	4465.5	4544.9
Q180Q0	High	Putative phosphoesterase OS=Clostridioides difficile (strain 630) OX=272563 GN=CD630_34010 PE=4 SV=1	10	13	1.124	1.114	0.991	0	57.405	46	10	123	10	1	0.937152	0.999999	4442.4	3952.4	3987.2
Q182I7	High	Putative hydrolase, HAD superfamily, IIB subfamily OS=Clostridioides difficile (strain 630) OX=272563 GN=CD630_25010 PE=4 SV=1	13	21	0.834	1.009	1.21	0	69.927	61	13	286	13	1	0.999999	0.999999	4429.4	5310.4	4390.5
Q189Y9	High	Probable transcriptional regulatory protein CD630_07950 OS=Clostridioides difficile (strain 630) OX=272563 GN=CD630_07950 PE=3 SV=1	7	17	0.831	0.824	0.992	0	57.007	34	7	350	7	1	0.999999	0.945595	4426.4	5326.1	5370.8
Q185U3	High	Uncharacterized protein OS=Clostridioides difficile (strain 630) OX=272563 GN=CD630_21570 PE=4 SV=1	5	9	1.013	1.467	1.448	0	22.617	29	5	107	5	1	0.464538	0.108033	4425.6	4368.1	3017.5
Q181K6	High	Putative phosphatase OS=Clostridioides difficile (strain 630) OX=272563 GN=CD630_36050 PE=1 SV=1	9	12	0.976	0.993	1.017	0	48.886	41	9	213	9	1	0.975201	0.999999	4421.9	4528.5	4452.4
Q184K0	High	Putative pyridine nucleotide-disulphide oxidoreductase, class I OS=Clostridioides difficile (strain 630) OX=272563 GN=CD630_30090 PE=4 SV=1	13	18	0.894	1.134	1.268	0	73.725	32	13	226	13	1	0.515793	0.0828744	4421.6	4944.5	3898.6
Q182H6	High	Transcription antiterminator, PTS operon regulator OS=Clostridioides difficile (strain 630) OX=272563 GN=CD630_24890 PE=4 SV=1	14	16	1.01	0.822	0.814	0	54.969	23	13	205	14	1	0.720875	0.645374	4420.2	4378.1	5380.4
Q186M0	High	O-acetylserine (Thiol)-lyase (O-acetylserine sulfhydrylase) (OAS-TL) OS=Clostridioides difficile (strain 630) OX=272563 GN=cysM PE=4 SV=1	12	16	0.889	0.978	1.099	0	84.441	42	12	430	12	1	0.950209	0.999999	4414.5	4963.1	4516
Q17ZY7	High	Proline reductase PrdD OS=Clostridioides difficile (strain 630) OX=272563 GN=prdD PE=4 SV=2	10	16	0.709	0.977	1.377	0	63.616	59	10	189	10	1	0.975137	0.143854	4411.8	6218.9	4516.4
Q180V7	High	Transketolase, thiamine diphosphate binding subunit OS=Clostridioides difficile (strain 630) OX=272563 GN=tkt3 PE=4 SV=1	9	13	0.995	1.074	1.08	0	66.034	39	8	254	9	1	0.661002	0.365454	4405.9	4427.8	4100.5
Q181S6	High	Transcriptional regulator, sporulation initiation inhibitor, chromosome partitioning protein OS=Clostridioides difficile (strain 630) OX=272563 GN=soj PE=4 SV=1	7	19	0.84	1.076	1.281	0	106.215	44	7	581	7	0.976596	0.999999	0.474372	4391.6	5230.3	4083.2
Q183I0	High	Adenine phosphoribosyltransferase OS=Clostridioides difficile (strain 630) OX=272563 GN=apt PE=3 SV=1	6	14	0.977	0.77	0.788	0	76.843	48	6	431	6	1	0.999999	0.957911	4391.6	4493.9	5705
Q18BU3	High	Putative diguanylate kinase signaling protein OS=Clostridioides difficile (strain 630) OX=272563 GN=CD630_14210 PE=4 SV=1	14	18	0.956	1.062	1.111	0	55.039	19	14	154	14	1	0.999999	0.959592	4384.3	4586.2	4129.4
Q18A25	High	Putative ATP-dependent RNA helicase OS=Clostridioides difficile (strain 630) OX=272563 GN=CD630_08310 PE=4 SV=1	12	14	1.035	1.113	1.074	0	51.107	36	12	172	12	1	0.688683	0.865446	4379.9	4230	3936.7
Q187U2	High	Thiamine_BP domain-containing protein OS=Clostridioides difficile (strain 630) OX=272563 GN=CD630_19801 PE=4 SV=1	6	12	0.919	1.203	1.31	0	45.495	53	6	170	6	1	0.589315	0.121637	4379.2	4767.1	3638.8
Q186Z3	High	Putative lipoprotein OS=Clostridioides difficile (strain 630) OX=272563 GN=CD630_17810 PE=4 SV=1	16	19	0.916	1.38	1.506	0	81.697	42	16	373	16	1	0.415799	0.0432851	4370.4	4770.8	3167.6
Q184Q4	High	Transcriptional regulator, Xylose repressor OS=Clostridioides difficile (strain 630) OX=272563 GN=xylR PE=4 SV=1	9	13	0.937	1.148	1.225	0	51.995	25	9	233	9	1	0.655733	0.070209	4369.4	4665.3	3807.4
Q18A28	High	Aconitate hydratase (Citrate hydro-lyase) OS=Clostridioides difficile (strain 630) OX=272563 GN=acnB PE=4 SV=1	11	13	0.87	0.987	1.135	0	66.907	19	11	269	11	1	0.999999	0.307215	4365.6	5019	4422.8
Q18CA8	High	Transcriptional regulator CtsR OS=Clostridioides difficile (strain 630) OX=272563 GN=ctsR PE=3 SV=1	8	14	0.879	1.045	1.189	0	66.421	51	8	304	8	0.801024	0.999999	0.144821	4360.7	4961.7	4173.1
Q183N9	High	S-adenosylmethionine:tRNA ribosyltransferase-isomerase OS=Clostridioides difficile (strain 630) OX=272563 GN=queA PE=3 SV=1	12	24	0.924	0.915	0.99	0	78.927	41	12	465	12	0.814133	0.415799	0.803569	4356.5	4712.9	4758.8
Q18BH1	High	DUF448 domain-containing protein OS=Clostridioides difficile (strain 630) OX=272563 GN=CD630_13071 PE=4 SV=1	5	8	1.065	1.871	1.756	0	19.527	51	5	166	5	1	0.482327	0.246505	4354.3	4087.1	2327
Q181L0	High	ABC-type transport system, ATP-binding protein OS=Clostridioides difficile (strain 630) OX=272563 GN=CD630_36080 PE=4 SV=1	10	20	0.923	1.129	1.223	0	99.641	55	10	698	10	1	0.574117	0.141296	4353.4	4717.4	3857.4
Q18B25	High	Homoserine dehydrogenase OS=Clostridioides difficile (strain 630) OX=272563 GN=hom1 PE=3 SV=1	12	21	0.881	1.262	1.433	0	100.249	37	11	521	12	0.974276	0.574117	0.0621859	4351.3	4941.9	3449
Q18A64	High	ABC-type transport system, molybdenum-specific extracellular solute-binding protein OS=Clostridioides difficile (strain 630) OX=272563 GN=modA PE=1 SV=1	8	11	0.977	1.001	1.025	0	43.92	34	8	126	8	1	0.957439	0.532827	4338.9	4442.1	4335.3
Q186S0	High	Molybdenum cofactor biosynthesis protein MoaA OS=Clostridioides difficile (strain 630) OX=272563 GN=moaA PE=3 SV=1	9	10	0.958	1.272	1.328	0	40.008	28	8	145	9	1	0.655733	0.144234	4334.6	4526.6	3407.5
Q18CB5	High	Putative membrane protein OS=Clostridioides difficile (strain 630) OX=272563 GN=CD630_00300 PE=4 SV=1	14	17	1.073	1.121	1.045	0	81.733	21	12	325	14	1	0.661002	0.9865	4332.7	4038.5	3865.9
Q183N8	High	Holliday junction ATP-dependent DNA helicase RuvB OS=Clostridioides difficile (strain 630) OX=272563 GN=ruvB PE=3 SV=1	14	22	0.929	0.844	0.909	0	90.472	49	14	416	14	1	0.656823	0.807152	4328.6	4660.5	5126.9
Q189X3	High	Uncharacterized protein OS=Clostridioides difficile (strain 630) OX=272563 GN=CD630_07800 PE=4 SV=1	9	12	1.012	0.901	0.89	0	43.474	34	9	153	9	1	0.957439	0.874819	4318	4266.4	4794.2
Q18AP1	High	Uncharacterized protein OS=Clostridioides difficile (strain 630) OX=272563 GN=CD630_10390 PE=4 SV=1	11	16	0.901	0.984	1.092	0	65.087	49	11	239	11	0.801024	0.886271	0.504873	4317.2	4793.4	4388.4
Q183W3	High	Uncharacterized protein OS=Clostridioides difficile (strain 630) OX=272563 GN=CD630_28790 PE=4 SV=1	5	11	0.909	1.036	1.139	0	21.644	36	5	108	5	1	0.954105	0.999999	4316	4746.9	4166.8
Q182F3	High	Putative tRNA-nucleotidyltransferase/Poly(A) polymerase family member OS=Clostridioides difficile (strain 630) OX=272563 GN=CD630_24660 PE=3 SV=1	12	13	0.964	0.995	1.032	0	40.833	29	12	97	12	1	0.999999	0.999999	4309.9	4472.7	4331.9
Q185Q0	High	Transcriptional regulator, DeoR family OS=Clostridioides difficile (strain 630) OX=272563 GN=CD630_21110 PE=4 SV=1	7	13	0.967	1.019	1.054	0	45.087	27	7	237	7	1	0.999999	0.764223	4297.9	4446.8	4218.9
Q18B16	High	Methylglyoxal synthase OS=Clostridioides difficile (strain 630) OX=272563 GN=mgsA PE=3 SV=1	7	11	1.209	0.962	0.795	0	69.304	59	7	297	7	1	0.999999	0.686052	4296.6	3552.5	4468.6
Q18AL0	High	Glucosamine-6-phosphate deaminase OS=Clostridioides difficile (strain 630) OX=272563 GN=nagB PE=3 SV=1	10	16	0.826	1.11	1.343	0	82.667	49	10	334	10	1	0.797791	0.241078	4288.1	5190.8	3863.8
Q189X9	High	Putative sporulation protein YunB OS=Clostridioides difficile (strain 630) OX=272563 GN=yunB PE=4 SV=1	7	16	0.982	1.238	1.26	0	62.534	34	7	313	7	1	0.765665	0.360183	4287.1	4364.9	3463.5
Q187B8	High	Putative NADPH-dependent FMN reductase OS=Clostridioides difficile (strain 630) OX=272563 GN=CD630_18070 PE=4 SV=1	6	10	1.286	1.615	1.256	0	27.691	25	6	111	6	1	0.604489	0.999999	4284.3	3330.9	2652
Q18BF5	High	Putative small acid-soluble spore protein SASP OS=Clostridioides difficile (strain 630) OX=272563 GN=CD630_12900 PE=4 SV=1	4	21	1.268	0.789	0.622	0	53.741	70	4	426	4	1	0.999999	0.956315	4281.3	3375.7	5428.5
Q18BW2	High	Putative Ca++-chelating serine protease,SCP-like extracellular domain protein OS=Clostridioides difficile (strain 630) OX=272563 GN=CD630_14430 PE=4 SV=1	9	11	1.097	0.968	0.882	0	48.266	30	9	222	9	1	0.999999	0.999999	4278.5	3900.3	4422
Q180M0	High	Magnesium-transporting ATPase, P-type 1 Tn916-like, CTn7-Orf7 OS=Clostridioides difficile (strain 630) OX=272563 GN=mgtA PE=4 SV=1	12	12	0.998	1.044	1.046	0	55.193	14	12	277	12	1	0.720875	0.529623	4268.4	4277	4090.5
Q181K1	High	S-ribosylhomocysteine lyase OS=Clostridioides difficile (strain 630) OX=272563 GN=luxS PE=3 SV=1	6	10	1.111	1.007	0.906	0	27.199	40	6	128	6	1	0.999999	0.516737	4261.8	3836.6	4232.6
Q182H5	High	PTS system, fructose-like IIA component OS=Clostridioides difficile (strain 630) OX=272563 GN=CD630_24880 PE=4 SV=1	11	23	0.987	0.776	0.785	0	85.339	79	11	449	11	1	0.999999	0.967788	4252.3	4306.3	5482.6
Q187Z3	High	ABC-type transport system, multidrug-family ATP-binding protein OS=Clostridioides difficile (strain 630) OX=272563 GN=CD630_20240 PE=4 SV=1	10	19	0.851	1.014	1.192	0	74.56	41	10	222	10	0.848988	0.946475	0.088598	4250.2	4997	4193.5
Q18CN5	High	Peptide chain release factor 2 OS=Clostridioides difficile (strain 630) OX=272563 GN=prfB PE=3 SV=1	6	9	1.044	0.946	0.906	0	42.699	21	6	203	6	1	0.999999	0.999999	4244.5	4067.4	4487.4
Q187S4	High	Putative transcriptional regulator OS=Clostridioides difficile (strain 630) OX=272563 GN=CD630_19640 PE=4 SV=1	5	11	1.088	1.222	1.123	0	21.73	22	5	101	5	1	0.915156	0.938029	4244	3899.9	3471.6
Q189A4	High	Probable endonuclease 4 OS=Clostridioides difficile (strain 630) OX=272563 GN=nfo PE=3 SV=1	9	12	1.018	0.889	0.873	0	52.052	33	9	205	9	1	0.749553	0.513907	4239.8	4164.7	4771.2
Q189H4	High	Putative transcriptional regulator OS=Clostridioides difficile (strain 630) OX=272563 GN=CD630_06310 PE=4 SV=1	7	8	0.997	1.086	1.09	0	28.401	34	7	136	7	1	0.999999	0.950769	4238.3	4251.3	3901.6
Q18BE9	High	Transcriptional regulator, Fur family OS=Clostridioides difficile (strain 630) OX=272563 GN=fur PE=3 SV=1	10	28	0.933	0.749	0.803	0	65.371	66	10	320	10	1	0.624951	0.58415	4222.2	4525.3	5635.9
Q187U9	Medium	Major cold shock protein CspC OS=Clostridioides difficile (strain 630) OX=272563 GN=cspC1 PE=4 SV=1	1	7	1.004	0.864	0.86	0.015	2.714	9	0	30	1	1	0.999999	0.999999	4216.2	4198.1	4881.5
Q185I5	Medium	Cold shock protein D OS=Clostridioides difficile (strain 630) OX=272563 GN=cspD PE=4 SV=1	1	7	1.004	0.864	0.86	0.015	2.714	9	0	30	1	1	0.999999	0.999999	4216.2	4198.1	4881.5
Q18BU2	High	Transcriptional regulator, MerR family OS=Clostridioides difficile (strain 630) OX=272563 GN=CD630_14220 PE=4 SV=1	15	19	0.94	1.033	1.099	0	78.032	59	15	297	15	0.801024	0.999999	0.212016	4204.6	4474.6	4070.1
Q180Y4	High	Release factor glutamine methyltransferase OS=Clostridioides difficile (strain 630) OX=272563 GN=hemK PE=3 SV=1	9	13	0.941	0.936	0.996	0	43.305	39	9	185	9	1	0.716983	0.999999	4197.1	4462.4	4482.2
Q180T3	High	Cobalamin biosynthesis phosphoglycerate mutase CobC OS=Clostridioides difficile (strain 630) OX=272563 GN=cobC PE=4 SV=1	9	10	0.87	1.086	1.247	0	34.16	45	9	121	9	1	0.999999	0.310693	4196.7	4821.4	3865
Q180B0	High	Two-component response regulator OS=Clostridioides difficile (strain 630) OX=272563 GN=CD630_32650 PE=1 SV=1	5	9	0.87	1.163	1.337	0	25.591	20	5	106	5	1	0.482327	0.0658591	4185.2	4811.5	3599.4
Q186Z9	High	Putative exonuclease OS=Clostridioides difficile (strain 630) OX=272563 GN=CD630_17900 PE=4 SV=1	7	8	0.836	1.622	1.94	0	27.621	24	7	72	7	1	0.624951	0.217651	4183.7	5003.9	2578.9
Q183H2	High	Putative nitrilase/cyanide hydratase and apolipoprotein N-acyltransferase OS=Clostridioides difficile (strain 630) OX=272563 GN=CD630_27370 PE=4 SV=1	13	19	1.073	1.14	1.063	0	79.517	53	13	301	13	1	0.469618	0.794153	4166.8	3883.9	3655.2
Q18D18	High	Putative iron-containing alcohol dehydrogenase OS=Clostridioides difficile (strain 630) OX=272563 GN=CD630_02740 PE=4 SV=1	12	16	1.083	0.926	0.855	0	58.841	41	12	203	12	1	0.999999	0.849914	4151.6	3833	4481.1
Q181E7	High	Thymidylate kinase OS=Clostridioides difficile (strain 630) OX=272563 GN=tmk PE=3 SV=1	9	13	0.951	0.851	0.895	0	73.558	49	9	411	9	1	0.652189	0.865748	4147.3	4360.2	4870.7
Q18C24	High	ABC-type transport system, multidrug-family ATP-binding protein OS=Clostridioides difficile (strain 630) OX=272563 GN=CD630_15040 PE=4 SV=1	11	17	0.905	1.033	1.141	0	61.428	43	11	230	11	1	0.999999	0.47885	4147.2	4583.3	4016.4
Q18BG0	High	Transcriptional regulator, MarR family OS=Clostridioides difficile (strain 630) OX=272563 GN=CD630_12990 PE=4 SV=1	7	12	0.827	0.902	1.09	0	38.639	37	7	128	7	1	0.829182	0.999999	4145.6	5010.9	4596.9
Q180X5	High	Putative dCMP deaminase OS=Clostridioides difficile (strain 630) OX=272563 GN=CD630_34770 PE=4 SV=1	6	9	1.092	1.125	1.031	0	41.079	50	6	162	6	1	0.999999	0.999999	4144.1	3795.4	3682.1
Q5S4P9	High	Acd OS=Clostridioides difficile (strain 630) OX=272563 GN=acd PE=4 SV=1	11	17	0.942	0.989	1.05	0	62.344	23	11	234	11	1	0.999999	0.833419	4126.8	4378.7	4172.1
Q18A00	High	Transcriptional regulator, sigma-54-dependent OS=Clostridioides difficile (strain 630) OX=272563 GN=CD630_08060 PE=4 SV=1	12	12	0.95	1.29	1.358	0	55.371	27	11	177	12	1	0.595645	0.141244	4124.7	4340	3196.7
Q18AJ3	High	Putative D-3-phosphoglycerate dehydrogenase OS=Clostridioides difficile (strain 630) OX=272563 GN=serA PE=3 SV=1	10	14	0.777	0.938	1.207	0	48.69	35	10	243	10	0.560185	0.999999	0.208548	4117.5	5300.3	4390.6
Q18BF1	High	Putative pre-16S rRNA nuclease OS=Clostridioides difficile (strain 630) OX=272563 GN=CD630_12850 PE=3 SV=1	8	13	1.011	1.035	1.023	0	56.436	58	8	284	8	1	0.999999	0.875709	4116.5	4070.2	3979
Q184W0	High	4fe-4s binding domain protein OS=Clostridioides difficile (strain 630) OX=272563 GN=CD630_31230 PE=4 SV=1	8	9	1.093	0.876	0.801	0	35.579	30	8	165	8	1	0.688683	0.216112	4109.3	3761.2	4692.9
Q182L4	High	Uncharacterized protein OS=Clostridioides difficile (strain 630) OX=272563 GN=CD630_25280 PE=4 SV=1	5	11	0.803	1.301	1.621	0	31.404	22	5	126	5	0.974364	0.688948	0.070209	4103.3	5112.2	3153.1
Q18AL1	High	N-acetylglucosamine-6-phosphate deacetylase (GlcNAc 6-P deacetylase) OS=Clostridioides difficile (strain 630) OX=272563 GN=nagA PE=3 SV=2	11	18	0.958	1.003	1.047	0	71.299	38	10	236	11	1	0.999999	0.523424	4103.1	4284.7	4092.5
Q189U0	High	Putative membrane protein OS=Clostridioides difficile (strain 630) OX=272563 GN=CD630_07460 PE=4 SV=1	3	5	0.977	1.133	1.16	0	8.494	16	3	16	3	1	0.826527	0.286093	4097	4193.7	3616.4
Q18BA7	High	Ribonuclease 3 OS=Clostridioides difficile (strain 630) OX=272563 GN=rnc PE=3 SV=1	9	11	0.928	1.088	1.172	0	52.705	38	9	237	9	1	0.999999	0.868818	4096.1	4414.6	3766.5
Q184J6	High	Transcriptional regulator, IclR family OS=Clostridioides difficile (strain 630) OX=272563 GN=CD630_30050 PE=4 SV=1	12	22	0.893	1.063	1.191	0	67.987	48	12	366	12	1	0.999999	0.322042	4082.8	4573.1	3839.2
Q18BT0	High	Transcriptional regulator, sigma-54-dependent OS=Clostridioides difficile (strain 630) OX=272563 GN=CD630_14120 PE=4 SV=1	9	10	0.932	1.056	1.133	0	27.314	16	7	75	9	1	0.901101	0.47885	4053.7	4350	3839
Q180L1	High	Putative diguanylate kinase signaling protein OS=Clostridioides difficile (strain 630) OX=272563 GN=CD630_33650 PE=4 SV=1	11	15	0.937	0.984	1.051	0	71.38	38	11	257	11	1	0.999999	0.467332	4048.4	4321.8	4112.6
Q184B4	High	Transcriptional regulator, Phage-type OS=Clostridioides difficile (strain 630) OX=272563 GN=CD630_29270 PE=4 SV=2	14	20	0.798	1.166	1.46	0	54.231	34	14	170	14	0.801024	0.582128	0.0548637	4048.2	5071.7	3473.4
Q185Q5	High	Thioredoxin reductase OS=Clostridioides difficile (strain 630) OX=272563 GN=trxB2 PE=3 SV=1	12	19	0.922	1.2	1.301	0	86.512	57	12	651	12	1	0.839097	0.208548	4045.3	4386	3372.2
Q185J0	High	DUF364 domain-containing protein OS=Clostridioides difficile (strain 630) OX=272563 GN=CD630_23140 PE=4 SV=1	8	11	0.785	1.044	1.329	0	34.041	31	8	126	8	0.584284	0.795795	0.0583538	4043.5	5148.7	3873.1
Q18AK8	High	Putative NAD-dependent malic enzyme OS=Clostridioides difficile (strain 630) OX=272563 GN=CD630_10050 PE=4 SV=1	12	16	1.011	0.945	0.934	0	63.329	37	12	343	12	1	0.999999	0.999999	4036.3	3993	4273.4
Q18A73	High	Putative protease OS=Clostridioides difficile (strain 630) OX=272563 GN=CD630_08800 PE=4 SV=1	5	9	0.965	0.874	0.906	0	32.194	41	5	87	5	1	0.999999	0.675816	4033.2	4179.6	4612.8
Q18CH6	High	Protein translocase subunit SecY OS=Clostridioides difficile (strain 630) OX=272563 GN=SecY PE=3 SV=1	5	9	1	0.934	0.934	0	27.148	10	5	122	5	1	0.911611	0.620575	4025.2	4024.9	4308.8
Q181G2	High	Uncharacterized protein OS=Clostridioides difficile (strain 630) OX=272563 GN=CD630_35610 PE=4 SV=2	7	12	0.981	1.45	1.478	0	48.535	55	7	137	7	1	0.435418	0.0676785	4000.7	4078.4	2758.8
Q18A47	High	Uncharacterized protein OS=Clostridioides difficile (strain 630) OX=272563 GN=CD630_08460 PE=4 SV=1	8	17	0.871	0.962	1.105	0	63.293	29	8	297	8	0.350619	0.736099	0.173592	3999.5	4593.4	4158
Q18B44	High	Acyl carrier protein OS=Clostridioides difficile (strain 630) OX=272563 GN=acpP1 PE=3 SV=1	4	7	1.284	0.861	0.67	0	21.738	50	4	79	4	1	0.577916	0.070209	3995.8	3111.5	4643.5
Q186F7	High	PTS system, lactose/cellobiose-family IIB component OS=Clostridioides difficile (strain 630) OX=272563 GN=CD630_16020 PE=4 SV=1	4	11	0.829	0.973	1.173	0	33.702	39	4	261	4	1	0.840287	0.985162	3995.7	4819	4107.1
Q18CP4	High	4-hydroxyphenylacetate decarboxylase small subunit OS=Clostridioides difficile (strain 630) OX=272563 GN=hpdC PE=3 SV=1	4	6	1.232	1.079	0.876	0	34.616	61	4	202	4	0.388595	0.999999	0.14084	3994	3241.5	3702.2
Q180K2	High	Putative protease/amidase OS=Clostridioides difficile (strain 630) OX=272563 GN=CD630_33570 PE=4 SV=1	8	13	0.85	1.061	1.248	0	54.443	52	8	299	8	1	0.999999	0.865446	3980.9	4683.1	3753.3
Q180X8	High	Uracil phosphoribosyltransferase OS=Clostridioides difficile (strain 630) OX=272563 GN=upp PE=3 SV=1	10	18	1.14	0.915	0.803	0	63.598	56	10	310	10	1	0.720875	0.161752	3977.1	3488.3	4345.1
Q180W6	High	ATP hydrolase epsilon chain OS=Clostridioides difficile (strain 630) OX=272563 GN=atpC1 PE=3 SV=1	5	10	1.012	1.177	1.162	0	41.69	74	5	298	5	1	0.558243	0.321164	3968.3	3919.8	3372.9
Q182M7	High	Ribonuclease Z OS=Clostridioides difficile (strain 630) OX=272563 GN=rnz PE=3 SV=1	11	13	0.956	0.887	0.927	0	66.692	47	11	171	11	1	0.700659	0.999999	3965	4146.2	4470.6
Q183J8	High	Putative undecaprenyl pyrophosphate synthetase OS=Clostridioides difficile (strain 630) OX=272563 GN=uppS1 PE=4 SV=1	11	19	1.245	0.859	0.69	0	102.266	62	11	513	11	1	0.707513	0.226083	3939.3	3165	4584.4
Q181Y2	High	Flavin_Reduct domain-containing protein OS=Clostridioides difficile (strain 630) OX=272563 GN=CD630_23960 PE=4 SV=1	5	11	0.957	1.138	1.189	0	54.011	40	5	223	5	1	0.655733	0.474372	3935.2	4110.9	3456.5
Q18CV1	High	Uncharacterized protein OS=Clostridioides difficile (strain 630) OX=272563 GN=CD630_02140 PE=4 SV=1	5	8	1.063	1.557	1.464	0	54.13	61	5	281	5	1	0.464538	0.24849	3921.1	3688.6	2518.9
Q184L5	High	DUF2087 domain-containing protein OS=Clostridioides difficile (strain 630) OX=272563 GN=CD630_30260 PE=4 SV=1	7	9	1.051	1.041	0.99	0	42.865	27	7	230	7	1	0.999999	0.999999	3914.2	3723.5	3759.3
Q189V2	High	Putative nitroreductase OS=Clostridioides difficile (strain 630) OX=272563 GN=CD630_07560 PE=4 SV=1	4	8	0.914	1.226	1.342	0	33.883	31	4	167	4	1	0.543115	0.217627	3911.8	4281.5	3189.5
Q18BS0	High	TsaA-like domain-containing protein OS=Clostridioides difficile (strain 630) OX=272563 GN=CD630_13970 PE=4 SV=1	5	13	0.98	1.098	1.121	0	45.919	42	5	177	5	1	0.999999	0.999999	3905.6	3985.7	3556.8
Q185D2	High	Cupin domain protein OS=Clostridioides difficile (strain 630) OX=272563 GN=CD630_22590 PE=4 SV=1	5	9	1.1	1.361	1.237	0	44.797	45	5	329	5	1	0.541567	0.410344	3873.6	3520.5	2846.4
Q180B3	High	Putative magnesium transport ATPase, MgtC/SapB family OS=Clostridioides difficile (strain 630) OX=272563 GN=CD630_32700 PE=4 SV=1	8	18	0.958	1.121	1.17	0	49.819	34	8	172	8	1	0.646189	0.351786	3873	4043.1	3455.5
Q18CN6	High	Putative atp/gtp hydrolase OS=Clostridioides difficile (strain 630) OX=272563 GN=CD630_01490 PE=4 SV=1	6	10	0.812	0.729	0.899	0	26.631	37	6	155	6	1	0.80193	0.954025	3872.7	4770.7	5308.9
Q17ZV4	High	Methyltranfer_dom domain-containing protein OS=Clostridioides difficile (strain 630) OX=272563 GN=CD630_32120 PE=4 SV=1	11	15	0.916	0.967	1.055	0	40.013	41	10	176	11	1	0.802903	0.999999	3872	4226	4003.8
Q18B22	High	50S ribosomal protein L27 OS=Clostridioides difficile (strain 630) OX=272563 GN=rpmA PE=3 SV=1	6	16	0.974	1.146	1.177	0	43.505	59	6	374	6	1	0.496539	0.135223	3871.4	3976.6	3378.1
Q18CI2	High	Translation initiation factor IF-1 OS=Clostridioides difficile (strain 630) OX=272563 GN=infA PE=1 SV=1	4	17	1.198	1	0.834	0	51.344	71	4	377	4	0.801024	0.999999	0.304265	3863.4	3225	3865.1
Q181R7	High	DUF3343 domain-containing protein OS=Clostridioides difficile (strain 630) OX=272563 GN=CD630_36660 PE=4 SV=1	5	8	1.025	1.112	1.085	0	36.464	53	5	192	5	1	0.624951	0.799531	3862	3767.3	3473.2
Q188C2	High	Putative lipoprotein OS=Clostridioides difficile (strain 630) OX=272563 GN=CD630_20520 PE=4 SV=2	13	17	1.031	1.245	1.207	0	51.176	43	13	176	13	1	0.956298	0.999999	3856	3738.6	3097.4
Q187T1	High	Putative enzyme, cyclase family OS=Clostridioides difficile (strain 630) OX=272563 GN=CD630_19700 PE=4 SV=1	9	14	0.852	0.895	1.051	0	60.752	60	9	248	9	1	0.999999	0.759266	3855	4525.7	4307.3
Q181C1	High	Ribosomal RNA small subunit methyltransferase A OS=Clostridioides difficile (strain 630) OX=272563 GN=rsmA PE=3 SV=1	12	21	0.933	0.968	1.038	0	85.709	52	12	344	12	1	0.833741	0.9865	3853	4130	3978.5
Q189J8	High	ABC-type transport system, multidrug-family ATP-binding protein OS=Clostridioides difficile (strain 630) OX=272563 GN=CD630_06530 PE=4 SV=1	9	13	0.93	0.855	0.92	0	38.294	31	9	112	9	1	0.806482	0.807152	3849	4140.8	4501.6
Q187C7	High	1-acyl-sn-glycerol-3-phosphate acyltransferase OS=Clostridioides difficile (strain 630) OX=272563 GN=CD630_18170 PE=3 SV=1	11	28	0.991	1.184	1.194	0	83.731	60	11	406	11	1	0.68425	0.363089	3847.9	3881	3250.6
Q186N7	High	Transcriptional regulator, TetR family OS=Clostridioides difficile (strain 630) OX=272563 GN=CD630_16810 PE=4 SV=1	6	11	0.99	1.168	1.18	0	48.599	41	6	189	6	1	0.655733	0.405579	3847.6	3886.5	3293.7
Q181G5	High	Transcriptional regulator, GntR family OS=Clostridioides difficile (strain 630) OX=272563 GN=CD630_35650 PE=4 SV=1	11	12	0.901	0.931	1.034	0	36.652	44	11	135	11	1	0.999999	0.950198	3838.5	4261.6	4122.6
Q180Q8	High	UvrABC system protein C OS=Clostridioides difficile (strain 630) OX=272563 GN=uvrC PE=3 SV=1	14	16	0.973	1.042	1.071	0	70.099	25	14	257	14	1	0.999999	0.999999	3830.6	3936.9	3675.7
Q185L9	High	Transcriptional regulator, LysR family OS=Clostridioides difficile (strain 630) OX=272563 GN=CD630_23450 PE=3 SV=1	9	13	0.908	1.079	1.189	0	57.786	38	9	218	9	1	0.565401	0.0717728	3829.6	4217.6	3548.1
Q180H0	High	Uncharacterized protein OS=Clostridioides difficile (strain 630) OX=272563 GN=CD630_33250 PE=4 SV=1	9	15	0.866	1.014	1.17	0	50.255	37	9	130	9	1	0.999999	0.999999	3829.4	4421.2	3777.9
Q183G4	High	Uncharacterized protein OS=Clostridioides difficile (strain 630) OX=272563 GN=CD630_27300 PE=4 SV=1	8	15	0.979	1.082	1.105	0	27.026	54	8	142	8	1	0.991466	0.999999	3811.4	3892.4	3523.2
Q185U9	High	Putative GCN5-related N-acetyltransferase-like protein OS=Clostridioides difficile (strain 630) OX=272563 GN=CD630_21620 PE=1 SV=1	8	12	1.008	0.972	0.964	0	45.334	55	8	237	8	1	0.932601	0.786919	3809.6	3779.5	3919.8
Q18D77	High	Aldehyde-alcohol dehydrogenase OS=Clostridioides difficile (strain 630) OX=272563 GN=adhE PE=3 SV=1	21	32	0.972	1.062	1.092	0	95.693	28	13	411	21	1	0.999999	0.999999	3799.9	3908.1	3577.2
Q180L7	High	Putative recombinase Tn916-like, CTn7-Orf1 OS=Clostridioides difficile (strain 630) OX=272563 GN=CD630_33700 PE=1 SV=1	13	15	0.949	0.886	0.934	0	76.978	27	13	266	13	1	0.464538	0.521546	3788.5	3991.7	4274.2
Q189G1	High	Transcriptional regulator, TetR family OS=Clostridioides difficile (strain 630) OX=272563 GN=CD630_06150 PE=4 SV=1	7	8	1.046	1.2	1.147	0	20.663	28	7	68	7	1	0.956298	0.999473	3778.4	3611.1	3148.7
Q18AM5	High	ABC-type transport system,spermidine/putrescine solute-binding protein OS=Clostridioides difficile (strain 630) OX=272563 GN=potD PE=4 SV=1	10	11	1.053	1.026	0.974	0	51.47	37	10	177	10	1	0.999999	0.800667	3777.4	3585.9	3680
Q18BY7	High	ABC-type transport system, ATP-binding protein OS=Clostridioides difficile (strain 630) OX=272563 GN=CD630_14660 PE=4 SV=1	9	11	0.983	0.952	0.968	0	53.958	48	9	225	9	1	0.851563	0.906971	3775	3838.4	3965.3
Q185B2	High	Putative N-acetylmannosamine-6-phosphate 2-epimerase OS=Clostridioides difficile (strain 630) OX=272563 GN=nanE PE=3 SV=1	9	15	0.877	0.829	0.945	0	73.742	43	9	285	9	1	0.854893	0.999999	3767.8	4294.5	4545.4
Q181E2	High	Spore maturation protein A OS=Clostridioides difficile (strain 630) OX=272563 GN=spmA PE=4 SV=1	4	7	0.986	1.088	1.103	0	19.22	17	4	71	4	1	0.700659	0.355845	3762.9	3817.3	3459.4
Q18B70	High	Acetyltransferase CD1211 OS=Clostridioides difficile (strain 630) OX=272563 GN=CD630_12110 PE=4 SV=1	7	10	0.961	1.087	1.131	0	45.93	46	7	207	7	1	0.64318	0.117897	3761.8	3913.7	3460.2
Q182F6	High	Germination protease OS=Clostridioides difficile (strain 630) OX=272563 GN=gpr PE=3 SV=1	11	14	1.043	0.997	0.955	0	68.513	44	11	243	11	1	0.999999	0.999999	3753.1	3597.5	3766
Q184U0	High	PTS system, glucose-like IIA component OS=Clostridioides difficile (strain 630) OX=272563 GN=CD630_31030 PE=4 SV=1	7	15	1.089	1.196	1.099	0	54.408	47	7	352	7	1	0.80883	0.954193	3749.8	3444.1	3134.9
Q183A0	High	PTS system, glucose-specific IIBC component OS=Clostridioides difficile (strain 630) OX=272563 GN=ptsG-BC PE=4 SV=1	9	14	0.952	0.845	0.888	0	51.38	19	9	231	9	1	0.999999	0.999999	3742.3	3931.6	4427.1
Q181L7	High	DUF2268 domain-containing protein OS=Clostridioides difficile (strain 630) OX=272563 GN=CD630_36170 PE=4 SV=1	6	8	0.947	1.069	1.13	0	25.772	23	6	54	6	1	0.999999	0.480526	3739.2	3949.4	3496.6
Q181M2	High	Pentapeptide repeat protein OS=Clostridioides difficile (strain 630) OX=272563 GN=CD630_36210 PE=4 SV=1	7	11	1.003	0.998	0.994	0	42.281	27	7	149	7	1	0.765665	0.849532	3734.1	3721.1	3742.4
Q18CY2	High	Putative nucleoside triphosphate transferase OS=Clostridioides difficile (strain 630) OX=272563 GN=CD630_02420 PE=4 SV=1	9	17	0.891	0.971	1.09	0	57.949	43	9	315	9	1	0.994793	0.999999	3726.5	4182.8	3837.6
Q183D9	High	Putative amidohydrolase OS=Clostridioides difficile (strain 630) OX=272563 GN=CD630_27050 PE=4 SV=1	13	21	1.087	1.098	1.01	0	79.057	35	12	330	13	1	0.999999	0.849914	3722.8	3425.3	3391.4
Q184N2	High	Transcriptional regulator, RpiR family OS=Clostridioides difficile (strain 630) OX=272563 GN=CD630_30440 PE=4 SV=1	10	17	0.948	1.222	1.289	0	43.852	37	10	94	10	1	0.435418	0.0621859	3713.5	3917.7	3039.3
Q182N3	High	Endoglucanase (Cellulase) OS=Clostridioides difficile (strain 630) OX=272563 GN=CD630_25460 PE=3 SV=1	13	18	1.014	1.186	1.17	0	56.741	35	13	170	13	1	0.688683	0.46833	3711.2	3660.7	3129.2
Q18DC7	High	6-phospho-beta-glucosidase, bglA OS=Clostridioides difficile (strain 630) OX=272563 GN=bglA PE=3 SV=1	11	14	0.903	1.317	1.458	0	43.758	22	9	139	11	1	0.601362	0.070209	3701.2	4098.6	2811
Q18C46	High	ABC-type transport system, permease OS=Clostridioides difficile (strain 630) OX=272563 GN=CD630_15270 PE=4 SV=1	6	12	0.997	1.225	1.229	0	42.026	19	6	210	6	1	0.482327	0.278759	3698.6	3710.1	3019.7
Q185F5	High	Transcriptional regulator, GntR family OS=Clostridioides difficile (strain 630) OX=272563 GN=CD630_22850 PE=4 SV=1	12	15	1.004	0.921	0.917	0	72.857	34	12	243	12	1	0.601501	0.522316	3693.4	3676.9	4011.2
Q18B14	High	Uncharacterized protein OS=Clostridioides difficile (strain 630) OX=272563 GN=CD630_11550 PE=4 SV=1	6	10	0.862	0.985	1.142	0	41.735	25	6	114	6	1	0.999999	0.999999	3692.5	4283.2	3750.4
Q182R8	High	Putative phosphatase, 2C family OS=Clostridioides difficile (strain 630) OX=272563 GN=stp PE=4 SV=1	7	11	0.981	1.115	1.136	0	47.357	41	7	185	7	1	0.907286	0.550259	3690.3	3761.9	3310.4
Q18CD4	High	Mini-ribonuclease 3 OS=Clostridioides difficile (strain 630) OX=272563 GN=mrnC PE=3 SV=1	5	9	1.133	1.247	1.1	0	29.454	35	5	107	5	1	0.919811	0.999999	3687.1	3254.3	2957.8
Q186Q5	High	6,7-dimethyl-8-ribityllumazine synthase OS=Clostridioides difficile (strain 630) OX=272563 GN=ribH PE=3 SV=1	7	13	0.954	1.077	1.128	0	63.099	67	7	157	7	1	0.904116	0.424675	3679.9	3856.2	3417.7
Q183A2	High	Putative Na(+)/H(+) antiporter OS=Clostridioides difficile (strain 630) OX=272563 GN=CD630_26691 PE=4 SV=1	11	15	1.181	1.095	0.927	0	59.193	16	11	254	11	1	0.650896	0.999999	3673.6	3110.6	3354.5
Q189C3	High	Transcriptional regulator, TetR family OS=Clostridioides difficile (strain 630) OX=272563 GN=CD630_05810 PE=4 SV=2	7	11	0.841	1.091	1.298	0	37.888	34	7	137	7	1	0.751936	0.117271	3673.2	4368.3	3365.4
Q182M2	High	Two-component sensor histidine kinase OS=Clostridioides difficile (strain 630) OX=272563 GN=CD630_25350 PE=4 SV=2	16	19	0.896	1.022	1.14	0	73	41	15	175	16	1	0.64318	0.117271	3670.6	4095.6	3591.9
Q18BE0	High	Putative replication-associated recombination protein a rara OS=Clostridioides difficile (strain 630) OX=272563 GN=CD630_12760 PE=4 SV=2	13	18	0.938	0.822	0.877	0	56.006	32	13	210	13	1	0.415799	0.185201	3668.6	3912.8	4460.6
Q185M0	High	Putative membrane protein OS=Clostridioides difficile (strain 630) OX=272563 GN=CD630_23460 PE=4 SV=2	5	8	0.979	1.167	1.192	0	41.973	41	5	176	5	1	0.839097	0.523424	3663.5	3741.6	3140
Q18AM4	High	Putative transcriptional regulator, HTH OS=Clostridioides difficile (strain 630) OX=272563 GN=CD630_10230 PE=4 SV=1	7	11	0.924	0.992	1.073	0	31.745	40	7	123	7	1	0.999999	0.764223	3644.4	3942.6	3673
Q185I4	High	ABC-type transport system, molybdenum-like extracellular solute-binding protein OS=Clostridioides difficile (strain 630) OX=272563 GN=CD630_23110 PE=4 SV=1	10	13	0.949	1.038	1.094	0	43.912	40	10	166	10	1	0.859303	0.241078	3634.9	3831.1	3501.6
Q184V9	High	Putative flavodoxin/nitric oxide synthase OS=Clostridioides difficile (strain 630) OX=272563 GN=CD630_31210 PE=4 SV=1	9	19	0.982	0.973	0.99	0	57.686	34	9	225	9	1	0.999999	0.999999	3629.5	3695.4	3731.2
Q186S2	High	Putative molybdenum cofactor sulfurase OS=Clostridioides difficile (strain 630) OX=272563 GN=CD630_17150 PE=4 SV=1	6	10	1.038	1.173	1.131	0	31.567	52	6	132	6	1	0.574117	0.28222	3627.5	3495	3091.4
Q180J7	High	Putative tRNA-binding protein OS=Clostridioides difficile (strain 630) OX=272563 GN=CD630_33540 PE=4 SV=1	8	9	0.92	1.044	1.135	0	34.708	30	8	127	8	0.976596	0.840462	0.088598	3601.9	3916.6	3450.5
Q181E4	High	Transcriptional regulator, AsnC/Lrp family OS=Clostridioides difficile (strain 630) OX=272563 GN=CD630_35440 PE=4 SV=1	7	15	1.04	1.103	1.061	0	53.105	49	7	232	7	1	0.623018	0.790943	3601.1	3463.8	3265.9
Q18CP3	High	4-hydroxyphenylacetate decarboxylase activating enzyme OS=Clostridioides difficile (strain 630) OX=272563 GN=hpdA PE=3 SV=1	8	13	1.012	0.88	0.869	0	68.991	36	8	370	8	1	0.624951	0.428241	3588.2	3544.7	4077.2
Q187Z1	High	Uncharacterized protein OS=Clostridioides difficile (strain 630) OX=272563 GN=CD630_20210 PE=4 SV=1	13	24	0.679	0.878	1.292	0	80.731	57	13	350	13	0.350619	0.999999	0.0898797	3586.7	5278.7	4086.9
Q18AQ2	High	Putative oligonucleotide binding protein possibly involved in recognition/discrimination or editing of prolyl-tRNA OS=Clostridioides difficile (strain 630) OX=272563 GN=CD630_10530 PE=4 SV=1	5	12	0.799	0.964	1.206	0	31.43	64	5	144	5	0.974364	0.875786	0.807606	3579.4	4478.5	3712.9
Q18AD6	High	Putative phage protein OS=Clostridioides difficile (strain 630) OX=272563 GN=CD630_09390 PE=4 SV=1	3	4	1.235	0.774	0.626	0	10.495	34	3	62	3	1	0.999999	0.845278	3577.7	2896.7	4625.3
Q180Y0	High	Protein-tyrosine phosphatase reductase OS=Clostridioides difficile (strain 630) OX=272563 GN=CD630_34810 PE=3 SV=1	6	9	1.036	1.056	1.02	0	43.541	46	6	240	6	1	0.999999	0.999999	3548.7	3425.6	3359.6
Q183T1	High	Uncharacterized protein OS=Clostridioides difficile (strain 630) OX=272563 GN=CD630_28480 PE=4 SV=1	10	13	0.936	0.86	0.918	0	51.065	41	10	225	10	1	0.563984	0.833419	3544.5	3785.4	4122.4
Q185E4	High	TYR_PHOSPHATASE_2 domain-containing protein OS=Clostridioides difficile (strain 630) OX=272563 GN=CD630_22720 PE=4 SV=1	7	10	0.912	1.01	1.107	0	39.685	34	7	179	7	1	0.999999	0.999999	3538.9	3879.2	3503
Q187Q3	High	Uncharacterized protein OS=Clostridioides difficile (strain 630) OX=272563 GN=CD630_19430 PE=4 SV=1	4	9	1.054	0.899	0.853	0	40.485	50	4	244	4	1	0.999999	0.918718	3536	3355.5	3935.2
Q182D5	High	30S ribosomal protein S21 OS=Clostridioides difficile (strain 630) OX=272563 GN=rpsU PE=3 SV=1	6	13	1.044	0.848	0.812	0	33.818	58	6	132	6	1	0.999999	0.999999	3533.8	3385.2	4169.4
Q18CX1	High	Flagellar protein FliS2 OS=Clostridioides difficile (strain 630) OX=272563 GN=fliS2 PE=4 SV=1	8	16	1.117	0.965	0.864	0	32.267	57	8	101	8	1	0.999999	0.658037	3523	3153.4	3651.9
Q188W9	High	Two-component sensor histidine kinase OS=Clostridioides difficile (strain 630) OX=272563 GN=CD630_05200 PE=4 SV=1	11	15	0.965	1.057	1.095	0	69.575	23	11	247	11	1	0.650896	0.273157	3519.5	3648.1	3330.1
Q181K9	High	Ferredoxin OS=Clostridioides difficile (strain 630) OX=272563 GN=CD630_36051 PE=4 SV=1	1	3	0.871	1.114	1.279	0	20.939	23	1	157	1	1	0.909393	0.801932	3512.1	4031.4	3152.1
Q184T3	High	6-phospho-beta-glucosidase, bglA3 OS=Clostridioides difficile (strain 630) OX=272563 GN=bglA3 PE=3 SV=1	12	14	0.975	1.134	1.163	0	59.203	29	10	155	12	1	0.806482	0.459674	3511.3	3600.4	3095.6
Q180F7	High	Putative oxidoreductase, Fe-S subunit OS=Clostridioides difficile (strain 630) OX=272563 GN=hydN1 PE=4 SV=1	6	8	0.931	1.098	1.179	0	21.363	32	6	72	6	1	0.989791	0.556845	3508.5	3768.7	3195.2
Q183A3	High	Transcription antiterminator, licT family OS=Clostridioides difficile (strain 630) OX=272563 GN=CD630_26680 PE=4 SV=1	10	16	0.986	1.226	1.243	0	49.421	34	9	276	10	1	0.54732	0.115443	3508.4	3559	2862.2
Q18D65	High	Putative ATPase OS=Clostridioides difficile (strain 630) OX=272563 GN=CD630_03220 PE=4 SV=1	6	8	1.029	1.267	1.231	0	28.253	19	6	73	6	1	0.656823	0.471649	3507.7	3408.4	2769.2
Q189A0	High	Putative RNA methyltransferase OS=Clostridioides difficile (strain 630) OX=272563 GN=CD630_05530 PE=3 SV=1	8	9	0.963	0.867	0.9	0	36.081	20	8	180	8	1	0.514257	0.513907	3505.3	3638.5	4042.6
Q18A70	High	ABC-type transport system, sugar-family ATP-binding protein OS=Clostridioides difficile (strain 630) OX=272563 GN=CD630_08770 PE=4 SV=1	4	6	0.946	1.337	1.414	0	21.311	13	4	128	4	1	0.415361	0.0548637	3505.2	3706.5	2622.1
Q18BT3	High	Putative oxidoreductase, Fe-S subunit OS=Clostridioides difficile (strain 630) OX=272563 GN=CD630_14140 PE=4 SV=1	10	14	0.914	1.052	1.151	0	68.503	29	10	263	10	1	0.954105	0.175197	3504.5	3834.3	3332.6
Q181Y7	High	Deoxyuridine 5'-triphosphate nucleotidohydrolase OS=Clostridioides difficile (strain 630) OX=272563 GN=dut PE=3 SV=1	8	11	1.163	1.067	0.918	0	60.352	67	8	242	8	1	0.975137	0.999999	3495.3	3004.6	3274.4
Q186D5	High	Histidinol dehydrogenase OS=Clostridioides difficile (strain 630) OX=272563 GN=hisD PE=3 SV=1	11	16	0.996	0.864	0.867	0	66.786	34	11	199	11	1	0.688683	0.248684	3495.1	3508.2	4045.2
Q188V4	High	Putative conjugative transposon protein Tn5397,CTn3-Orf8 OS=Clostridioides difficile (strain 630) OX=272563 GN=CD630_05101 PE=4 SV=1	3	16	0.797	0.982	1.232	0	44.714	51	3	497	3	1	0.999999	0.686052	3492.6	4382.3	3557.2
Q182T5	High	Bifunctional protein PyrR OS=Clostridioides difficile (strain 630) OX=272563 GN=pyrR PE=3 SV=1	8	11	0.986	1.002	1.016	0	49.66	47	8	160	8	1	0.932982	0.999999	3490.9	3542	3485.2
Q187V9	High	Transcriptional regulator, AraC family OS=Clostridioides difficile (strain 630) OX=272563 GN=CD630_19960 PE=4 SV=1	15	19	0.905	1.029	1.137	0	93.83	33	15	381	15	0.801024	0.999999	0.088598	3490.7	3855.6	3392.1
Q18AZ1	High	Lactoylglutathione lyase OS=Clostridioides difficile (strain 630) OX=272563 GN=gloA PE=4 SV=1	3	9	1.06	1.148	1.083	0	22.002	38	3	107	3	1	0.999999	0.999999	3474.8	3277.5	3027.7
Q185A8	High	Uncharacterized protein OS=Clostridioides difficile (strain 630) OX=272563 GN=CD630_22380 PE=4 SV=1	6	11	0.968	1.074	1.11	0	37.39	44	6	187	6	1	0.999999	0.999999	3474.6	3590.9	3236.4
Q186W6	High	Putative radical SAM superfamily protein OS=Clostridioides difficile (strain 630) OX=272563 GN=CD630_17580 PE=4 SV=1	9	12	0.828	1.015	1.225	0	43.873	30	9	197	9	0.575116	0.999999	0.170599	3474.2	4193.3	3423.3
Q189U3	High	DNA helicase OS=Clostridioides difficile (strain 630) OX=272563 GN=CD630_07490 PE=3 SV=1	15	20	0.919	0.951	1.035	0	68.794	23	15	188	15	0.801024	0.720875	0.74926	3464	3769.3	3642.4
Q17ZX6	High	Hypoxanthine phosphoribosyltransferase OS=Clostridioides difficile (strain 630) OX=272563 GN=hpt1 PE=3 SV=1	7	8	0.937	0.993	1.06	0	28.456	41	7	56	7	1	0.999999	0.999999	3450.8	3681.8	3474.2
Q182R6	High	3-oxoacyl-[acyl-carrier-protein] reductase (3-ketoacyl-acyl carrier protein reductase) OS=Clostridioides difficile (strain 630) OX=272563 GN=fabG PE=4 SV=1	7	11	0.958	1.149	1.199	0	28.62	29	7	146	7	1	0.464538	0.0583538	3434	3584.2	2988.9
Q183X1	High	Transcriptional regulator, GntR family OS=Clostridioides difficile (strain 630) OX=272563 GN=CD630_28850 PE=4 SV=1	9	12	0.895	1.158	1.295	0	68.419	52	9	238	9	1	0.999999	0.345664	3432.9	3837.7	2964.1
Q184H2	High	Putative CRISPR-associated Cas5 family protein OS=Clostridioides difficile (strain 630) OX=272563 GN=CD630_29790 PE=4 SV=1	7	10	0.832	1.097	1.319	0	37.585	37	7	142	7	1	0.999999	0.261093	3431.2	4126	3127.7
Q186C5	High	Transposase-like protein B OS=Clostridioides difficile (strain 630) OX=272563 GN=tlpB4 PE=4 SV=1	11	15	0.838	1.106	1.32	0	48.768	27	1	171	11	0.801024	0.999999	0.145968	3428.2	4091.5	3099
Q18C19	High	Transposase-like protein B OS=Clostridioides difficile (strain 630) OX=272563 GN=tlpB3 PE=4 SV=1	10	14	0.838	1.106	1.32	0	46.509	23	1	171	10	0.801024	0.999999	0.145968	3428.2	4091.5	3099
Q182P1	High	Transposase-like protein B OS=Clostridioides difficile (strain 630) OX=272563 GN=tlpB9 PE=4 SV=1	11	15	0.838	1.106	1.32	0	48.768	26	1	171	11	0.801024	0.999999	0.145968	3428.2	4091.5	3099
Q187D0	High	Transposase-like protein B OS=Clostridioides difficile (strain 630) OX=272563 GN=tlpB7 PE=4 SV=1	10	14	0.838	1.106	1.32	0	46.509	24	1	171	10	0.801024	0.999999	0.145968	3428.2	4091.5	3099
Q186S7	High	Transposase-like protein B OS=Clostridioides difficile (strain 630) OX=272563 GN=tlpB6 PE=4 SV=1	10	14	0.838	1.106	1.32	0	45.535	23	0	171	10	0.801024	0.999999	0.145968	3428.2	4091.5	3099
Q18B04	High	Cell shape-determining protein MreC OS=Clostridioides difficile (strain 630) OX=272563 GN=mreC PE=3 SV=1	9	12	1.079	0.843	0.781	0	41.125	35	9	172	9	1	0.822521	0.312149	3425.7	3175.9	4064.3
Q183T8	High	D-alanyl carrier protein OS=Clostridioides difficile (strain 630) OX=272563 GN=dltC PE=3 SV=1	3	6	0.991	0.72	0.726	0	26.644	30	3	89	3	1	0.700659	0.480044	3414.3	3443.8	4740.4
Q180X2	High	ATP synthase subunit a OS=Clostridioides difficile (strain 630) OX=272563 GN=atpA2 PE=3 SV=1	2	7	0.941	1.103	1.172	0	10.026	6	2	54	2	1	0.574117	0.104191	3404.4	3618	3087
Q187B2	High	Putative membrane protein OS=Clostridioides difficile (strain 630) OX=272563 GN=CD630_18010 PE=4 SV=1	4	10	1.044	1.235	1.183	0	30.095	12	4	131	4	1	0.464538	0.271826	3395.7	3251.8	2749.4
Q188W2	High	Transcription antiterminator OS=Clostridioides difficile (strain 630) OX=272563 GN=CD630_05160 PE=4 SV=1	12	15	1.018	1.078	1.059	0	47.156	12	11	121	12	1	0.92054	0.999999	3390	3329.9	3144.2
Q18CS9	High	Transcriptional regulator, LysR family OS=Clostridioides difficile (strain 630) OX=272563 GN=CD630_01890 PE=3 SV=1	13	14	0.962	1.152	1.198	0	45.227	40	13	176	13	1	0.517613	0.144234	3383.1	3517.8	2936.3
Q18D36	High	Uncharacterized protein OS=Clostridioides difficile (strain 630) OX=272563 GN=CD630_02960 PE=4 SV=1	5	15	1.231	0.966	0.785	0	47.619	64	5	323	5	1	0.999999	0.999999	3380.1	2746	3498.2
Q18B94	High	Putative site-specific recombinase OS=Clostridioides difficile (strain 630) OX=272563 GN=CD630_12310 PE=4 SV=1	12	15	1	0.987	0.986	0	62.527	26	11	199	12	1	0.935731	0.849914	3374.3	3373.4	3420.1
Q184V1	High	6-phospho-beta-glucosidase, bglA4 OS=Clostridioides difficile (strain 630) OX=272563 GN=bglA4 PE=3 SV=1	13	18	0.935	1.135	1.214	0	71.945	33	13	252	13	1	0.601501	0.106863	3374.2	3609.2	2973
Q18D63	High	Cobalt transport protein CbiM OS=Clostridioides difficile (strain 630) OX=272563 GN=cbiM PE=3 SV=1	1	5	1.087	0.908	0.835	0	7.279	3	1	113	1	1	0.822521	0.372934	3371.2	3100	3712.3
Q182Z9	Low	Transcriptional regulator, AraC family OS=Clostridioides difficile (strain 630) OX=272563 GN=CD630_26650 PE=4 SV=1	1	4	1.219	1.494	1.225	0.058	1.499	2	1	25	1	1	0.615067	0.938029	3357.5	2754.8	2248
Q186P6	High	Thioredoxin OS=Clostridioides difficile (strain 630) OX=272563 GN=trxA PE=3 SV=1	5	11	1.054	0.957	0.908	0	37.884	57	5	113	5	1	0.650896	0.356319	3347.1	3175.4	3497.5
Q18BD9	High	Putative acetyltransferase OS=Clostridioides difficile (strain 630) OX=272563 GN=CD630_12770 PE=4 SV=1	7	9	0.887	0.97	1.093	0	50.128	30	7	245	7	0.484645	0.932982	0.217987	3342.6	3766.7	3446.3
Q18AZ0	High	Dephospho-CoA kinase OS=Clostridioides difficile (strain 630) OX=272563 GN=coaE PE=3 SV=1	8	9	0.997	1.389	1.393	0	31.147	33	8	123	8	1	0.601501	0.270231	3327.2	3336.9	2395.2
Q182S0	High	Probable dual-specificity RNA methyltransferase RlmN OS=Clostridioides difficile (strain 630) OX=272563 GN=rlmN PE=3 SV=1	10	15	0.965	0.996	1.032	0	74.03	34	10	207	10	1	0.982112	0.761594	3327	3447.7	3339.9
Q182S5	High	Primosomal protein N' OS=Clostridioides difficile (strain 630) OX=272563 GN=priA PE=3 SV=1	15	20	0.926	1.176	1.269	0	81.368	21	14	318	15	1	0.582128	0.0625647	3324.9	3589.2	2828.1
Q188N1	High	Transcriptional regulator, sigma-54-dependent OS=Clostridioides difficile (strain 630) OX=272563 GN=CD630_04410 PE=4 SV=1	12	12	0.896	1.045	1.166	0	38.326	26	12	142	12	0.534524	0.999999	0.0748032	3313.3	3697.5	3169.8
Q18BC0	High	Ribosome biogenesis GTPase A OS=Clostridioides difficile (strain 630) OX=272563 GN=CD630_12580 PE=3 SV=1	12	20	0.979	1.019	1.041	0	65.756	43	11	251	12	1	0.999999	0.982007	3312.9	3383.6	3251.6
Q18BK8	High	Transcriptional regulator, PadR family OS=Clostridioides difficile (strain 630) OX=272563 GN=CD630_13450 PE=4 SV=1	5	7	0.938	1.073	1.143	0	40.819	60	5	229	5	1	0.808716	0.339096	3310.9	3527.9	3086
Q18C76	High	Putative polysaccharide deacetylase OS=Clostridioides difficile (strain 630) OX=272563 GN=CD630_15560 PE=4 SV=1	8	14	1.019	1.034	1.015	0	48.668	32	8	200	8	1	0.999999	0.999999	3306.6	3246.2	3196.7
Q188R4	High	UDG domain-containing protein OS=Clostridioides difficile (strain 630) OX=272563 GN=CD630_04750 PE=4 SV=1	9	11	0.867	1.057	1.22	0	41.604	52	9	126	9	1	0.768762	0.198283	3303.8	3811.5	3124.6
Q189N0	High	50S ribosomal protein L35 OS=Clostridioides difficile (strain 630) OX=272563 GN=rpmI PE=3 SV=1	2	8	1.016	1.049	1.032	0	11.972	27	2	169	2	1	0.627149	0.826555	3302.9	3250.5	3148.9
Q18A53	High	Maltose-6'-phosphate glucosidase OS=Clostridioides difficile (strain 630) OX=272563 GN=CD630_08640 PE=3 SV=1	11	15	0.866	1.081	1.249	0	49.517	26	11	214	11	1	0.599765	0.114529	3291.2	3801.2	3044.5
Q183C3	High	Putative lipoprotein OS=Clostridioides difficile (strain 630) OX=272563 GN=CD630_26890 PE=4 SV=1	10	15	0.882	0.885	1.004	0	64.107	27	9	196	10	1	0.688683	0.999999	3289.3	3730.3	3715.4
Q182S6	High	DNA-directed RNA polymerase subunit omega OS=Clostridioides difficile (strain 630) OX=272563 GN=rpoZ PE=3 SV=1	4	12	0.921	1.016	1.103	0	48.209	50	4	329	4	1	0.999999	0.999999	3258.8	3538.9	3208.6
Q186H2	High	Putative diguanylate kinase signaling protein OS=Clostridioides difficile (strain 630) OX=272563 GN=CD630_16160 PE=4 SV=1	13	17	1.234	1.284	1.04	0	61.511	28	12	240	13	1	0.482327	0.759984	3256.4	2638.6	2536.1
Q189C8	High	Putative pyruvate phosphate dikinase,PEP/pyruvate-binding OS=Clostridioides difficile (strain 630) OX=272563 GN=CD630_05820 PE=4 SV=2	14	18	1.031	1.08	1.048	0	102.804	25	14	445	14	1	0.853642	0.410344	3251.7	3155.3	3011.8
Q188B3	High	Two-component response regulator OS=Clostridioides difficile (strain 630) OX=272563 GN=CD630_20470 PE=4 SV=1	6	9	1.015	1.231	1.213	0	21.79	23	6	96	6	1	0.543115	0.226083	3247.8	3199.9	2638.2
Q18B29	High	Putative membrane protein OS=Clostridioides difficile (strain 630) OX=272563 GN=CD630_11680 PE=4 SV=1	4	6	0.935	1.017	1.088	0	13.878	8	4	75	4	1	0.990735	0.756041	3246.2	3473.2	3191.1
Q18B00	High	Ion-translocating oxidoreductase complex subunit D OS=Clostridioides difficile (strain 630) OX=272563 GN=rnfD PE=3 SV=1	3	6	1.108	1.074	0.969	0	22.309	8	3	135	3	1	0.999999	0.614858	3239.2	2924.3	3017.1
Q181Z1	High	Transcriptional regulator, MarR family OS=Clostridioides difficile (strain 630) OX=272563 GN=CD630_24050 PE=4 SV=1	7	11	1.026	0.889	0.866	0	43.687	40	7	215	7	1	0.999999	0.872761	3238	3157.4	3643.9
Q18CG6	High	50S ribosomal protein L24 OS=Clostridioides difficile (strain 630) OX=272563 GN=rplX PE=3 SV=2	4	8	1.206	1.721	1.427	0	26.361	40	4	121	4	0.974276	0.350308	0.226083	3230.7	2679.3	1877.1
Q18C75	High	Putative amino acid permease OS=Clostridioides difficile (strain 630) OX=272563 GN=CD630_15550 PE=4 SV=2	3	4	0.919	1.095	1.191	0	5.81	5	3	25	3	1	0.578404	0.150299	3230.6	3514.4	2949.9
Q184B7	High	Putative phage protein OS=Clostridioides difficile (strain 630) OX=272563 GN=CD630_09420 PE=4 SV=1	3	11	1.021	0.879	0.861	0	30.247	61	3	193	3	1	0.906294	0.553622	3228.6	3162.4	3673.5
Q186N9	High	Putative nucleoside hydrolase, IUNH family OS=Clostridioides difficile (strain 630) OX=272563 GN=iunH PE=4 SV=1	8	16	1.122	0.867	0.772	0	73.478	36	8	351	8	1	0.999999	0.673391	3226.5	2875.9	3723.2
Q186W3	High	Peptide deformylase OS=Clostridioides difficile (strain 630) OX=272563 GN=def1 PE=3 SV=1	5	7	1.067	1.258	1.179	0	26.391	30	5	77	5	1	0.482475	0.365383	3226.1	3022.6	2563.6
Q189T8	High	Transcriptional regulator, DeoR family OS=Clostridioides difficile (strain 630) OX=272563 GN=CD630_07430 PE=4 SV=1	9	13	0.951	1.059	1.113	0	59.488	46	9	202	9	1	0.64318	0.111153	3217.7	3382.8	3039.8
Q18CI3	High	Ribosomal protein L14E/L6E/L27E-like OS=Clostridioides difficile (strain 630) OX=272563 GN=CD630_00930 PE=4 SV=2	5	8	0.91	1.059	1.164	0	36.449	64	5	159	5	1	0.950209	0.523424	3216.7	3534.9	3037.8
Q18BH0	High	Ribosomal protein L7Ae/L30e/S12e/Gadd45 OS=Clostridioides difficile (strain 630) OX=272563 GN=CD630_13080 PE=4 SV=1	4	7	1.111	1.028	0.925	0	19.083	37	4	93	4	1	0.7465	0.999999	3215.5	2893.1	3127.6
Q188Q2	High	ABC-type transport system, ATP-binding protein OS=Clostridioides difficile (strain 630) OX=272563 GN=CD630_04590 PE=4 SV=1	11	14	0.893	1.052	1.178	0	43.823	58	11	122	11	0.950539	0.688683	0.070209	3206.7	3589	3047.8
Q184B3	High	Uncharacterized protein OS=Clostridioides difficile (strain 630) OX=272563 GN=CD630_29280 PE=4 SV=1	8	16	0.776	1.569	2.022	0	54.167	37	8	357	8	0.833238	0.447311	0.0404251	3202.6	4127	2041
Q18BX6	High	Putative SAM-dependent methyltransferase OS=Clostridioides difficile (strain 630) OX=272563 GN=CD630_14560 PE=4 SV=1	11	16	0.871	1.008	1.157	0	69.191	50	11	256	11	1	0.999999	0.301736	3202.6	3675.7	3178.1
Q186A0	High	Transcriptional regulator, MarR family OS=Clostridioides difficile (strain 630) OX=272563 GN=CD630_22120 PE=4 SV=1	7	9	0.947	0.973	1.027	0	32.199	37	6	130	7	1	0.999999	0.999999	3200.9	3380.3	3291.3
Q18D21	High	Uncharacterized protein OS=Clostridioides difficile (strain 630) OX=272563 GN=CD630_02791 PE=4 SV=1	6	10	1.05	0.96	0.915	0	28.324	78	5	85	6	1	0.956298	0.7881	3171.8	3020.4	3302.4
Q18D90	High	Nucleotidase OS=Clostridioides difficile (strain 630) OX=272563 GN=CD630_03500 PE=3 SV=1	8	13	0.898	0.838	0.933	0	48.664	46	8	221	8	1	0.909393	0.999999	3160.8	3519.3	3773.5
Q181R4	High	30S ribosomal protein S18 OS=Clostridioides difficile (strain 630) OX=272563 GN=rpsR PE=3 SV=1	5	9	1.018	0.945	0.929	0	17.725	44	5	88	5	1	0.999999	0.861564	3149.8	3093.4	3331.4
Q184K2	High	Transcriptional regulator, HxlR family DUF24 OS=Clostridioides difficile (strain 630) OX=272563 GN=CD630_30110 PE=4 SV=1	4	10	0.953	0.727	0.763	0	24.05	34	4	111	4	1	0.956298	0.872761	3149.1	3303.9	4332.4
Q18D91	High	Uncharacterized protein OS=Clostridioides difficile (strain 630) OX=272563 GN=CD630_03470 PE=4 SV=1	6	6	1.158	1.057	0.912	0	19.42	17	6	97	6	1	0.999999	0.442261	3148.2	2717.7	2979.1
Q18D08	High	Flagellar biosynthesis regulator FlhF (Flagella-associated GTP-binding protein) OS=Clostridioides difficile (strain 630) OX=272563 GN=flhF PE=4 SV=1	11	13	0.95	1.061	1.116	0	35.601	31	11	129	11	1	0.839097	0.270513	3147.6	3312	2968
Q182T9	High	Putative transcriptional regulator OS=Clostridioides difficile (strain 630) OX=272563 GN=CD630_25990 PE=4 SV=2	5	9	0.986	0.974	0.987	0	61.828	41	5	222	5	1	0.999999	0.999999	3146.1	3189.3	3229.8
Q18CB6	High	Acetoin dehydrogenase E1 component (TPP-dependent alpha subunit) OS=Clostridioides difficile (strain 630) OX=272563 GN=acoA PE=4 SV=1	12	15	0.925	1.054	1.139	0	65.834	45	12	218	12	1	0.999999	0.552038	3132.9	3386.8	2972.6
Q18C38	High	Ferrous iron transport protein OS=Clostridioides difficile (strain 630) OX=272563 GN=feoA2 PE=4 SV=1	7	11	0.794	1.296	1.632	0	32.389	73	7	137	7	0.929299	0.631145	0.0621859	3123	3933	2409.8
Q18C57	High	Putative signaling protein OS=Clostridioides difficile (strain 630) OX=272563 GN=CD630_15380 PE=4 SV=1	12	16	0.938	1.029	1.097	0	53.055	18	12	154	12	1	0.947346	0.147566	3117.2	3323.6	3030.3
Q181T7	High	2,3-bisphosphoglycerate-independent phosphoglycerate mutase OS=Clostridioides difficile (strain 630) OX=272563 GN=gpmI PE=3 SV=1	11	16	0.973	1.049	1.078	0	57.957	27	11	187	11	1	0.932601	0.749243	3106.7	3194.4	2962.8
Q18C17	High	HSDR_N_2 domain-containing protein OS=Clostridioides difficile (strain 630) OX=272563 GN=CD630_14970 PE=4 SV=1	5	16	1.008	0.697	0.691	0	65.519	37	5	570	5	1	0.792417	0.43855	3100.9	3076.2	4449.8
Q188V5	High	Putative RNA polymerase sigma factor Tn5397,CTn3-Orf7 OS=Clostridioides difficile (strain 630) OX=272563 GN=CD630_05100 PE=4 SV=1	6	12	0.912	0.689	0.756	0	28.325	35	6	202	6	1	0.848819	0.833419	3094.2	3394.2	4490.9
Q182G0	High	Putative DNA polymerase III, delta subunit OS=Clostridioides difficile (strain 630) OX=272563 GN=CD630_24740 PE=4 SV=1	9	11	0.983	0.994	1.01	0	43.367	26	8	167	9	1	0.999999	0.999999	3092.6	3144.5	3112.1
Q18D46	High	Uncharacterized protein, DUF1355 family OS=Clostridioides difficile (strain 630) OX=272563 GN=CD630_03040 PE=4 SV=1	6	9	0.817	1.003	1.229	0	53.001	36	6	131	6	0.781195	0.999999	0.18994	3091.7	3786.6	3082.2
Q182Z2	High	Ribosomal RNA small subunit methyltransferase H OS=Clostridioides difficile (strain 630) OX=272563 GN=rsmH PE=3 SV=1	12	15	0.88	0.973	1.105	0	85.239	47	12	261	12	1	0.999999	0.999999	3082.5	3501.6	3167.6
Q187P1	High	LexA repressor OS=Clostridioides difficile (strain 630) OX=272563 GN=lexA PE=3 SV=2	10	21	0.792	0.947	1.195	0	71.43	49	9	458	10	1	0.999999	0.999999	3081.5	3888.9	3255.1
Q18A27	High	Putative metallo-beta-lactamase superfamily protein OS=Clostridioides difficile (strain 630) OX=272563 GN=CD630_08290 PE=4 SV=1	7	13	0.93	0.999	1.074	0	59.602	35	7	316	7	1	0.944748	0.999999	3078.4	3309.4	3082.4
Q182P7	High	Rna methyltransferase, rsmd family OS=Clostridioides difficile (strain 630) OX=272563 GN=CD630_25590 PE=4 SV=1	7	13	0.961	1.032	1.075	0	47.403	46	7	193	7	1	0.9042	0.58415	3075.9	3201.9	2979.2
Q182V6	High	Cell division protein SepF OS=Clostridioides difficile (strain 630) OX=272563 GN=sepF PE=3 SV=1	6	14	0.764	1.207	1.581	0	62.988	52	6	339	6	1	0.999999	0.829825	3074.6	4027	2546.9
Q189Y7	High	Uncharacterized protein OS=Clostridioides difficile (strain 630) OX=272563 GN=CD630_07890 PE=4 SV=2	6	6	1.019	0.899	0.882	0	18.558	24	6	42	6	1	0.862303	0.659452	3058.9	3001.5	3401.5
Q184E0	High	Putative phage site-specific integrase OS=Clostridioides difficile (strain 630) OX=272563 GN=CD630_29520 PE=4 SV=1	10	12	0.899	1.044	1.161	0	52.403	25	10	183	10	1	0.999999	0.247101	3053.6	3396.1	2925.1
Q18D86	High	Uncharacterized protein OS=Clostridioides difficile (strain 630) OX=272563 GN=CD630_03410 PE=4 SV=1	4	6	0.866	1.434	1.656	0	31.714	34	4	155	4	1	0.655733	0.144748	3053	3525.9	2128.8
Q180V6	High	Putative membrane protein OS=Clostridioides difficile (strain 630) OX=272563 GN=CD630_34580 PE=4 SV=1	3	10	1.167	1.138	0.975	0	43.793	10	3	312	3	0.906719	0.853927	0.778506	3051.8	2615	2681.2
Q182D0	High	Putative sporulation protein yqfc OS=Clostridioides difficile (strain 630) OX=272563 GN=CD630_24430 PE=4 SV=1	2	7	0.916	1.327	1.449	0	13.372	25	2	172	2	1	0.655915	0.210751	3049.7	3329.6	2298
Q18C95	High	Uncharacterized protein OS=Clostridioides difficile (strain 630) OX=272563 GN=CD630_00080 PE=4 SV=1	5	11	0.953	1.005	1.055	0	41.445	56	5	158	5	1	0.999999	0.926273	3047.4	3198.6	3031.7
Q183N2	High	Cell surface protein cwp10 OS=Clostridioides difficile (strain 630) OX=272563 GN=cwp10 PE=4 SV=2	15	18	1.184	0.971	0.82	0	60.866	24	14	169	15	1	0.859086	0.13486	3045.5	2573	3137
Q187Q2	High	Uncharacterized protein OS=Clostridioides difficile (strain 630) OX=272563 GN=CD630_19410 PE=4 SV=1	5	6	0.855	0.919	1.075	0	15.839	17	5	94	5	1	0.999999	0.794941	3040.6	3556.1	3308.1
Q18B28	High	Transcriptional regulator, GntR family OS=Clostridioides difficile (strain 630) OX=272563 GN=CD630_11690 PE=4 SV=1	8	11	1.043	1.028	0.986	0	36.328	34	8	147	8	1	0.999999	0.816572	3031.1	2906.9	2948.8
Q184M1	High	Transcriptional regulator, TrmB family OS=Clostridioides difficile (strain 630) OX=272563 GN=CD630_30340 PE=4 SV=1	13	19	0.96	1.192	1.242	0	67.968	54	13	236	13	1	0.515793	0.146446	3019.8	3144.7	2532.6
Q180D0	High	Putative sodium:phosphate symporter OS=Clostridioides difficile (strain 630) OX=272563 GN=CD630_32860 PE=4 SV=1	9	14	1.053	0.876	0.832	0	64.9	16	9	302	9	1	0.65205	0.297617	3011.8	2859.7	3436.2
Q185T1	High	Transcriptional regulator, HTH-type OS=Clostridioides difficile (strain 630) OX=272563 GN=CD630_21430 PE=4 SV=2	4	6	1.031	1.208	1.172	0	15.926	15	4	54	4	1	0.800053	0.659452	3004.4	2914.5	2487.3
Q182J4	High	Transcriptional regulator, AraC family OS=Clostridioides difficile (strain 630) OX=272563 GN=CD630_25080 PE=4 SV=2	7	9	0.91	0.979	1.076	0	44.237	35	7	105	7	0.801024	0.966906	0.44884	3002.4	3299.3	3066.7
Q18A03	High	Putative flavodoxin/nitric oxide synthase OS=Clostridioides difficile (strain 630) OX=272563 GN=CD630_08100 PE=4 SV=1	8	11	0.966	1.041	1.077	0	40.15	46	8	168	8	1	0.999999	0.865822	2995.2	3100.8	2878.2
Q187B1	High	Putative hydrolase, metallo-beta-lactamase superfamily OS=Clostridioides difficile (strain 630) OX=272563 GN=CD630_18020 PE=4 SV=1	10	13	0.914	1.072	1.172	0	58.296	49	10	182	10	1	0.864103	0.271826	2988.3	3268.3	2787.8
Q185N9	High	Uncharacterized protein OS=Clostridioides difficile (strain 630) OX=272563 GN=CD630_23680 PE=4 SV=1	4	6	0.807	1.189	1.473	0	12.881	44	4	69	4	1	0.999999	0.990329	2965.7	3673.9	2493.9
Q181R3	High	Uncharacterized protein OS=Clostridioides difficile (strain 630) OX=272563 GN=CD630_36610 PE=4 SV=1	3	10	1.058	1.049	0.992	0	20.956	25	3	207	3	1	0.813787	0.999999	2963.9	2801.7	2825
Q18CZ3	High	Flagellar protein FlbD OS=Clostridioides difficile (strain 630) OX=272563 GN=FlbD PE=4 SV=1	5	8	1.015	1.165	1.148	0	25.553	63	5	123	5	1	0.946158	0.999999	2957.2	2912.3	2537.7
Q187K4	High	Putative membrane protein OS=Clostridioides difficile (strain 630) OX=272563 GN=CD630_18950 PE=4 SV=1	4	8	1.089	0.952	0.874	0	23.346	31	4	205	4	1	0.659014	0.119045	2951.7	2711	3101.1
Q184Q6	High	PTS system, xyloside-specific IIB component OS=Clostridioides difficile (strain 630) OX=272563 GN=xynB PE=4 SV=1	8	10	0.947	1.01	1.066	0	65.52	67	8	227	8	1	0.999999	0.898588	2946.8	3110.1	2916.2
Q18BW7	High	GTP cyclohydrolase 1 OS=Clostridioides difficile (strain 630) OX=272563 GN=folE PE=3 SV=1	9	12	1.169	0.938	0.803	0	55.422	45	9	190	9	1	0.999999	0.254249	2944.7	2519.3	3138.2
Q184M3	High	Transporter, Major Facilitator Superfamily (MFS) OS=Clostridioides difficile (strain 630) OX=272563 GN=CD630_30360 PE=4 SV=1	4	4	1.096	0.803	0.733	0	7.584	8	4	23	4	1	0.744623	0.121637	2942.4	2685.2	3664.2
Q17ZX2	High	2,3,4,5-tetrahydropyridine-2,6-dicarboxylate N-acetyltransferase OS=Clostridioides difficile (strain 630) OX=272563 GN=dapH PE=3 SV=1	8	10	1.238	1.19	0.962	0	40.32	23	8	173	8	1	0.915156	0.940307	2941.9	2376.1	2471.1
Q181X7	High	Putative glycosyl transferase, family 51 OS=Clostridioides difficile (strain 630) OX=272563 GN=CD630_23930 PE=3 SV=1	9	11	1.008	1.179	1.17	0	37.576	25	9	131	9	1	0.624951	0.208572	2937.3	2914.4	2491.2
Q186D9	High	Putative N-acetylglucosamine kinase NAGK-like OS=Clostridioides difficile (strain 630) OX=272563 GN=CD630_15850 PE=4 SV=1	7	8	0.972	1.079	1.111	0	23.719	19	7	34	7	1	0.998351	0.840905	2930.9	3016.2	2715.1
Q188C7	High	Putative lipid kinase OS=Clostridioides difficile (strain 630) OX=272563 GN=CD630_20600 PE=4 SV=1	8	13	0.84	1.139	1.356	0	45.238	34	8	267	8	0.906719	0.565401	0.0583538	2928.6	3487	2571.8
Q188Y2	High	Putative CheY-like chemosensory protein OS=Clostridioides difficile (strain 630) OX=272563 GN=CD630_05370 PE=4 SV=1	8	12	0.963	1.041	1.081	0	43.466	26	8	171	8	1	0.999999	0.523424	2927.5	3041.4	2813.3
Q18A01	High	Electron transfer flavoprotein alpha-subunit OS=Clostridioides difficile (strain 630) OX=272563 GN=etfA2 PE=4 SV=1	9	12	0.932	1.031	1.106	0	49.536	31	8	157	9	1	0.999999	0.999999	2926.8	3140.2	2838
X1W3M1	High	RNA polymerase sigma factor OS=Clostridioides difficile (strain 630) OX=272563 GN=sigK PE=3 SV=1	9	11	0.839	0.976	1.162	0	44.328	39	8	176	9	1	0.999999	0.389976	2920.1	3478.4	2992.2
Q183F8	High	Two-component response regulator OS=Clostridioides difficile (strain 630) OX=272563 GN=CD630_27220 PE=4 SV=1	6	9	0.951	1.056	1.11	0	27.511	23	6	130	6	1	0.875786	0.294166	2919.4	3069.6	2765.1
Q180A4	High	Phosphate-specific transport system accessory protein PhoU OS=Clostridioides difficile (strain 630) OX=272563 GN=phoU PE=3 SV=1	9	13	1.06	1.156	1.09	0	39.835	47	9	139	9	1	0.809653	0.803569	2905.2	2741.1	2513.6
Q189N4	High	50S ribosomal protein L20 OS=Clostridioides difficile (strain 630) OX=272563 GN=rplT PE=3 SV=1	7	13	0.901	0.677	0.752	0	40.131	51	7	182	7	1	0.713802	0.682284	2903.7	3224.1	4287.7
Q181X2	High	Uncharacterized protein OS=Clostridioides difficile (strain 630) OX=272563 GN=CD630_23860 PE=4 SV=1	4	4	0.931	1.053	1.13	0	22.597	35	4	96	4	1	0.655733	0.217651	2901.8	3115.7	2756.3
Q187B6	High	Fructokinase OS=Clostridioides difficile (strain 630) OX=272563 GN=scrK PE=4 SV=1	10	13	0.988	1.278	1.294	0	62.787	41	10	259	10	1	0.447311	0.088598	2900.5	2935.9	2269.1
Q182P5	High	Phosphopantetheine adenylyltransferase OS=Clostridioides difficile (strain 630) OX=272563 GN=coaD PE=3 SV=1	7	9	1.077	0.94	0.873	0	63.248	61	7	295	7	1	0.999999	0.865748	2891.8	2685.8	3074.9
Q186S8	High	Uncharacterized protein OS=Clostridioides difficile (strain 630) OX=272563 GN=CD630_17210 PE=4 SV=1	7	10	0.819	1.096	1.338	0	28.65	32	7	168	7	1	0.975201	0.205801	2891.7	3528.8	2638.3
Q189B2	High	Endonuclease III OS=Clostridioides difficile (strain 630) OX=272563 GN=nth PE=3 SV=1	6	8	0.996	0.908	0.912	0	27.916	27	6	56	6	1	0.688948	0.540777	2884.6	2896.6	3177.3
Q183H3	High	Putative cytosine permease OS=Clostridioides difficile (strain 630) OX=272563 GN=CD630_27380 PE=4 SV=1	3	6	1.353	1.082	0.8	0	21.796	5	3	96	3	1	0.999999	0.304265	2883.1	2131.4	2664.8
Q185T7	High	Putative vancomycin resistance protein, vanW family OS=Clostridioides difficile (strain 630) OX=272563 GN=CD630_21490 PE=4 SV=1	10	11	1.043	0.969	0.929	0	36.211	22	9	117	10	1	0.999999	0.999999	2880	2760.2	2971.8
Q18AS0	High	Histidinol-phosphatase OS=Clostridioides difficile (strain 630) OX=272563 GN=CD630_10690 PE=3 SV=1	9	16	0.925	0.904	0.977	0	49.128	36	9	124	9	1	0.682927	0.999999	2860.2	3091.6	3164.3
Q18A17	High	Two-component response regulator OS=Clostridioides difficile (strain 630) OX=272563 GN=CD630_08200 PE=4 SV=1	8	8	0.928	0.884	0.953	0	42.193	46	7	168	8	1	0.661002	0.940307	2856.4	3077.7	3230.5
Q181V6	High	Putative cell surface peptidase, M4 family-cwp20 OS=Clostridioides difficile (strain 630) OX=272563 GN=cwp21 PE=4 SV=1	8	9	0.843	1.269	1.505	0	35.912	18	6	123	8	1	0.655733	0.141244	2848.3	3378.2	2245
Q18B81	High	Putative membrane protein OS=Clostridioides difficile (strain 630) OX=272563 GN=CD630_12210 PE=4 SV=1	4	7	1.04	1.047	1.006	0	25.302	24	4	116	4	1	0.999999	0.999999	2839.1	2729.2	2711.5
Q185G7	High	Putative membrane protein OS=Clostridioides difficile (strain 630) OX=272563 GN=CD630_22950 PE=4 SV=1	2	4	1.234	1.62	1.312	0	18.405	12	2	121	2	1	0.720875	0.90625	2835.9	2297.3	1750.9
Q18BG3	High	Segregation and condensation protein B OS=Clostridioides difficile (strain 630) OX=272563 GN=scpB PE=3 SV=1	7	12	0.926	1.01	1.091	0	28.521	35	7	69	7	1	0.901755	0.138827	2827.6	3052.1	2798.5
Q18CY1	High	Flagella glycosylation methyltransferase domain protein OS=Clostridioides difficile (strain 630) OX=272563 GN=CD630_02430 PE=4 SV=1	7	15	0.962	1.04	1.081	0	61.271	29	7	274	7	1	0.98556	0.956315	2823.7	2935.4	2715.3
Q181X8	High	Putative tRNA-binding protein OS=Clostridioides difficile (strain 630) OX=272563 GN=CD630_23920 PE=4 SV=1	6	8	0.896	0.953	1.063	0	25.205	26	6	36	6	1	0.999999	0.794153	2820.4	3146.4	2959
Q18C83	High	Ketol-acid reductoisomerase (NADP(+)) OS=Clostridioides difficile (strain 630) OX=272563 GN=ilvC PE=3 SV=1	8	11	0.972	1.023	1.052	0	45.024	26	8	155	8	1	0.999999	0.998684	2817.7	2897.5	2753.4
Q186N1	High	Putative NADPH-dependent FMN reductase OS=Clostridioides difficile (strain 630) OX=272563 GN=CD630_16740 PE=4 SV=1	5	8	1.518	1.22	0.803	0	26.678	23	5	142	5	0.120061	0.487814	0.213951	2813	1852.5	2306.3
Q18AZ8	High	Ion-translocating oxidoreductase complex subunit E OS=Clostridioides difficile (strain 630) OX=272563 GN=rnfE PE=3 SV=1	2	4	0.989	1.868	1.89	0	10.457	8	2	72	2	1	0.514178	0.213344	2812.1	2844	1505
Q180M4	High	Magnesium-transporting ATPase, P-type 1 Tn916-like, CTn7-Orf12 OS=Clostridioides difficile (strain 630) OX=272563 GN=mgtA1 PE=4 SV=1	7	9	0.982	1.146	1.167	0	39.95	9	7	83	7	1	0.510876	0.294337	2798.6	2850.5	2442.5
Q18D25	High	Transcription antiterminator, PTS operon regulator OS=Clostridioides difficile (strain 630) OX=272563 GN=CD630_02830 PE=4 SV=1	14	16	0.995	1.035	1.04	0	66.366	20	14	204	14	1	0.650896	0.492114	2795.9	2809.7	2701.1
Q184G5	High	Putative acetyltransferase OS=Clostridioides difficile (strain 630) OX=272563 GN=CD630_29730 PE=4 SV=1	7	10	0.99	1.028	1.039	0	29.05	49	7	112	7	1	0.788192	0.637478	2790.7	2820.2	2713.6
Q18B38	High	50S ribosomal protein L32 OS=Clostridioides difficile (strain 630) OX=272563 GN=rpmF PE=3 SV=1	2	6	1.103	1.758	1.594	0	30.561	43	2	166	2	1	0.543115	0.634282	2771.8	2512.9	1576.4
Q182G8	High	Putative lipoprotein OS=Clostridioides difficile (strain 630) OX=272563 GN=CD630_24820 PE=4 SV=1	5	5	1.095	1.17	1.068	0	15.191	34	5	44	5	1	0.824736	0.973098	2769.8	2528.4	2368
Q187A0	High	Putative membrane protein OS=Clostridioides difficile (strain 630) OX=272563 GN=CD630_17890 PE=4 SV=1	7	11	0.975	1.009	1.034	0	34.015	30	7	106	7	1	0.984067	0.954193	2766.4	2837	2742.4
Q186R8	High	Putative NAD(P)-binding protein OS=Clostridioides difficile (strain 630) OX=272563 GN=CD630_17100 PE=4 SV=1	6	8	1.002	1.24	1.238	0	38.608	59	6	118	6	1	0.415361	0.0952775	2765.4	2760.9	2230.5
Q182B3	High	Putative flavodoxin/ferredoxin oxidoreductase gamma subunit OS=Clostridioides difficile (strain 630) OX=272563 GN=CD630_24270 PE=4 SV=1	8	12	0.824	0.92	1.117	0	46.402	59	8	136	8	0.801024	0.946475	0.489516	2749.5	3338.7	2988.4
Q182G6	High	Putative molybdenum cofactor biosynthesis OS=Clostridioides difficile (strain 630) OX=272563 GN=CD630_24790 PE=4 SV=1	9	11	1.057	0.83	0.784	0	37.552	39	9	93	9	1	0.582128	0.248684	2745.5	2596.3	3309.8
Q186L7	High	Transposase-like protein B OS=Clostridioides difficile (strain 630) OX=272563 GN=tlpB5 PE=4 SV=1	9	12	0.817	1.11	1.36	0	37.097	21	1	148	9	0.801024	0.999999	0.160411	2736.8	3351.2	2464.5
Q180J4	High	Exosporium glycoprotein BclA3 OS=Clostridioides difficile (strain 630) OX=272563 GN=bclA3 PE=4 SV=1	2	6	1.205	0.781	0.648	0	11.363	4	2	175	2	1	0.999999	0.786919	2734.1	2268.5	3499
Q18BP5	High	Transcriptional regulator, Phage-type OS=Clostridioides difficile (strain 630) OX=272563 GN=CD630_13790 PE=4 SV=1	6	11	1.031	0.785	0.761	0	22.717	33	6	74	6	1	0.802141	0.442994	2733.8	2651.4	3482.8
Q181X0	High	Putative diguanylate cyclase signaling protein OS=Clostridioides difficile (strain 630) OX=272563 GN=CD630_23840 PE=4 SV=1	9	11	0.939	1.283	1.367	0	39.753	15	9	217	9	1	0.464538	0.0621859	2728.4	2907	2126.9
Q185W1	High	ABC-type transport system,cystine/aminoacid-family ATP-binding protein OS=Clostridioides difficile (strain 630) OX=272563 GN=CD630_21720 PE=4 SV=1	9	16	0.937	0.926	0.988	0	72.815	45	8	231	9	1	0.999999	0.998877	2718.6	2901.7	2937.1
Q180Q6	High	Putative DNA mismatch repair ATPase MutS OS=Clostridioides difficile (strain 630) OX=272563 GN=CD630_34080 PE=3 SV=2	10	10	1.05	1.092	1.04	0	45.645	18	10	190	10	1	0.969817	0.999999	2714.6	2584.6	2485
Q182U0	High	Carbon starvation protein, CstA OS=Clostridioides difficile (strain 630) OX=272563 GN=cstA PE=4 SV=1	4	5	1.064	1.122	1.055	0	17.406	8	4	69	4	1	0.999999	0.999999	2700.9	2539.6	2407.6
Q180N2	High	Putative antirestriction protein Tn916-like,CTn7-Orf22 OS=Clostridioides difficile (strain 630) OX=272563 GN=CD630_33860 PE=4 SV=1	4	5	0.971	0.957	0.985	0	21.752	25	4	78	4	1	0.792417	0.98039	2699.4	2778.7	2820.7
Q189P0	High	Transcriptional regulator, MerR family OS=Clostridioides difficile (strain 630) OX=272563 GN=CD630_06930 PE=4 SV=1	7	7	0.911	1.098	1.206	0	22.286	24	6	58	7	1	0.589315	0.114965	2698.2	2963	2457
Q185N2	High	ABC-type transport system,nitrate/sulfonate/taurine ATP-binding protein OS=Clostridioides difficile (strain 630) OX=272563 GN=CD630_23610 PE=4 SV=2	5	6	0.98	1.054	1.076	0	23.42	22	5	100	5	1	0.926163	0.999999	2697.2	2752.4	2558
Q184Z7	High	Transcriptional regulator, TRAP family OS=Clostridioides difficile (strain 630) OX=272563 GN=CD630_31580 PE=4 SV=1	9	11	1.076	1.328	1.234	0	48.467	36	9	192	9	1	0.582128	0.529623	2695.4	2504.7	2029.2
Q186R2	High	Thiamine biosynthesis protein ThiF OS=Clostridioides difficile (strain 630) OX=272563 GN=thiF PE=4 SV=1	8	10	0.834	1.042	1.249	0	40.903	36	8	189	8	1	0.999999	0.999999	2682.4	3215.1	2574.8
Q18AS1	High	Putative polysaccharide biosynthesis/sporulation protein OS=Clostridioides difficile (strain 630) OX=272563 GN=CD630_10680 PE=4 SV=1	4	6	1.022	1.109	1.086	0	15.054	7	4	40	4	1	0.999999	0.999999	2679.2	2622.4	2415.6
Q18AN5	High	Putative N-acetylmuramoyl-L-alanine amidase,autolysin cwp16 OS=Clostridioides difficile (strain 630) OX=272563 GN=cwp16 PE=4 SV=2	13	14	0.978	1.126	1.151	0	49.648	19	10	182	13	1	0.963299	0.658431	2671.3	2731.7	2373.2
Q188H3	High	ABC-type transport system, multidrug-family ATP-binding protein OS=Clostridioides difficile (strain 630) OX=272563 GN=CD630_21050 PE=4 SV=1	5	6	1.083	1.169	1.079	0	28.3	25	5	99	5	1	0.999999	0.999999	2663.9	2459.5	2278.8
Q181K4	High	Putative ATPase OS=Clostridioides difficile (strain 630) OX=272563 GN=CD630_36020 PE=3 SV=1	8	9	1.032	0.943	0.914	0	30.336	32	8	95	8	1	0.661002	0.142191	2663.4	2581.3	2823.7
Q18CE2	High	Protein translocase subunit SecE OS=Clostridioides difficile (strain 630) OX=272563 GN=secE PE=3 SV=1	2	6	1.096	1.012	0.923	0	8.48	19	2	54	2	1	0.919811	0.343098	2661.7	2428.3	2630.5
Q186C3	High	Thioredox_DsbH domain-containing protein OS=Clostridioides difficile (strain 630) OX=272563 GN=CD630_15680 PE=4 SV=1	10	12	1.033	1.088	1.053	0	58.257	18	10	186	10	1	0.999999	0.999999	2649.3	2565.5	2435.5
Q18BC7	High	Uncharacterized protein OS=Clostridioides difficile (strain 630) OX=272563 GN=CD630_12640 PE=4 SV=1	2	6	0.861	0.917	1.065	0	18.064	22	2	147	2	1	0.999999	0.695272	2646.7	3073.8	2885.2
Q18C62	High	Uncharacterized protein OS=Clostridioides difficile (strain 630) OX=272563 GN=CD630_15431 PE=4 SV=1	3	6	0.872	1.205	1.381	0	38.842	55	3	213	3	1	0.662631	0.113635	2636.9	3022.8	2188.6
Q184M6	High	Transcriptional regulator, CarD family OS=Clostridioides difficile (strain 630) OX=272563 GN=CD630_30370 PE=4 SV=1	5	8	0.698	1.146	1.641	0	25.454	30	5	110	5	1	0.999999	0.999999	2630.4	3767	2295.9
Q184F1	High	Uncharacterized protein OS=Clostridioides difficile (strain 630) OX=272563 GN=CD630_29610 PE=4 SV=1	4	5	0.932	1.013	1.088	0	15.62	29	4	88	4	1	0.999999	0.998545	2629.7	2822.9	2594.8
Q186U4	High	Uncharacterized protein OS=Clostridioides difficile (strain 630) OX=272563 GN=CD630_17340 PE=4 SV=1	10	13	0.985	1.199	1.216	0	48.079	54	10	183	10	1	0.595645	0.232853	2626.5	2665.2	2191.3
Q18BB9	High	Branched-chain amino acid transport system carrier protein OS=Clostridioides difficile (strain 630) OX=272563 GN=brnQ-1 PE=3 SV=1	3	4	1.154	1.278	1.107	0	12.035	5	3	76	3	1	0.839097	0.999999	2625.8	2274.8	2054.6
Q18BC4	High	Branched-chain amino acid transport system carrier protein OS=Clostridioides difficile (strain 630) OX=272563 GN=brnQ-2 PE=3 SV=1	4	6	0.941	1.149	1.222	0	12.679	7	4	53	4	1	0.64318	0.152757	2621.9	2787.4	2281
Q185K7	High	Transcription antiterminator, PTS operon regulator OS=Clostridioides difficile (strain 630) OX=272563 GN=mtlR PE=4 SV=2	11	13	1.031	0.931	0.903	0	44.181	15	10	121	11	1	0.735308	0.405579	2620.6	2541	2814.3
Q18A58	High	Dna binding domain, excisionase family OS=Clostridioides difficile (strain 630) OX=272563 GN=CD630_08680 PE=4 SV=1	7	7	1	1.167	1.168	0	34.723	23	6	169	7	1	0.543115	0.244042	2615.6	2616.1	2240.7
Q187D9	High	Putative cation (Mg2+ and Co2+) transport-related, membrane protein OS=Clostridioides difficile (strain 630) OX=272563 GN=CD630_18310 PE=4 SV=2	6	7	0.879	1.123	1.277	0	22.379	21	6	64	6	0.801024	0.464538	0.0404251	2609.6	2968.6	2323.9
Q189T2	High	Putative radical SAM superfamily protein OS=Clostridioides difficile (strain 630) OX=272563 GN=CD630_07320 PE=4 SV=1	8	12	0.85	0.978	1.151	0	38.308	25	8	133	8	1	0.999999	0.553622	2609	3069	2666.4
Q17ZY2	High	Proline reductase PrdE OS=Clostridioides difficile (strain 630) OX=272563 GN=prdE PE=4 SV=1	4	5	0.777	1.189	1.531	0	25.331	36	3	167	4	1	0.999999	0.246656	2606.2	3354.5	2191.3
Q17ZY0	High	Probable membrane transporter protein OS=Clostridioides difficile (strain 630) OX=272563 GN=CD630_32360 PE=3 SV=1	2	5	1.165	0.794	0.682	0	8.666	5	2	75	2	1	0.9042	0.318989	2601.4	2233.8	3277
Q185U2	High	Uncharacterized protein OS=Clostridioides difficile (strain 630) OX=272563 GN=CD630_21530 PE=4 SV=1	3	6	0.944	1.159	1.227	0	27.651	37	3	129	3	1	0.999999	0.999999	2599.1	2752	2242.5
Q183F6	High	Histidine kinase OS=Clostridioides difficile (strain 630) OX=272563 GN=CD630_27210 PE=4 SV=1	7	9	1.027	1.097	1.069	0	38.136	20	7	121	7	1	0.582128	0.402252	2593.6	2526.3	2363.7
Q188T4	High	PTS system, mannose/fructose/sorbose IIB component OS=Clostridioides difficile (strain 630) OX=272563 GN=CD630_04920 PE=4 SV=1	6	8	0.855	1.025	1.199	0	39.276	41	6	129	6	1	0.999999	0.999999	2590	3030	2527
Q181L6	High	Uncharacterized protein OS=Clostridioides difficile (strain 630) OX=272563 GN=CD630_36140 PE=4 SV=1	7	12	0.991	1.048	1.057	0	52.325	40	7	196	7	1	0.601501	0.529623	2587	2610.2	2469.4
Q187E8	High	Prephenate dehydrogenase OS=Clostridioides difficile (strain 630) OX=272563 GN=tyrC PE=4 SV=1	10	17	0.994	1.238	1.245	0	65.645	43	9	266	10	1	0.478275	0.0828744	2582.6	2597.2	2086.2
Q182B2	High	Putative flavodoxin/ferredoxin oxidoreductase beta subunit OS=Clostridioides difficile (strain 630) OX=272563 GN=CD630_24280 PE=4 SV=1	7	11	0.831	0.877	1.055	0	42.523	34	7	297	7	0.974276	0.510876	0.999999	2582.3	3106.1	2943.9
Q17ZY5	High	Uncharacterized protein OS=Clostridioides difficile (strain 630) OX=272563 GN=CD630_32430 PE=4 SV=1	4	7	0.751	0.986	1.313	0	36.233	64	4	205	4	1	0.999999	0.999999	2581.7	3439.2	2618.3
Q180S5	High	Cobalt-precorrin-6Y C(5)-methyltransferase (Cobalt-precorrin-6 methyltransferase) (Cobalt-precorrin-6Y methylase) OS=Clostridioides difficile (strain 630) OX=272563 GN=cbiE PE=4 SV=1	9	10	0.996	0.954	0.958	0	43.15	50	9	157	9	1	0.999999	0.884817	2575.6	2586.4	2701.2
Q186Z8	High	Transcriptional regulator, MerR family OS=Clostridioides difficile (strain 630) OX=272563 GN=CD630_17870 PE=4 SV=1	8	9	0.996	1.064	1.069	0	28.603	21	8	56	8	1	0.999999	0.999999	2572.5	2583.1	2416.7
Q189X6	High	Putative membrane protein OS=Clostridioides difficile (strain 630) OX=272563 GN=CD630_07770 PE=4 SV=1	4	6	1.154	1.124	0.974	0	15.22	12	4	58	4	1	0.747533	0.999999	2566.6	2224.6	2283.2
Q18BB6	High	Ribosome maturation factor RimM OS=Clostridioides difficile (strain 630) OX=272563 GN=rimM PE=3 SV=1	7	13	0.863	0.824	0.955	0	36.403	32	7	87	7	1	0.826527	0.975278	2563.9	2971.7	3113
Q18BU8	High	Putative magnesium transporter OS=Clostridioides difficile (strain 630) OX=272563 GN=CD630_14250 PE=4 SV=1	4	6	0.924	1.381	1.494	0	23.214	16	4	64	4	1	0.464538	0.0639625	2558.8	2767.8	1852.7
Q18BJ1	High	CDP-diacylglycerol--glycerol-3-phosphate 3-phosphatidyltransferase OS=Clostridioides difficile (strain 630) OX=272563 GN=pgsA PE=3 SV=1	3	6	0.988	1.513	1.532	0	20.408	14	3	52	3	1	0.39843	0.0548637	2558.3	2590.5	1690.6
Q180G0	High	Protein FdhD OS=Clostridioides difficile (strain 630) OX=272563 GN=fdhD PE=3 SV=1	2	8	0.777	3.167	4.074	0.002	4.872	5	2	61	2	1	0.482327	0.088598	2557.5	3290.5	807.7
Q181Z0	High	Putative lipoprotein OS=Clostridioides difficile (strain 630) OX=272563 GN=CD630_24060 PE=3 SV=1	6	6	1.012	1.077	1.064	0	28.311	20	6	57	6	1	0.582128	0.442994	2557.1	2525.8	2374.7
Q184G9	High	CRISPR-associated exonuclease Cas4 OS=Clostridioides difficile (strain 630) OX=272563 GN=CD630_29770 PE=3 SV=1	1	6	1.414	0.918	0.649	0.01	3.154	12	1	0	1	0.974364	0.646189	0.0652964	2555.2	1806.4	2784.2
Q187B3	High	Transcriptional regulator, LacI family OS=Clostridioides difficile (strain 630) OX=272563 GN=scrR PE=4 SV=1	12	15	0.871	0.906	1.041	0	82.933	45	12	450	12	1	0.938539	0.999999	2551.1	2930.2	2816.1
Q184F2	High	Putative signaling protein OS=Clostridioides difficile (strain 630) OX=272563 GN=CD630_29650 PE=4 SV=1	10	10	0.953	1.042	1.093	0	35.17	15	10	92	10	1	0.821514	0.206724	2542.5	2667.8	2440.9
Q18A44	High	Putative glutamate carboxypeptidase OS=Clostridioides difficile (strain 630) OX=272563 GN=CD630_08490 PE=4 SV=1	9	12	0.968	1.033	1.067	0	49.729	24	9	138	9	1	0.999999	0.951252	2542.2	2625.8	2461.5
Q187J4	High	Transcriptional regulator, AraC family OS=Clostridioides difficile (strain 630) OX=272563 GN=CD630_18830 PE=4 SV=1	10	11	1.054	0.976	0.927	0	39.686	34	10	97	10	1	0.668652	0.125166	2537.2	2407.4	2598.3
Q184X3	High	6-phospho-beta-glucosidase, bglA7 OS=Clostridioides difficile (strain 630) OX=272563 GN=bglA7 PE=3 SV=1	9	14	0.946	1.011	1.069	0	53.975	21	8	201	9	1	0.999999	0.654706	2535.9	2681.9	2507.8
Q186Y0	High	Methylated-DNA-[protein]-cysteine S-methyltransferase 2 OS=Clostridioides difficile (strain 630) OX=272563 GN=ogt2 PE=4 SV=1	6	7	0.82	1.121	1.367	0	24.214	34	6	97	6	1	0.999999	0.269957	2535.6	3092.9	2261.9
Q189T7	High	Histidinol-phosphatase OS=Clostridioides difficile (strain 630) OX=272563 GN=hisK PE=3 SV=1	9	10	0.913	0.99	1.085	0	41.085	37	9	143	9	1	0.999999	0.449216	2534.4	2777	2559.6
Q188H4	High	Xanthine/uracil/thiamine/ascorbate permease family protein OS=Clostridioides difficile (strain 630) OX=272563 GN=CD630_21070 PE=4 SV=1	7	13	1.006	1.134	1.127	0	55.07	14	7	248	7	1	0.614454	0.506672	2524.7	2508.7	2225.8
Q186M7	High	Two-component response regulator OS=Clostridioides difficile (strain 630) OX=272563 GN=CD630_16710 PE=4 SV=1	6	10	0.865	1.19	1.375	0	35.558	24	6	172	6	1	0.68425	0.0764846	2523.4	2915.6	2120.6
Q18CV0	High	Transposase IS200/IS605-like OrfA OS=Clostridioides difficile (strain 630) OX=272563 GN=CD630_02150 PE=4 SV=1	4	9	0.822	1.062	1.293	0	23.537	31	4	192	4	1	0.999999	0.521309	2511.4	3056.4	2364.3
Q189U2	High	Putative MotA/TolQ/ExbB proton channel OS=Clostridioides difficile (strain 630) OX=272563 GN=CD630_07440 PE=3 SV=1	9	13	1.026	1.115	1.087	0	55.994	34	9	203	9	1	0.503723	0.306019	2509.2	2446.4	2249.8
Q184L1	High	Pectate_lyase_3 domain-containing protein OS=Clostridioides difficile (strain 630) OX=272563 GN=CD630_30220 PE=4 SV=1	9	9	1.076	1.02	0.948	0	50.22	23	9	217	9	1	0.886271	0.999999	2500.5	2324	2451.7
Q18CV6	High	N5-carboxyaminoimidazole ribonucleotide mutase OS=Clostridioides difficile (strain 630) OX=272563 GN=purE PE=3 SV=1	5	11	1.081	1.043	0.965	0	41.304	37	5	168	5	1	0.89826	0.999999	2494.2	2308.1	2391.7
Q183W8	High	Putative cellobiose-phosphate degrading protein OS=Clostridioides difficile (strain 630) OX=272563 GN=celG PE=3 SV=1	5	6	0.876	0.826	0.942	0	19.303	19	5	112	5	1	0.64318	0.842603	2493.4	2846.1	3020.4
Q183E6	High	Transcriptional regulator, LysR family OS=Clostridioides difficile (strain 630) OX=272563 GN=CD630_27110 PE=3 SV=1	7	8	0.964	0.983	1.021	0	27.349	29	7	78	7	1	0.999999	0.428241	2487	2581.2	2528.9
Q182Y3	High	Uncharacterized protein OS=Clostridioides difficile (strain 630) OX=272563 GN=CD630_26490 PE=4 SV=1	10	11	1.17	0.881	0.752	0	57.943	50	10	202	10	1	0.728601	0.145835	2483	2121.5	2819.5
Q189L5	High	Putative methyltransferase OS=Clostridioides difficile (strain 630) OX=272563 GN=CD630_06730 PE=4 SV=1	8	13	0.917	1.025	1.118	0	58.228	40	8	217	8	1	0.954105	0.178453	2475.9	2698.6	2414.5
Q18AZ6	High	Uncharacterized protein OS=Clostridioides difficile (strain 630) OX=272563 GN=CD630_11360 PE=4 SV=1	8	10	1.083	1.098	1.013	0	25.374	24	8	46	8	1	0.961079	0.718345	2467.8	2278.2	2248.5
Q186M1	High	Transcriptional regulator, RmlC-type OS=Clostridioides difficile (strain 630) OX=272563 GN=CD630_16640 PE=4 SV=1	6	9	0.981	1.258	1.283	0	31.184	35	6	53	6	1	0.543115	0.190334	2461.4	2509.9	1956.5
Q188S3	High	Two-component sensor histidine kinase OS=Clostridioides difficile (strain 630) OX=272563 GN=spaK PE=4 SV=1	10	11	1.016	1.229	1.209	0	34.806	20	10	80	10	1	0.469618	0.115708	2455.8	2417.3	1998.7
Q18CZ8	High	Flagellar biosynthesis protein FlhA OS=Clostridioides difficile (strain 630) OX=272563 GN=flhA PE=3 SV=1	7	9	0.952	1.111	1.167	0	40.816	13	7	179	7	1	0.89826	0.622445	2455	2579.3	2209.2
Q181V2	High	Uncharacterized protein OS=Clostridioides difficile (strain 630) OX=272563 GN=CD630_31880 PE=4 SV=1	5	7	0.875	1.04	1.188	0	23.96	32	5	78	5	1	0.999999	0.999999	2451.9	2801.3	2357.2
Q187Q5	High	Putative glyoxalase OS=Clostridioides difficile (strain 630) OX=272563 GN=CD630_19450 PE=4 SV=1	4	6	1.022	1.145	1.12	0	21.902	29	4	99	4	1	0.577916	0.474372	2451	2397.8	2140.9
Q188Y5	High	Chemotaxis protein CheA OS=Clostridioides difficile (strain 630) OX=272563 GN=cheA PE=4 SV=1	11	14	1.026	1.268	1.237	0	64.463	20	11	217	11	1	0.565401	0.208548	2449.7	2388.6	1931.7
Q180S9	High	Threonine-phosphate decarboxylase (L-threonine-O-3-phosphate decarboxylase), CobD/CbiB family OS=Clostridioides difficile (strain 630) OX=272563 GN=cobD PE=4 SV=1	8	9	0.942	1.048	1.113	0	27.214	21	8	87	8	1	0.643971	0.145733	2447.1	2597.6	2334.8
Q187L6	High	Ethanolamine iron-dependent Alcohol dehydrogenase OS=Clostridioides difficile (strain 630) OX=272563 GN=eutG PE=4 SV=1	8	10	0.894	1.133	1.267	0	37.079	24	8	198	8	0.801024	0.786437	0.0621859	2443.1	2731.2	2155.8
Q186C0	High	Acetolactate synthase OS=Clostridioides difficile (strain 630) OX=272563 GN=ilvB PE=3 SV=1	6	6	0.999	1.033	1.035	0	29.698	14	6	82	6	1	0.999999	0.999999	2441.6	2444.6	2362.7
Q183K9	High	Putative glycosyl transferase, family 2 OS=Clostridioides difficile (strain 630) OX=272563 GN=tuaG PE=4 SV=1	8	10	0.98	0.94	0.959	0	48.127	32	8	167	8	1	0.999999	0.999999	2439.6	2488.4	2594.5
Q18AN0	High	Putative cell wall anchored protein OS=Clostridioides difficile (strain 630) OX=272563 GN=CD630_10310 PE=4 SV=1	10	12	0.981	0.944	0.962	0	45.72	17	10	147	10	1	0.738368	0.833419	2434.2	2480.2	2577.7
Q18BQ6	High	Dipeptide epimerase OS=Clostridioides difficile (strain 630) OX=272563 GN=CD630_13890 PE=3 SV=1	9	10	0.665	0.928	1.396	0	45.066	31	9	145	9	0.801024	0.999999	0.286093	2431.7	3658	2619.9
Q184C5	High	Putative phage protein OS=Clostridioides difficile (strain 630) OX=272563 GN=CD630_29320 PE=4 SV=2	5	8	0.701	1.45	2.07	0	31.35	41	5	149	5	0.974276	0.688683	0.070209	2426.3	3462.5	1672.8
Q18AS8	High	PTS system, mannose/fructose/sorbose IIB component OS=Clostridioides difficile (strain 630) OX=272563 GN=CD630_10760 PE=4 SV=1	4	6	1.001	1.032	1.032	0	26.401	33	4	77	4	1	0.796039	0.554609	2419.7	2418.3	2344.2
Q184E9	High	V-type ATP synthase subunit K OS=Clostridioides difficile (strain 630) OX=272563 GN=atpK PE=3 SV=1	3	9	0.91	0.974	1.071	0	32.134	23	3	202	3	1	0.999999	0.999999	2419.4	2659.7	2483.6
Q18CA2	High	Recombination protein RecR OS=Clostridioides difficile (strain 630) OX=272563 GN=recR PE=3 SV=1	7	8	0.879	0.945	1.076	0	27.762	38	7	91	7	0.801024	0.786437	0.688126	2416.3	2750.4	2556.3
Q181Q1	High	Ribosomal RNA large subunit methyltransferase H OS=Clostridioides difficile (strain 630) OX=272563 GN=rlmH PE=3 SV=1	7	11	0.973	0.809	0.832	0	33.981	39	7	145	7	1	0.582128	0.507098	2412.1	2479.5	2981.1
Q183L3	High	Putative glycosyl transferase, family 2 OS=Clostridioides difficile (strain 630) OX=272563 GN=CD630_27760 PE=4 SV=1	8	9	0.939	0.853	0.908	0	36.208	29	8	101	8	1	0.688683	0.999999	2409.3	2567	2825.8
Q185M8	High	Thioredoxin OS=Clostridioides difficile (strain 630) OX=272563 GN=trxA2 PE=3 SV=1	5	11	1.051	0.966	0.92	0	33.677	44	5	147	5	1	0.938539	0.79861	2408.6	2292.1	2492.7
Q187R1	High	Putative Acyl-CoA N-acyltransferase OS=Clostridioides difficile (strain 630) OX=272563 GN=CD630_19510 PE=4 SV=1	10	13	0.999	1.175	1.177	0	42.558	49	10	171	10	1	0.811248	0.620575	2408.1	2411.5	2049.5
Q184V8	High	Transcriptional regulator, AbrB family OS=Clostridioides difficile (strain 630) OX=272563 GN=CD630_31200 PE=4 SV=2	6	10	0.932	1.187	1.273	0	35.222	41	6	194	6	1	0.577916	0.164478	2407.3	2582	2028.2
Q180E0	High	Putative pilus assembly ATPase OS=Clostridioides difficile (strain 630) OX=272563 GN=CD630_32960 PE=4 SV=2	11	17	1.098	0.96	0.874	0	55.431	28	10	190	11	1	0.822521	0.521546	2404.2	2190.4	2504.8
Q187I0	High	DNA helicase OS=Clostridioides difficile (strain 630) OX=272563 GN=CD630_18660 PE=3 SV=1	6	7	0.868	1.03	1.186	0	24.251	15	6	98	6	1	0.999999	0.725964	2402.6	2767.6	2333.3
Q184C1	High	Putative phage protein OS=Clostridioides difficile (strain 630) OX=272563 GN=CD630_29360 PE=4 SV=1	10	16	0.707	1.244	1.759	0	56.45	30	9	226	10	1	0.577916	0.0621859	2394.6	3385.9	1924.7
Q18CP6	High	Putative enzyme, glyoxalase family OS=Clostridioides difficile (strain 630) OX=272563 GN=CD630_01590 PE=1 SV=1	7	9	0.93	1.292	1.389	0	30.081	54	7	81	7	1	0.415799	0.0938205	2381.5	2560.3	1843.6
Q182D9	High	Putative CRISPR-associated protein OS=Clostridioides difficile (strain 630) OX=272563 GN=CD630_24520 PE=4 SV=1	11	15	0.946	1.114	1.177	0	59.117	41	11	187	11	1	0.924079	0.58415	2379	2514	2135.8
Q18BL1	High	Putative ribonuclease OS=Clostridioides difficile (strain 630) OX=272563 GN=CD630_13420 PE=4 SV=2	6	8	0.944	0.917	0.971	0	24.04	36	6	114	6	1	0.541229	0.695272	2376.5	2518.2	2592.8
Q181V7	High	Putative phosphatidylethanolamine-binding regulatory protein OS=Clostridioides difficile (strain 630) OX=272563 GN=CD630_31670 PE=4 SV=1	5	7	0.837	1.174	1.403	0	43.475	44	5	157	5	1	0.699149	0.0934496	2369.5	2830.5	2018.1
Q186G7	High	Putative amidohydrolase OS=Clostridioides difficile (strain 630) OX=272563 GN=CD630_16120 PE=4 SV=1	9	14	1.007	1.011	1.005	0	69.982	36	9	267	9	1	0.938861	0.907465	2367.7	2352.2	2341.6
Q189P5	High	Cell division protein ZapA OS=Clostridioides difficile (strain 630) OX=272563 GN=CD630_07010 PE=4 SV=1	8	11	1.054	1.019	0.967	0	48.374	41	8	199	8	1	0.999999	0.999999	2366.6	2244.8	2322.2
Q18BD8	High	Transcriptional regulator, Rrf2 family (Transcriptional regulator of cysteine biosynthesis) OS=Clostridioides difficile (strain 630) OX=272563 GN=iscR PE=4 SV=1	5	7	1.004	0.917	0.914	0	30.969	38	5	118	5	1	0.668741	0.410519	2365.3	2355.9	2578.1
Q182C5	High	Cytidine deaminase OS=Clostridioides difficile (strain 630) OX=272563 GN=cdd PE=3 SV=1	5	8	0.952	0.975	1.024	0	22.576	36	5	65	5	1	0.999999	0.990329	2362.2	2480.7	2422.4
Q18BW5	High	Para-aminobenzoate synthase component I OS=Clostridioides difficile (strain 630) OX=272563 GN=pabB PE=4 SV=1	8	11	0.912	0.845	0.927	0	60.413	23	8	211	8	1	0.999999	0.999999	2359.7	2586.4	2791
Q187T0	High	Deacetylase sirtuin-type domain-containing protein OS=Clostridioides difficile (strain 630) OX=272563 GN=CD630_19710 PE=4 SV=2	9	12	0.913	1.073	1.175	0	43.346	30	9	126	9	1	0.563984	0.0746357	2356.9	2581.4	2196.8
Q18AR4	Medium	Acyl carrier protein OS=Clostridioides difficile (strain 630) OX=272563 GN=acpP PE=3 SV=1	1	1	1.191	1.667	1.401	0.018	2.6	9	1	19	1	1	0.482327	0.548767	2347.6	1971.7	1407.8
Q185Q2	High	Two-component sensor histidine kinase OS=Clostridioides difficile (strain 630) OX=272563 GN=CD630_21130 PE=4 SV=1	8	13	0.928	1.237	1.332	0	48.482	20	8	217	8	1	0.601501	0.106863	2338.9	2519.8	1891.4
Q181L2	High	Putative glyoxalase OS=Clostridioides difficile (strain 630) OX=272563 GN=CD630_36100 PE=4 SV=1	8	10	0.943	1.183	1.255	0	40.786	74	8	106	8	1	0.650896	0.146501	2334.4	2475.9	1973.6
Q180X6	High	Uncharacterized protein OS=Clostridioides difficile (strain 630) OX=272563 GN=CD630_34780 PE=4 SV=1	7	9	1.028	1.036	1.008	0	30.328	25	7	97	7	1	0.906294	0.999999	2323	2258.9	2241.4
Q183R5	High	Transcriptional regulator, MarR family OS=Clostridioides difficile (strain 630) OX=272563 GN=CD630_28270 PE=4 SV=1	7	9	0.915	0.968	1.058	0	34.317	42	7	135	7	1	0.999999	0.999999	2311	2526.2	2388
Q188W0	High	Putative hemagglutinin/adhesin cwpV OS=Clostridioides difficile (strain 630) OX=272563 GN=cwpV PE=4 SV=1	13	13	1.014	0.757	0.747	0	58.33	21	12	209	13	1	0.700659	0.913173	2305.6	2274.9	3046.5
Q18C66	High	Uncharacterized protein OS=Clostridioides difficile (strain 630) OX=272563 GN=CD630_15450 PE=4 SV=1	5	8	0.965	1.44	1.493	0	33.658	27	5	180	5	1	0.565401	0.219542	2304	2388.6	1599.5
Q187Z8	High	Putative lipoprotein OS=Clostridioides difficile (strain 630) OX=272563 GN=CD630_20290 PE=4 SV=1	6	8	0.959	1.118	1.165	0	17.44	24	6	150	6	1	0.765665	0.526314	2303.8	2401.3	2061.2
Q18CX7	High	Flagellin OS=Clostridioides difficile (strain 630) OX=272563 GN=fliC PE=3 SV=1	10	13	0.976	1.042	1.067	0	76.485	42	10	451	10	1	0.999999	0.999999	2300.3	2356.9	2208.2
Q185C2	High	Putative membrane protein OS=Clostridioides difficile (strain 630) OX=272563 GN=CD630_22500 PE=4 SV=1	3	5	1.127	1.354	1.202	0	15.359	8	3	58	3	1	0.435418	0.476658	2299.8	2041.5	1698.1
Q181E0	High	Spore maturation protein B OS=Clostridioides difficile (strain 630) OX=272563 GN=spmB PE=4 SV=1	3	4	0.987	0.99	1.003	0	13.256	14	3	76	3	1	0.939807	0.658431	2299.1	2329.2	2321.5
Q17ZX1	High	4-hydroxy-tetrahydrodipicolinate reductase OS=Clostridioides difficile (strain 630) OX=272563 GN=dapB1 PE=3 SV=1	8	9	1.013	1.056	1.042	0	49.278	46	8	254	8	1	0.68425	0.614858	2295.3	2265.4	2174.4
Q182V7	High	Uncharacterized protein OS=Clostridioides difficile (strain 630) OX=272563 GN=CD630_26240 PE=4 SV=1	6	8	1.061	1.113	1.048	0	29.814	33	6	113	6	1	0.957439	0.999999	2295.3	2162.4	2063
Q187J0	High	Histidine kinase OS=Clostridioides difficile (strain 630) OX=272563 GN=vncS PE=4 SV=1	9	11	0.973	1.238	1.272	0	38.025	20	8	110	9	1	0.482327	0.0902974	2290.4	2353.9	1850
Q187W6	High	Transcriptional regulator, MarR family OS=Clostridioides difficile (strain 630) OX=272563 GN=effR PE=4 SV=1	7	10	0.786	0.851	1.082	0	22.364	26	7	51	7	1	0.999999	0.864339	2281.9	2901.5	2681.2
Q188R6	High	Transcriptional regulator, MarR family OS=Clostridioides difficile (strain 630) OX=272563 GN=CD630_04730 PE=4 SV=1	7	10	1.05	1.02	0.972	0	51.245	57	7	238	7	1	0.999999	0.887932	2281.7	2173.9	2236.3
Q189W3	High	PTS system, sorbitol-specific IIB N-terminal component (Glucitol) OS=Clostridioides difficile (strain 630) OX=272563 GN=srlEa PE=4 SV=1	4	6	0.937	1.087	1.16	0	19.389	42	4	39	4	1	0.999999	0.999999	2281.3	2434.3	2098.9
Q181K0	High	Two-component sensor histidine kinase OS=Clostridioides difficile (strain 630) OX=272563 GN=CD630_35990 PE=4 SV=1	8	9	0.963	0.943	0.98	0	29.056	19	8	62	8	1	0.531827	0.4593	2279.1	2367	2415.8
Q183F5	High	Putative transporter OS=Clostridioides difficile (strain 630) OX=272563 GN=CD630_27200 PE=4 SV=1	2	4	1.275	1.142	0.896	0	20.37	5	2	157	2	1	0.777508	0.999999	2274.4	1784.2	1990.8
Q186Y1	High	Uncharacterized protein OS=Clostridioides difficile (strain 630) OX=272563 GN=CD630_17720 PE=4 SV=1	7	12	0.715	1.09	1.523	0	31.908	45	7	141	7	1	0.999999	0.82581	2272.7	3177.4	2085.9
Q182V0	High	Transcriptional regulator, TetR family OS=Clostridioides difficile (strain 630) OX=272563 GN=CD630_26150 PE=4 SV=1	4	8	0.925	1.048	1.133	0	41.909	24	4	207	4	1	0.999999	0.849532	2259.1	2442.9	2155.8
Q18BI6	High	Putative sporulation protein OS=Clostridioides difficile (strain 630) OX=272563 GN=CD630_13210 PE=4 SV=1	4	6	0.926	0.709	0.766	0	23.767	51	4	76	4	1	0.700659	0.523424	2256.3	2436.6	3181.1
Q17ZT9	High	Putative UvrABC system protein A 2 (UvrA protein 2) (Excinuclease ABC subunit A 2) OS=Clostridioides difficile (strain 630) OX=272563 GN=CD630_31950 PE=4 SV=1	10	12	0.963	0.97	1.007	0	60.928	17	10	178	10	1	0.798798	0.829825	2254.6	2341	2324
F3Y5U6	High	Uncharacterized protein OS=Clostridioides difficile (strain 630) OX=272563 GN=CD630_21151 PE=4 SV=1	3	8	1.21	0.788	0.651	0	28.649	48	3	211	3	1	0.999999	0.914226	2248.8	1858.1	2855.4
Q184C7	High	Putative bacteriophage resistance protein OS=Clostridioides difficile (strain 630) OX=272563 GN=CD630_29450 PE=4 SV=1	7	12	0.681	1.414	2.078	0	44.571	30	7	197	7	1	0.589315	0.0676785	2248.7	3304.5	1590.4
Q186T5	High	Putative sodium:phosphate symporter OS=Clostridioides difficile (strain 630) OX=272563 GN=CD630_17290 PE=4 SV=1	8	8	1.049	0.849	0.809	0	26.036	13	8	134	8	1	0.601501	0.174732	2245.4	2140.4	2644.7
Q18CK0	High	Diadenylate cyclase OS=Clostridioides difficile (strain 630) OX=272563 GN=dacA PE=3 SV=1	6	8	1.014	1.059	1.044	0	34.332	20	6	188	6	1	0.928872	0.883738	2234.2	2202.6	2110.5
Q183P4	High	Holliday junction ATP-dependent DNA helicase RuvA OS=Clostridioides difficile (strain 630) OX=272563 GN=ruvA PE=3 SV=2	6	12	0.961	1.498	1.559	0	34.355	31	5	155	6	1	0.350308	0.0583538	2212.1	2302.2	1477.2
Q183V6	High	Putative N-terminus region of carbohydrate hydrolase, SAF domain OS=Clostridioides difficile (strain 630) OX=272563 GN=uxaA' PE=4 SV=1	5	7	2.061	1.879	0.912	0	33.566	64	5	74	5	0.976596	0.563984	0.999999	2208	1071.4	1175.1
Q187H3	Medium	Putative DNA/RNA helicase Tn1549-like,CTn5-Orf21 OS=Clostridioides difficile (strain 630) OX=272563 GN=CD630_18620 PE=4 SV=2	1	10	0.965	0.872	0.903	0.021	2.35	0	1	77	1	1	0.66982	0.478933	2202.8	2282.9	2527.3
Q186E2	High	ABC-type transport system, sugar-family ATP-binding protein OS=Clostridioides difficile (strain 630) OX=272563 GN=CD630_15870 PE=4 SV=1	8	9	0.941	1.227	1.303	0	23.797	14	8	41	8	1	0.650896	0.0836617	2193.5	2330.6	1788.1
Q187J9	High	Transcriptional regulator, PadR family OS=Clostridioides difficile (strain 630) OX=272563 GN=CD630_18860 PE=4 SV=1	5	6	0.977	1.659	1.698	0	24.297	31	5	108	5	1	0.482327	0.150299	2179.7	2230.9	1313.9
Q189B6	High	Putative membrane protein OS=Clostridioides difficile (strain 630) OX=272563 GN=CD630_05730 PE=4 SV=1	5	6	1.035	1.191	1.151	0	15.235	25	5	45	5	1	0.812909	0.722533	2177.5	2104.9	1828.2
Q18C14	High	Pyrroline-5-carboxylate reductase OS=Clostridioides difficile (strain 630) OX=272563 GN=proC PE=3 SV=1	10	20	0.962	0.841	0.874	0	62.976	34	6	332	10	1	0.798405	0.903657	2173.5	2259.6	2584
Q181H0	High	Uncharacterized protein OS=Clostridioides difficile (strain 630) OX=272563 GN=CD630_35680 PE=4 SV=1	4	8	0.754	0.794	1.052	0	28.249	47	4	125	4	1	0.907286	0.999999	2169.4	2875.3	2732.3
Q189P1	High	Putative tRNA/rRNA methyltransferase, SpoU OS=Clostridioides difficile (strain 630) OX=272563 GN=CD630_06980 PE=3 SV=1	6	9	0.952	1.131	1.188	0	46.999	32	6	251	6	1	0.778181	0.278105	2159.3	2268.7	1909.9
Q180R9	High	Porphobilinogen deaminase OS=Clostridioides difficile (strain 630) OX=272563 GN=hemC PE=3 SV=1	10	11	1.158	0.994	0.858	0	45.851	40	10	154	10	1	0.999999	0.702944	2157.2	1863	2170.6
Q18AU9	High	ABC-type transport system, multidrug-family ATP-binding protein Tn1549-like, CTn4-Orf28 OS=Clostridioides difficile (strain 630) OX=272563 GN=CD630_10970 PE=4 SV=1	10	11	0.971	0.843	0.868	0	36.925	29	7	157	10	1	0.661065	0.459674	2153.4	2216.9	2554.3
Q182R3	High	Ribulose-phosphate 3-epimerase OS=Clostridioides difficile (strain 630) OX=272563 GN=rpe1 PE=3 SV=1	5	6	0.957	1.14	1.191	0	24.865	28	5	124	5	1	0.496539	0.187241	2147.5	2243.4	1884.4
Q18AA3	High	Putative phage protein OS=Clostridioides difficile (strain 630) OX=272563 GN=CD630_09100 PE=4 SV=1	6	9	0.859	0.956	1.113	0	37.616	28	6	149	6	1	0.999999	0.999999	2144.1	2495.9	2242.5
Q181A5	High	Putative type IV pilin OS=Clostridioides difficile (strain 630) OX=272563 GN=CD630_35070 PE=4 SV=1	6	8	1.001	1.058	1.057	0	26.712	31	6	140	6	1	0.999999	0.999999	2143.6	2141.6	2026.1
Q185Z4	High	Putative membrane protein OS=Clostridioides difficile (strain 630) OX=272563 GN=CD630_22050 PE=4 SV=1	5	5	1.082	1.046	0.967	0	11.951	10	5	37	5	1	0.999999	0.999999	2141.9	1979.7	2047
Q185A3	High	Uncharacterized protein OS=Clostridioides difficile (strain 630) OX=272563 GN=CD630_31630 PE=4 SV=1	3	3	0.988	0.952	0.964	0	18.943	23	3	60	3	1	0.999999	0.999999	2134.6	2160.8	2242.1
Q185T3	High	Endonuclease MutS2 OS=Clostridioides difficile (strain 630) OX=272563 GN=CD630_21450 PE=3 SV=1	6	8	0.988	0.986	0.998	0	26.129	9	6	69	6	1	0.999999	0.815802	2130.9	2156.1	2161.3
Q18CX4	High	Flagellar assembly factor FliW OS=Clostridioides difficile (strain 630) OX=272563 GN=fliW PE=3 SV=1	4	9	0.941	0.901	0.957	0	32.942	34	4	245	4	1	0.999999	0.999999	2128.7	2261.1	2362.9
Q187T8	High	ABC-type transport system, ATP-binding protein OS=Clostridioides difficile (strain 630) OX=272563 GN=CD630_19780 PE=4 SV=1	9	12	0.898	1.123	1.251	0	38.019	31	9	149	9	1	0.543115	0.0828744	2125	2365.5	1891.6
Q18BL0	High	Glutamine synthetase OS=Clostridioides difficile (strain 630) OX=272563 GN=glnA PE=3 SV=1	10	10	0.916	0.986	1.076	0	39.35	17	10	111	10	1	0.986914	0.377691	2122.2	2316.8	2152.9
Q18BZ3	High	ABC-type transport system, multidrug-family ATP-binding/permease OS=Clostridioides difficile (strain 630) OX=272563 GN=CD630_14730 PE=4 SV=1	8	11	1.058	1.029	0.973	0	29.273	14	8	70	8	1	0.999999	0.86991	2122	2005.2	2061.3
Q180X0	High	ATP synthase subunit c OS=Clostridioides difficile (strain 630) OX=272563 GN=atpE PE=3 SV=1	1	4	1.064	0.853	0.802	0	19.996	14	1	129	1	1	0.543115	0.204647	2120.7	1993.1	2486.6
Q186A7	High	Uncharacterized protein OS=Clostridioides difficile (strain 630) OX=272563 GN=CD630_22160 PE=4 SV=1	6	6	0.862	1.273	1.476	0	25.527	29	6	74	6	1	0.601501	0.220711	2115.3	2452.6	1661.4
Q184K4	Medium	PTS system, mannose-specfic IIA component OS=Clostridioides difficile (strain 630) OX=272563 GN=CD630_30150 PE=4 SV=1	1	3	0.825	1.143	1.385	0.014	2.855	5	1	18	1	1	0.999999	0.357365	2105.2	2550.7	1841.9
Q183I2	High	Putative acyltransferase OS=Clostridioides difficile (strain 630) OX=272563 GN=CD630_27480 PE=1 SV=1	5	8	0.918	1.003	1.093	0	25.464	35	5	84	5	1	0.999999	0.879356	2100.8	2288.6	2093.6
Q182Q8	High	Histidine kinase OS=Clostridioides difficile (strain 630) OX=272563 GN=CD630_25700 PE=4 SV=2	10	11	1.038	1.073	1.034	0	37.443	13	10	138	10	1	0.999999	0.9865	2097.2	2020.6	1954.2
Q185K6	High	PTS system, mannitol-specific, EIIA component OS=Clostridioides difficile (strain 630) OX=272563 GN=mtlF PE=4 SV=1	6	7	1.007	1.373	1.363	0	32.903	46	6	141	6	1	0.482327	0.164478	2096.5	2082.3	1527.3
Q188V8	High	Putative conjugative transposon protein Tn5397,CTn3-Orf6 OS=Clostridioides difficile (strain 630) OX=272563 GN=CD630_05081 PE=4 SV=2	3	4	1.214	1.226	1.01	0	11.956	41	3	48	3	1	0.786408	0.999999	2085.1	1717.6	1701.3
Q184P0	High	Two-component sensor histidine kinase OS=Clostridioides difficile (strain 630) OX=272563 GN=CD630_30530 PE=4 SV=1	5	7	0.974	1.157	1.188	0	28.246	14	5	77	5	1	0.771449	0.474372	2083.7	2139.3	1801.5
Q18D42	High	ABC-type transport system, ribose-specific ATP-binding protein OS=Clostridioides difficile (strain 630) OX=272563 GN=rbsA PE=4 SV=1	11	11	0.877	1.084	1.236	0	49.277	24	11	144	11	0.976596	0.496539	0.0560894	2082.5	2374.6	1921.4
Q188B4	High	Uncharacterized protein OS=Clostridioides difficile (strain 630) OX=272563 GN=CD630_20460 PE=4 SV=1	2	3	0.842	1.131	1.343	0	7.765	18	2	42	2	0.985743	0.623018	0.0652964	2074.5	2462.5	1834.1
Q18BL4	High	DUF4097 domain-containing protein OS=Clostridioides difficile (strain 630) OX=272563 GN=CD630_13470 PE=4 SV=1	8	11	0.898	1.003	1.117	0	37.97	31	8	164	8	1	0.999999	0.749062	2073.4	2309.6	2067.6
Q18D40	High	Transcriptional regulator, LacI family OS=Clostridioides difficile (strain 630) OX=272563 GN=rbsR PE=4 SV=2	8	10	0.858	1.085	1.266	0	40.996	29	8	154	8	1	0.722237	0.0952775	2070.8	2414.5	1907.7
Q182H3	High	Putative Xaa-Pro aminopeptidase, M24 family OS=Clostridioides difficile (strain 630) OX=272563 GN=CD630_24850 PE=4 SV=1	6	7	0.9	1.002	1.113	0	20.839	16	6	72	6	1	0.999999	0.999999	2056	2284.5	2051.9
Q181V4	High	Putative NADPH-dependent FMN reductase OS=Clostridioides difficile (strain 630) OX=272563 GN=CD630_31890 PE=4 SV=1	7	10	1.124	0.985	0.877	0	52.644	53	7	194	7	1	0.999999	0.459674	2051.4	1825.6	2081.9
Q187M2	High	Two-component response regulator, Ethanolamine specific OS=Clostridioides difficile (strain 630) OX=272563 GN=eutV PE=4 SV=1	8	11	0.845	0.917	1.086	0	51.95	54	8	255	8	0.376977	0.661002	0.336221	2050.2	2426.9	2235.5
Q18B11	High	Cell division topological specificity factor OS=Clostridioides difficile (strain 630) OX=272563 GN=minE PE=3 SV=1	2	10	0.941	0.905	0.963	0	24.207	24	2	256	2	1	0.859086	0.823554	2048.9	2178.4	2262.9
Q18BB5	High	UPF0122 protein CD630_12511 OS=Clostridioides difficile (strain 630) OX=272563 GN=CD630_12511 PE=3 SV=1	6	10	0.896	0.973	1.086	0	35.918	54	6	256	6	1	0.994822	0.999999	2047.5	2284.9	2103.5
Q18BB7	High	UPF0109 protein CD630_12540 OS=Clostridioides difficile (strain 630) OX=272563 GN=CD630_12540 PE=3 SV=1	4	11	1.19	1.242	1.043	0	33.348	63	4	377	4	1	0.647903	0.999999	2046.2	1719.1	1648.1
Q189D0	High	Uncharacterized protein OS=Clostridioides difficile (strain 630) OX=272563 GN=CD630_05860 PE=4 SV=1	4	5	1.091	0.895	0.821	0	23.088	86	4	84	4	1	0.999999	0.999999	2045.5	1875.6	2284.5
Q188B1	High	Putative hydrolase OS=Clostridioides difficile (strain 630) OX=272563 GN=CD630_20430 PE=4 SV=1	4	6	0.934	1.093	1.17	0	28.448	23	4	65	4	1	0.735291	0.260232	2043.9	2189.4	1870.6
Q18BR2	High	Putative amino acid amidase OS=Clostridioides difficile (strain 630) OX=272563 GN=CD630_13960 PE=4 SV=1	5	7	1.084	1.076	0.992	0	23.11	22	5	43	5	1	0.774062	0.999999	2039.9	1882	1896.5
Q18D72	High	M18 family aminopeptidase OS=Clostridioides difficile (strain 630) OX=272563 GN=CD630_03290 PE=3 SV=1	7	9	0.844	0.999	1.184	0	53.265	20	7	212	7	1	0.957439	0.429007	2039.1	2415.6	2040.9
Q18CT1	High	Cardiolipin synthase OS=Clostridioides difficile (strain 630) OX=272563 GN=cls PE=3 SV=1	7	8	1.008	0.972	0.965	0	32.911	16	7	136	7	1	0.999999	0.999999	2031.7	2015.7	2089.4
Q183Z1	High	Putative phage lipoprotein OS=Clostridioides difficile (strain 630) OX=272563 GN=CD630_09570 PE=1 SV=1	4	9	0.913	0.931	1.02	0	42.614	33	4	181	4	1	0.999999	0.659452	2028.6	2222.5	2178.8
Q184E4	High	V-type ATP synthase subunit D OS=Clostridioides difficile (strain 630) OX=272563 GN=atpD PE=3 SV=1	8	9	0.876	1.016	1.16	0	44.478	38	8	173	8	1	0.999999	0.887502	2021.8	2308.8	1989.8
Q183G7	High	Putative membrane protein OS=Clostridioides difficile (strain 630) OX=272563 GN=CD630_27310 PE=4 SV=1	2	3	1.011	1.07	1.059	0	7.352	11	2	41	2	1	0.808716	0.951252	2019.7	1998.6	1887.7
Q189P2	High	Putative regulator of K+ conductance OS=Clostridioides difficile (strain 630) OX=272563 GN=CD630_06970 PE=4 SV=1	6	9	1.042	1.166	1.119	0	38.885	33	6	131	6	1	0.565401	0.396474	2014	1932.7	1727.4
Q181Q9	High	Uncharacterized protein OS=Clostridioides difficile (strain 630) OX=272563 GN=CD630_36560 PE=4 SV=1	4	7	0.844	0.864	1.024	0	17.93	37	4	120	4	1	0.891319	0.999999	2013.6	2385.2	2329.7
Q18CR0	Medium	Putative drug/sodium antiporter, MATE family OS=Clostridioides difficile (strain 630) OX=272563 GN=CD630_01690 PE=4 SV=1	1	3	0.996	0.623	0.626	0.012	3.029	1	1	27	1	1	0.569499	0.272091	2010.5	2018.2	3225.7
Q18D44	High	Uncharacterized protein OS=Clostridioides difficile (strain 630) OX=272563 GN=CD630_03060 PE=4 SV=1	7	9	0.855	1.194	1.396	0	28.543	23	7	54	7	1	0.720875	0.226083	2006.6	2346.7	1681
Q18BK1	High	Putative 6-phospho-beta-glucosidase OS=Clostridioides difficile (strain 630) OX=272563 GN=CD630_13380 PE=3 SV=1	7	9	0.892	1.085	1.216	0	38.58	22	7	122	7	0.742104	0.999999	0.0827486	1998.9	2241.1	1843
Q18AP9	High	NAD kinase OS=Clostridioides difficile (strain 630) OX=272563 GN=ppnK PE=3 SV=1	6	9	0.936	1.207	1.29	0	36.462	24	6	226	6	1	0.624951	0.142468	1998.6	2135.1	1655.4
Q185Y3	High	Putative ROK protein OS=Clostridioides difficile (strain 630) OX=272563 GN=CD630_21940 PE=4 SV=1	3	5	0.951	1.127	1.185	0	35.502	11	3	183	3	1	0.999999	0.58415	1998.1	2100.5	1772.2
Q18A50	High	Transcriptional regulator, MarR family OS=Clostridioides difficile (strain 630) OX=272563 GN=CD630_08520 PE=4 SV=2	5	6	1.035	1.147	1.108	0	23.714	37	5	89	5	1	0.999999	0.791867	1996.2	1928.3	1740.1
Q182Q2	High	Transcriptional regulator, MerR family OS=Clostridioides difficile (strain 630) OX=272563 GN=CD630_25640 PE=4 SV=1	7	8	0.882	1.029	1.166	0	33.593	32	7	159	7	1	0.991466	0.141244	1987.3	2253	1931.7
Q18A40	High	Putative cell wall-binding protein cwp25 OS=Clostridioides difficile (strain 630) OX=272563 GN=cwp25 PE=4 SV=1	6	7	0.894	1.234	1.38	0	21.764	18	6	62	6	1	0.582128	0.183778	1984.9	2219.6	1608.9
Q18DB8	Low	Putative conjugative transposon protein DUF961 family Tn916-like, CTn1-Orf30 OS=Clostridioides difficile (strain 630) OX=272563 GN=CD630_03850 PE=4 SV=1	1	1	0.862	1.079	1.252	0.101	1.101	6	1	0	1	0.636235	0.999999	0.0934496	1975.5	2292.6	1830.8
Q18B90	High	Endolytic murein transglycosylase OS=Clostridioides difficile (strain 630) OX=272563 GN=mltG PE=3 SV=1	8	10	1.12	1.273	1.137	0	46.239	33	8	163	8	1	0.464538	0.330653	1966.9	1756.8	1545.1
Q188Q9	High	Transcriptional regulator, TetR family OS=Clostridioides difficile (strain 630) OX=272563 GN=CD630_04630 PE=4 SV=1	3	4	1.039	1.273	1.226	0	9.554	11	3	39	3	1	0.65205	0.688308	1953.7	1880.6	1534.3
Q18CQ6	High	Putative cyclic nucleotide-binding protein OS=Clostridioides difficile (strain 630) OX=272563 GN=CD630_01680 PE=4 SV=1	4	6	0.883	1.098	1.244	0	21.263	16	4	72	4	1	0.906294	0.365704	1953.3	2212.9	1778.9
Q181R9	High	Uncharacterized protein OS=Clostridioides difficile (strain 630) OX=272563 GN=CD630_36650 PE=4 SV=1	5	8	0.999	1.661	1.662	0	16.904	54	4	84	5	1	0.574117	0.565203	1948	1949.6	1172.7
Q185N1	High	Oligoendopeptidase-related, clade2, M3B family OS=Clostridioides difficile (strain 630) OX=272563 GN=CD630_23580 PE=3 SV=1	8	9	0.925	1.046	1.131	0	39.671	16	8	75	8	1	0.999999	0.247101	1947.3	2104.9	1861.3
Q185B1	High	Transcriptional regulator, RpiR family OS=Clostridioides difficile (strain 630) OX=272563 GN=CD630_22350 PE=4 SV=1	6	6	0.973	0.979	1.006	0	23.727	21	6	122	6	1	0.990356	0.999999	1930.9	1984.4	1972.3
Q187Q1	High	tRNA (guanine-N(7)-)-methyltransferase OS=Clostridioides difficile (strain 630) OX=272563 GN=trmB PE=3 SV=2	6	8	0.904	0.935	1.034	0	43.53	34	6	190	6	1	0.954105	0.954887	1927.7	2132.1	2061.6
Q188D4	High	Putative integrase OS=Clostridioides difficile (strain 630) OX=272563 GN=CD630_20660 PE=3 SV=1	1	6	0.837	0.877	1.048	0.008	3.448	2	0	44	1	1	0.999999	0.940307	1916.8	2291.3	2185.5
Q187Y0	High	Putative hydrolase OS=Clostridioides difficile (strain 630) OX=272563 GN=hydD PE=4 SV=1	6	9	0.886	0.97	1.095	0	43.338	28	6	188	6	1	0.906912	0.999999	1915.7	2162.9	1974.4
Q188R8	High	Transcriptional regulator, Penicillinase repressor OS=Clostridioides difficile (strain 630) OX=272563 GN=blaI PE=4 SV=1	7	7	0.958	1.16	1.211	0	35.829	54	7	175	7	1	0.841683	0.657615	1915.1	1999.5	1651.6
Q181B0	High	Putative type IV pilus transporter system,ATP-binding OS=Clostridioides difficile (strain 630) OX=272563 GN=CD630_35120 PE=4 SV=2	12	15	0.931	0.938	1.008	0	58.311	24	11	230	12	1	0.723979	0.999999	1908.9	2049.5	2034
Q18BM8	High	Putative phage XkdN-like protein OS=Clostridioides difficile (strain 630) OX=272563 GN=CD630_13650 PE=4 SV=1	4	7	1.022	1.051	1.029	0	18.378	26	4	45	4	1	0.999999	0.999999	1904.3	1863.4	1811.5
Q182A6	High	Uncharacterized protein OS=Clostridioides difficile (strain 630) OX=272563 GN=CD630_24200 PE=4 SV=1	6	6	0.972	1.415	1.455	0	20.942	18	6	73	6	1	0.496539	0.118982	1902	1956.2	1344.5
Q18CT4	High	Putative NCAIR-mutase (PurE)-related protein OS=Clostridioides difficile (strain 630) OX=272563 GN=CD630_01950 PE=4 SV=1	6	8	0.894	0.927	1.036	0	51.635	33	6	181	6	1	0.999999	0.999999	1900.6	2125.1	2050.8
Q181A6	High	Uncharacterized protein OS=Clostridioides difficile (strain 630) OX=272563 GN=CD630_35060 PE=4 SV=1	8	8	1.077	1.053	0.977	0	33.418	19	8	115	8	1	0.999999	0.999999	1900	1763.9	1805.1
Q187S8	High	Putative oligonucleotide binding regulator OS=Clostridioides difficile (strain 630) OX=272563 GN=CD630_19690 PE=4 SV=1	5	6	0.948	1.168	1.232	0	23.617	25	4	116	5	1	0.999999	0.999999	1892.9	1997.3	1620.9
Q180S8	High	Cobalt-precorrin-5B C(1)-methyltransferase OS=Clostridioides difficile (strain 630) OX=272563 GN=cbiD PE=3 SV=1	9	11	0.896	1.253	1.399	0	48.295	27	9	183	9	1	0.531827	0.0875008	1890.9	2110.8	1509
Q182X7	High	RNA polymerase sigma factor OS=Clostridioides difficile (strain 630) OX=272563 GN=sigE PE=3 SV=1	8	13	0.883	0.979	1.108	0	50.438	32	7	162	8	1	0.999999	0.999999	1886.2	2136.4	1927.6
Q18AA5	High	Putative phage protein OS=Clostridioides difficile (strain 630) OX=272563 GN=CD630_09080 PE=4 SV=1	5	8	0.789	1.408	1.786	0	39.918	21	5	191	5	1	0.65933	0.122304	1883.9	2389.1	1338
Q185R0	High	Putative cations transporter OS=Clostridioides difficile (strain 630) OX=272563 GN=CD630_21220 PE=4 SV=1	7	9	0.998	1.556	1.56	0	51.609	21	7	214	7	1	0.350308	0.0583538	1879.5	1883.9	1207.9
Q183W9	High	PTS system, cellobiose-specific IIA component OS=Clostridioides difficile (strain 630) OX=272563 GN=celC PE=4 SV=1	3	5	1.081	0.946	0.875	0	15.212	27	3	59	3	1	0.999999	0.542949	1876.2	1735	1982.8
Q187K6	High	Putative oligonucleotide binding regulator OS=Clostridioides difficile (strain 630) OX=272563 GN=CD630_18930 PE=4 SV=1	8	15	0.813	0.93	1.144	0	60.718	59	8	347	8	1	0.999999	0.999999	1863.1	2291.6	2003.1
Q181N7	High	Chalcone_N domain-containing protein OS=Clostridioides difficile (strain 630) OX=272563 GN=CD630_36350 PE=4 SV=1	6	7	1.213	0.994	0.82	0	18.864	17	6	64	6	1	0.999999	0.82581	1850	1525.3	1861
Q185Z7	High	Putative flavodoxin OS=Clostridioides difficile (strain 630) OX=272563 GN=CD630_22070 PE=4 SV=1	3	5	1.067	1	0.937	0	23.811	21	3	129	3	1	0.999999	0.913304	1841.8	1726.1	1841.2
Q187F0	High	Two-component response regulator OS=Clostridioides difficile (strain 630) OX=272563 GN=CD630_18400 PE=4 SV=1	10	13	0.925	1.232	1.332	0	51.056	23	10	212	10	1	0.595809	0.117455	1838.9	1987.9	1492.1
Q186I9	High	Asparagine synthetase OS=Clostridioides difficile (strain 630) OX=272563 GN=asnB1 PE=4 SV=1	9	9	1.047	0.921	0.879	0	35.882	15	9	142	9	1	0.999999	0.849532	1831	1748.3	1988.2
Q18D20	High	Uncharacterized protein OS=Clostridioides difficile (strain 630) OX=272563 GN=CD630_02810 PE=4 SV=1	5	6	0.974	1.015	1.042	0	24.622	21	5	131	5	1	0.999999	0.999999	1827	1875.6	1800.3
Q183U2	High	Putative membrane protein OS=Clostridioides difficile (strain 630) OX=272563 GN=CD630_28580 PE=1 SV=1	5	6	0.955	1.284	1.345	0	31.84	15	5	102	5	1	0.786165	0.356319	1823.8	1910.2	1420.5
Q180L6	High	Putative conjugative transposon protein Tn916-like, CTn7-Orf2 OS=Clostridioides difficile (strain 630) OX=272563 GN=CD630_33701 PE=4 SV=1	3	4	0.814	0.95	1.166	0	17.5	49	3	68	3	0.801024	0.999999	0.194987	1816	2229.9	1911.8
Q18AI6	High	Putative membrane protein OS=Clostridioides difficile (strain 630) OX=272563 GN=CD630_09840 PE=4 SV=2	3	3	1.162	0.924	0.795	0	9.541	11	3	32	3	1	0.999999	0.783452	1815.7	1562.5	1964.9
Q18AT7	High	Putative membrane protein OS=Clostridioides difficile (strain 630) OX=272563 GN=CD630_10850 PE=4 SV=1	5	7	1.06	1.056	0.996	0	14.532	10	5	88	5	1	0.893776	0.999999	1815	1711.7	1718.9
Q186X0	High	Putative phenazine biosynthesis PhzC/PhzF protein OS=Clostridioides difficile (strain 630) OX=272563 GN=CD630_17610 PE=1 SV=1	6	11	0.983	1.021	1.038	0	37.143	22	6	132	6	1	0.999999	0.999999	1799.2	1830	1762.8
Q18C02	High	ABC-type transport system, sulfonates-family ATP-binding protein OS=Clostridioides difficile (strain 630) OX=272563 GN=ssuB PE=4 SV=1	8	10	0.924	1.036	1.12	0	49.315	42	8	149	8	1	0.909393	0.513766	1797.3	1944.4	1735.6
Q183L2	High	Putative membrane protein OS=Clostridioides difficile (strain 630) OX=272563 GN=CD630_27770 PE=4 SV=1	3	3	1.126	0.962	0.854	0	7.982	6	3	26	3	0.976596	0.999999	0.210751	1797	1595.2	1868.9
F3Y5Y4	High	Uncharacterized protein OS=Clostridioides difficile (strain 630) OX=272563 GN=CD630_07121 PE=4 SV=1	6	11	0.824	0.816	0.99	0	41.448	71	6	288	6	1	0.747533	0.999999	1796.6	2179.7	2202.8
Q18BX1	High	7,8-dihydroneopterin aldolase OS=Clostridioides difficile (strain 630) OX=272563 GN=folB PE=3 SV=1	4	7	0.984	1.086	1.103	0	17.237	30	4	71	4	1	0.999999	0.790943	1790.4	1819.3	1649.1
Q180S7	High	Cobalt-precorrin-8X methylmutase (Cobalt-precorrin isomerase) (HBA synthase) OS=Clostridioides difficile (strain 630) OX=272563 GN=cbiC PE=4 SV=1	8	14	0.833	0.887	1.065	0	75.42	49	8	252	8	1	0.828058	0.999999	1790.1	2149.7	2018.3
Q186F3	High	Uncharacterized protein OS=Clostridioides difficile (strain 630) OX=272563 GN=CD630_15970 PE=4 SV=1	6	11	0.444	0.669	1.507	0	29.166	13	5	107	6	0.00332385	0.251414	0.183778	1786.6	4022.6	2669.6
Q18A74	High	Bifunctional NAD(P)H-hydrate repair enzyme OS=Clostridioides difficile (strain 630) OX=272563 GN=nnrD PE=3 SV=1	9	11	1.03	1.019	0.99	0	42.348	22	9	104	9	1	0.999999	0.999999	1782.5	1730.5	1748.6
Q180N7	High	Putative conjugative transposon protein DUF961 family Tn196-like, CTn7-Orf29 OS=Clostridioides difficile (strain 630) OX=272563 GN=CD630_33900 PE=4 SV=1	7	9	1.012	0.907	0.897	0	64.343	65	7	300	7	1	0.841272	0.322042	1779.6	1759.1	1962
Q183K5	High	Putative polysaccharide biosynthesis protein OS=Clostridioides difficile (strain 630) OX=272563 GN=CD630_27690 PE=4 SV=1	10	16	1.051	0.936	0.891	0	51.506	18	9	254	10	1	0.874295	0.750496	1779.3	1693.4	1901.3
Q18A99	High	Putative phage protein OS=Clostridioides difficile (strain 630) OX=272563 GN=CD630_09050 PE=4 SV=1	4	5	1.067	1.011	0.947	0	13.913	6	4	46	4	1	0.999999	0.999999	1778.7	1666.3	1758.8
Q18AW7	Low	Putative conjugative transposon protein Tn1549-like, CTn4-Orf12 OS=Clostridioides difficile (strain 630) OX=272563 GN=CD630_11071 PE=4 SV=1	1	2	1	1.1	1.1	0.07	1.391	7	1	0	1	1	0.935731	0.926273	1775.7	1776.6	1614.5
Q187L5	High	ABC-type transport system, permease OS=Clostridioides difficile (strain 630) OX=272563 GN=CD630_19040 PE=3 SV=1	3	4	1.081	1.231	1.139	0	9.063	10	2	82	3	1	0.661065	0.86991	1770.5	1638.3	1438.3
Q184E6	High	V-type ATP synthase subunit F OS=Clostridioides difficile (strain 630) OX=272563 GN=atpF PE=4 SV=2	2	3	0.969	1.232	1.271	0	11.8	15	2	53	2	1	0.699149	0.208548	1767.7	1823.4	1435.2
Q187F5	High	Putative conjugative transposon protein Tn1549-like, CTn5-Orf2 OS=Clostridioides difficile (strain 630) OX=272563 GN=CD630_18460 PE=1 SV=1	6	8	0.988	1.191	1.205	0	27.281	33	6	113	6	1	0.54732	0.328674	1767.7	1789.4	1484.6
Q182P4	High	PTS system, fructose/mannitol-family IIAB component OS=Clostridioides difficile (strain 630) OX=272563 GN=CD630_25560 PE=4 SV=1	5	6	1.001	0.944	0.943	0	26.57	9	5	121	5	1	0.802141	0.921498	1765	1762.5	1869.3
Q186P3	High	Transcriptional regulator, repressor-like OS=Clostridioides difficile (strain 630) OX=272563 GN=CD630_16860 PE=4 SV=1	8	9	1.001	0.977	0.977	0	23.574	31	7	84	8	1	0.826527	0.639502	1761.9	1761	1803.2
Q18B06	High	UPF0758 protein CD630_11440 OS=Clostridioides difficile (strain 630) OX=272563 GN=CD630_11440 PE=3 SV=1	5	6	1.092	0.95	0.87	0	22.797	20	5	103	5	1	0.64318	0.13486	1761.1	1612.7	1852.9
Q17ZZ9	High	Two-component response regulator VirR-like OS=Clostridioides difficile (strain 630) OX=272563 GN=rgaR PE=4 SV=1	2	3	0.898	1.175	1.309	0	15.291	12	2	60	2	1	0.739818	0.202542	1751.8	1950.6	1490.6
Q18AT0	High	PTS system, mannose/fructose/sorbose IIA component OS=Clostridioides difficile (strain 630) OX=272563 GN=CD630_10740 PE=4 SV=1	6	7	0.935	1.139	1.218	0	33.044	38	6	124	6	1	0.946475	0.612186	1742.2	1862.5	1529.5
Q180G6	High	DUF3786 domain-containing protein OS=Clostridioides difficile (strain 630) OX=272563 GN=CD630_33210 PE=4 SV=2	5	5	0.876	0.956	1.092	0	23.978	26	5	70	5	1	0.999999	0.474372	1739.4	1986.3	1819.3
Q186H1	High	Transcriptional regulator, GntR family OS=Clostridioides difficile (strain 630) OX=272563 GN=CD630_16170 PE=4 SV=1	3	3	0.962	0.921	0.958	0	15.316	27	3	96	3	1	0.816779	0.921498	1734.3	1802.8	1882.4
Q18A97	High	Transcriptional regulator, Phage-type OS=Clostridioides difficile (strain 630) OX=272563 GN=CD630_09070 PE=4 SV=1	6	8	0.888	0.888	1	0	24.044	47	5	64	6	1	0.786522	0.999999	1732.5	1950	1950.4
Q182Y5	High	Cell division/stage V sporulation protein OS=Clostridioides difficile (strain 630) OX=272563 GN=spoVE PE=3 SV=1	4	10	1.092	0.886	0.811	0	30.227	13	4	190	4	1	0.999999	0.774301	1729.3	1583.4	1952.3
Q181W3	High	Putative hydrolase, NUDIX family OS=Clostridioides difficile (strain 630) OX=272563 GN=CD630_23770 PE=4 SV=1	7	7	0.971	1.061	1.092	0	35.482	51	7	129	7	1	0.721346	0.806751	1724	1774.7	1625.6
Q18AJ5	High	Putative thioesterase OS=Clostridioides difficile (strain 630) OX=272563 GN=CD630_09930 PE=4 SV=1	6	6	1.001	1.033	1.031	0	37.305	57	6	172	6	1	0.999999	0.999999	1723.5	1721	1669.1
Q18A85	High	Polyamine aminopropyltransferase OS=Clostridioides difficile (strain 630) OX=272563 GN=speE PE=3 SV=1	5	5	1.042	1.127	1.081	0	21.489	23	5	96	5	1	0.688683	0.389269	1722	1652.2	1528.2
Q187R0	High	Putative membrane protein OS=Clostridioides difficile (strain 630) OX=272563 GN=CD630_19500 PE=4 SV=1	6	7	1.073	1.066	0.994	0	32.136	29	6	92	6	1	0.591581	0.999999	1715.6	1598.8	1608.7
Q18CS2	High	Putative ATPase OS=Clostridioides difficile (strain 630) OX=272563 GN=CD630_01780 PE=4 SV=1	5	7	0.992	1.193	1.203	0	17.892	18	5	70	5	1	0.487814	0.1324	1703.3	1717.7	1427.3
Q181T2	High	Ribonuclease P protein component OS=Clostridioides difficile (strain 630) OX=272563 GN=rnpA PE=3 SV=1	2	3	1.127	0.806	0.715	0	10.308	17	2	48	2	1	0.699011	0.246656	1697.6	1505.7	2105.1
Q18BY3	High	Two-component response regulator OS=Clostridioides difficile (strain 630) OX=272563 GN=CD630_14640 PE=4 SV=1	4	5	0.987	1.294	1.311	0	17.899	21	4	36	4	1	0.736099	0.402168	1695	1716.5	1309.6
Q18AP7	High	Putative sporulation integral membrane protein OS=Clostridioides difficile (strain 630) OX=272563 GN=CD630_10450 PE=4 SV=1	4	5	0.942	1.324	1.405	0	14.001	11	4	49	4	1	0.464538	0.0840575	1691.4	1795.5	1277.8
Q18A26	High	Putative membrane protein OS=Clostridioides difficile (strain 630) OX=272563 GN=CD630_08300 PE=4 SV=1	4	5	1.188	1.104	0.929	0	12.462	9	4	54	4	1	0.999999	0.524812	1689.9	1422.7	1531.2
Q18B73	High	Putative RNA-binding S4-domain protein OS=Clostridioides difficile (strain 630) OX=272563 GN=CD630_12080 PE=4 SV=1	8	10	1.011	0.835	0.826	0	47.691	38	8	198	8	1	0.796039	0.874861	1686.2	1667.4	2019.7
Q185Q1	High	Two-component response regulator OS=Clostridioides difficile (strain 630) OX=272563 GN=CD630_21140 PE=4 SV=1	7	12	0.903	0.978	1.083	0	49.627	38	7	150	7	0.801024	0.999999	0.226083	1685.3	1867	1723.8
Q180V0	High	N-acetylglucosamine-6-phosphate deacetylase OS=Clostridioides difficile (strain 630) OX=272563 GN=CD630_34530 PE=3 SV=1	6	8	0.896	1.064	1.187	0	21.28	13	5	100	6	1	0.999999	0.318919	1684.5	1879.3	1583.1
Q18CP1	High	Putative alanine acetyltransferase, ribosomal family OS=Clostridioides difficile (strain 630) OX=272563 GN=rimI PE=4 SV=1	6	7	0.893	0.959	1.074	0	18.627	35	6	68	6	1	0.994793	0.999999	1684.3	1886	1755.6
Q185C6	High	Uncharacterized protein OS=Clostridioides difficile (strain 630) OX=272563 GN=CD630_22510 PE=4 SV=1	2	5	0.9	0.702	0.78	0	24.543	23	2	81	2	1	0.869232	0.998716	1684.1	1871.6	2398.4
Q187X3	High	Ribosomal RNA adenine N-6-methyltransferase (Erythromycin resistance protein) OS=Clostridioides difficile (strain 630) OX=272563 GN=ermB PE=3 SV=1	8	16	0.246	1.663	6.759	0	61.095	34	8	242	8	1.55873e-09	8.08204e-05	1.26467e-10	1683	6839.6	1011.9
Q189S4	High	Glycine cleavage system H protein OS=Clostridioides difficile (strain 630) OX=272563 GN=gcvH PE=3 SV=1	6	14	0.925	0.887	0.96	0	42.863	57	6	285	6	1	0.999999	0.999999	1679.5	1816.6	1893
Q18AL4	High	Two-component response regulator OS=Clostridioides difficile (strain 630) OX=272563 GN=CD630_10130 PE=4 SV=1	4	5	1.022	1.017	0.995	0	21.866	17	4	76	4	1	0.999999	0.999999	1679.4	1642.5	1650.6
Q188D1	High	Uncharacterized protein OS=Clostridioides difficile (strain 630) OX=272563 GN=CD630_20640 PE=4 SV=1	2	3	0.841	1.018	1.211	0	12.062	26	2	53	2	1	0.999999	0.298589	1678.9	1996.4	1649.1
Q18BK7	High	Uncharacterized protein OS=Clostridioides difficile (strain 630) OX=272563 GN=CD630_13460 PE=4 SV=1	6	7	1.015	0.94	0.925	0	16	15	5	49	6	1	0.999999	0.790943	1670.4	1645.2	1777.9
Q17ZT3	High	Uncharacterized protein OS=Clostridioides difficile (strain 630) OX=272563 GN=CD630_p100 PE=4 SV=1	3	5	0.963	0.971	1.008	0	23.672	18	3	119	3	1	0.80883	0.872761	1669.9	1735	1720.5
Q185B4	High	Putative Na+/solute symporter, SSS family OS=Clostridioides difficile (strain 630) OX=272563 GN=CD630_22390 PE=3 SV=1	5	6	1.064	0.977	0.918	0	24.287	9	5	100	5	1	0.999999	0.781799	1665.7	1565.9	1705
Q188E6	High	Dihydroorotate dehydrogenase, catalytic subunit OS=Clostridioides difficile (strain 630) OX=272563 GN=pyrD1 PE=4 SV=1	4	5	0.954	1.185	1.242	0	23.873	12	4	136	4	1	0.601501	0.206724	1662.5	1743.3	1403.4
Q18C16	High	RNA polymerase sigma factor OS=Clostridioides difficile (strain 630) OX=272563 GN=sigA2 PE=3 SV=1	6	9	0.808	0.908	1.124	0	28.845	22	5	121	6	1	0.808716	0.999999	1660.9	2056.7	1830
Q181F6	High	Putative membrane protein OS=Clostridioides difficile (strain 630) OX=272563 GN=CD630_35560 PE=4 SV=1	2	3	1.205	1.261	1.047	0.004	4.197	7	2	18	2	1	0.601501	0.916729	1656.7	1375.4	1313.5
Q182Y1	High	Uncharacterized protein OS=Clostridioides difficile (strain 630) OX=272563 GN=CD630_26480 PE=4 SV=1	4	6	1.037	1.077	1.039	0	15.733	17	4	64	4	1	0.716983	0.998877	1655.5	1597.2	1537.9
Q189I7	High	Two-component sensor histidine kinase OS=Clostridioides difficile (strain 630) OX=272563 GN=CD630_06440 PE=4 SV=1	8	9	1.048	1.128	1.076	0	32.109	29	8	87	8	1	0.990679	0.999999	1653.7	1578.4	1466.7
Q18B89	High	Putative O-methyltransferase OS=Clostridioides difficile (strain 630) OX=272563 GN=CD630_12270 PE=4 SV=1	7	12	0.905	0.94	1.039	0	63.813	42	7	303	7	1	0.840462	0.999999	1650.6	1824.7	1756.4
Q183X9	High	Putative phage protein OS=Clostridioides difficile (strain 630) OX=272563 GN=CD630_09730 PE=4 SV=1	3	3	0.99	1.324	1.337	0	6.755	23	3	21	3	1	0.682927	0.778506	1648.9	1665.7	1245.8
Q186E9	High	Serine acetyltransferase OS=Clostridioides difficile (strain 630) OX=272563 GN=cysE PE=3 SV=2	6	8	0.877	1.432	1.632	0	28.389	42	6	66	6	1	0.601501	0.0887273	1648.9	1879.3	1151.3
Q183J0	High	Putative diguanylate kinase signaling protein OS=Clostridioides difficile (strain 630) OX=272563 GN=CD630_27540 PE=4 SV=1	7	9	0.875	0.965	1.103	0	31.973	15	7	124	7	0.388595	0.999999	0.087403	1644.6	1880.3	1704.8
Q187H9	High	Putative conjugative transposon protein Tn1549-like, CTn5-Orf26 OS=Clostridioides difficile (strain 630) OX=272563 GN=CD630_18670 PE=4 SV=1	4	5	0.712	1.205	1.693	0	18.862	30	4	89	4	1	0.999999	0.743368	1633.3	2295.5	1355.8
Q189N6	High	Putative nucleotide phosphodiesterase OS=Clostridioides difficile (strain 630) OX=272563 GN=CD630_06900 PE=3 SV=1	9	11	1.003	0.914	0.911	0	39.828	18	8	114	9	1	0.999999	0.999999	1632.2	1626.7	1785.9
Q18BJ0	High	ATP-dependent Clp protease proteolytic subunit OS=Clostridioides difficile (strain 630) OX=272563 GN=tepA PE=3 SV=1	5	9	1.283	0.846	0.659	0	30.724	25	5	131	5	1	0.999999	0.402168	1631.8	1272	1929.3
Q184X6	High	Transcription antiterminator, PTS operon regulator, bglG4 OS=Clostridioides difficile (strain 630) OX=272563 GN=bglG4 PE=4 SV=1	7	8	0.99	1.053	1.064	0	42.729	29	7	211	7	1	0.946475	0.622445	1625.7	1642.9	1543.7
Q18CW9	Medium	Uncharacterized protein OS=Clostridioides difficile (strain 630) OX=272563 GN=CD630_02270 PE=4 SV=1	1	2	1.064	1.252	1.177	0.033	1.945	4	0	26	1	1	0.482327	0.62322	1620.3	1523.2	1294.5
Q182H2	High	PTS system, fructose-like IIC component OS=Clostridioides difficile (strain 630) OX=272563 GN=CD630_24860 PE=4 SV=1	5	6	1.101	1.223	1.111	0	35.41	15	5	192	5	1	0.560387	0.633772	1616.8	1468.4	1321.9
Q185P9	High	Transaldolase OS=Clostridioides difficile (strain 630) OX=272563 GN=CD630_21100 PE=3 SV=1	6	8	0.969	1.281	1.321	0	33.7	30	6	129	6	1	0.464538	0.070209	1616.3	1667.2	1261.9
Q185T4	High	Putative membrane protein OS=Clostridioides difficile (strain 630) OX=272563 GN=CD630_21440 PE=3 SV=1	3	4	1.111	1.46	1.315	0	16.283	16	3	77	3	1	0.464538	0.301624	1616.1	1455.2	1106.9
Q186T0	High	Putative transcriptional regulator OS=Clostridioides difficile (strain 630) OX=272563 GN=CD630_17220 PE=4 SV=1	3	4	1.174	0.845	0.72	0	13.68	31	3	50	3	1	0.822521	0.219461	1605.8	1368	1900
Q187P4	High	Stage V sporulation protein S OS=Clostridioides difficile (strain 630) OX=272563 GN=spoVS PE=4 SV=1	4	8	1.01	0.79	0.782	0	30.392	52	4	162	4	1	0.688683	0.320255	1604.4	1588.1	2031.9
Q180A3	High	Putative membrane protein OS=Clostridioides difficile (strain 630) OX=272563 GN=CD630_32590 PE=4 SV=1	5	10	1.009	1.095	1.085	0	26.394	19	4	107	5	1	0.688683	0.620575	1599.5	1585.3	1461.3
Q187S0	High	ABC-type transport system, ATP-binding protein OS=Clostridioides difficile (strain 630) OX=272563 GN=CD630_19610 PE=4 SV=1	8	12	0.771	1.084	1.406	0	50.74	48	8	251	8	0.801024	0.565401	0.0548637	1598.5	2073.9	1474.6
Q180I7	High	Putative conjugative transposon protein Tn916-like, CTn6-Orf19 OS=Clostridioides difficile (strain 630) OX=272563 GN=CD630_33420 PE=4 SV=1	2	5	0.858	1.105	1.288	0.002	4.603	8	2	0	2	1	0.999999	0.335857	1589.9	1853.2	1439.2
Q189V0	High	ABC-type transport system, aminoacid-family ATP-binding protein OS=Clostridioides difficile (strain 630) OX=272563 GN=CD630_07520 PE=4 SV=1	7	9	0.899	0.92	1.023	0	27.761	39	7	97	7	1	0.699149	0.999999	1589.1	1767.4	1727.6
Q182X6	High	Putative sporulation protein OS=Clostridioides difficile (strain 630) OX=272563 GN=CD630_26410 PE=4 SV=1	4	11	1.011	0.571	0.565	0	28.912	55	4	172	4	1	0.482327	0.203444	1582.7	1565.6	2771.9
Q183R0	High	Putative flavodoxin OS=Clostridioides difficile (strain 630) OX=272563 GN=CD630_28250 PE=4 SV=1	6	8	0.987	1.337	1.355	0	27.233	39	6	165	6	1	0.415799	0.0763894	1581.2	1602.7	1183
Q183U1	High	Protein DltD OS=Clostridioides difficile (strain 630) OX=272563 GN=dltD PE=3 SV=1	4	5	0.971	1.208	1.244	0	12.217	8	4	25	4	1	0.688683	0.677478	1580.3	1626.9	1308.3
Q187Y2	High	Dihydroxy-acid dehydratase OS=Clostridioides difficile (strain 630) OX=272563 GN=ilvD PE=3 SV=1	8	9	0.923	1.087	1.178	0	44.652	19	8	168	8	1	0.482327	0.0625647	1580.1	1711.9	1453.4
Q180H8	High	Transcriptional regulator, TetR family Tn916-like, CTn6-Orf8 OS=Clostridioides difficile (strain 630) OX=272563 GN=CD630_33320 PE=4 SV=2	4	6	1.092	1.082	0.991	0	18.164	21	4	83	4	1	0.957439	0.999999	1568	1436	1449.1
Q180Q1	High	Putative formate/nitrite transporter OS=Clostridioides difficile (strain 630) OX=272563 GN=CD630_34030 PE=4 SV=1	2	2	1.083	2.803	2.588	0	6.866	11	2	0	2	1	0.464538	0.0828744	1566.7	1446.6	558.9
Q18B80	High	Putative glycosyl transferase OS=Clostridioides difficile (strain 630) OX=272563 GN=CD630_12180 PE=4 SV=1	2	4	1.09	1.199	1.1	0	12.694	6	2	65	2	1	0.415799	0.141296	1565.8	1435.9	1305.7
Q182C0	High	DNA repair protein RecO OS=Clostridioides difficile (strain 630) OX=272563 GN=recO PE=3 SV=1	2	4	0.779	1.409	1.81	0.002	4.846	6	2	24	2	1	0.994793	0.507098	1565.2	2010.5	1110.8
Q180Y3	High	Putative membrane protein OS=Clostridioides difficile (strain 630) OX=272563 GN=CD630_34860 PE=4 SV=1	7	11	1.061	1.094	1.032	0	43.12	32	7	246	7	1	0.543115	0.58415	1564.6	1474.8	1429.7
Q186U3	High	Putative hydrolase OS=Clostridioides difficile (strain 630) OX=272563 GN=CD630_17350 PE=4 SV=1	5	7	0.987	1.209	1.226	0	22.387	21	5	62	5	1	0.577916	0.244852	1564.4	1585.8	1293.6
Q186J7	High	Uncharacterized protein OS=Clostridioides difficile (strain 630) OX=272563 GN=CD630_16400 PE=4 SV=1	8	11	1.013	1.255	1.239	0	32.657	21	7	116	8	1	0.496539	0.208548	1560.2	1540	1243.1
Q185M9	High	Putative glycine reductase complex component OS=Clostridioides difficile (strain 630) OX=272563 GN=grdX PE=4 SV=1	5	6	0.909	0.806	0.886	0	28.042	41	5	114	5	1	0.706438	0.70049	1559.3	1715.2	1935.8
Q18C86	High	DNA replication and repair protein RecF OS=Clostridioides difficile (strain 630) OX=272563 GN=recF PE=3 SV=1	8	10	0.906	0.974	1.076	0	37.989	23	8	102	8	0.906719	0.999999	0.522316	1558.4	1720.6	1599.6
Q186U8	High	Glycine/sarcosine/betaine reductase complex,protein B, alpha and beta subunits OS=Clostridioides difficile (strain 630) OX=272563 GN=CD630_17400 PE=4 SV=1	4	8	1.052	1.164	1.106	0	27.786	9	4	146	4	1	0.543115	0.487919	1556.3	1478.8	1337.2
Q18BE6	High	UPF0297 protein CD630_12830 OS=Clostridioides difficile (strain 630) OX=272563 GN=CD630_12830 PE=3 SV=1	5	6	1.091	1.029	0.943	0	20.002	49	5	81	5	1	0.999999	0.821502	1556.2	1426.7	1513
Q18BP3	High	Putative beta-lactamase-inhibitor protein II OS=Clostridioides difficile (strain 630) OX=272563 GN=CD630_13740 PE=4 SV=1	5	6	1.044	1.208	1.157	0	23.28	3	4	85	5	1	0.854893	0.999999	1555.8	1490.3	1288
Q18BS3	High	Putative oligopeptide transporter OS=Clostridioides difficile (strain 630) OX=272563 GN=CD630_14040 PE=4 SV=1	3	5	0.978	1.077	1.101	0	21.408	7	3	73	3	1	0.574117	0.201717	1542.6	1577	1432.4
F3Y5U5	High	Uncharacterized protein OS=Clostridioides difficile (strain 630) OX=272563 GN=CD630_21021 PE=4 SV=1	3	5	1.227	1.04	0.848	0	13.12	49	3	66	3	1	0.999999	0.999999	1539.6	1255	1480.4
Q18AT4	High	PTS system, IIB component OS=Clostridioides difficile (strain 630) OX=272563 GN=CD630_10830 PE=4 SV=1	3	5	0.778	1.008	1.296	0	27.166	48	3	114	3	1	0.999999	0.718345	1538.6	1978.4	1527.1
Q18CM2	High	Putative membrane protein OS=Clostridioides difficile (strain 630) OX=272563 GN=CD630_01310 PE=4 SV=1	2	4	1.107	1.349	1.218	0	11.795	5	2	42	2	1	0.477022	0.522316	1533.2	1384.8	1136.6
Q180T7	High	Bifunctional adenosylcobalamin biosynthesis protein CobU [Adenosylcobinamide kinase Adenosylcobinamide-phosphate guanylyltransferase] OS=Clostridioides difficile (strain 630) OX=272563 GN=cobU PE=4 SV=1	5	6	0.998	1.054	1.055	0	15.568	24	5	56	5	1	0.650896	0.595751	1532.7	1535.1	1454.5
Q184Q2	High	Xylose isomerase OS=Clostridioides difficile (strain 630) OX=272563 GN=xylA PE=3 SV=1	6	6	0.927	1.113	1.201	0	33.841	16	6	134	6	1	0.541229	0.136987	1530.9	1651.6	1374.9
Q180S4	High	Cobalamin biosynthesis protein CbiG OS=Clostridioides difficile (strain 630) OX=272563 GN=cbiG PE=4 SV=1	8	9	0.934	1.003	1.074	0	33.242	25	8	117	8	1	0.999999	0.609716	1525.4	1633.2	1521.1
Q182J5	High	TGc domain-containing protein OS=Clostridioides difficile (strain 630) OX=272563 GN=CD630_25070 PE=4 SV=1	4	4	1.059	0.881	0.832	0	12.347	15	4	26	4	1	0.999999	0.998877	1524.9	1440.1	1731.8
Q182W9	High	Uncharacterized protein OS=Clostridioides difficile (strain 630) OX=272563 GN=CD630_26340 PE=4 SV=1	3	6	1.05	0.641	0.61	0	16.772	58	3	112	3	1	0.543115	0.181879	1522.1	1449.9	2375.1
Q184I1	High	ABC-type transport system, sulfonate-family extracellular solute-binding protein OS=Clostridioides difficile (strain 630) OX=272563 GN=ssuA2 PE=4 SV=1	4	4	1.096	1.089	0.994	0	17.604	15	4	52	4	1	0.999999	0.999999	1510.7	1378.7	1386.7
Q186V8	High	Uncharacterized protein OS=Clostridioides difficile (strain 630) OX=272563 GN=CD630_17480 PE=4 SV=1	3	4	0.888	1.078	1.215	0	13.008	13	3	27	3	1	0.999999	0.269839	1510.3	1701.6	1401
Q185P2	High	DrsE domain-containing protein OS=Clostridioides difficile (strain 630) OX=272563 GN=CD630_23690 PE=4 SV=1	3	6	1.092	1.115	1.022	0	21.713	31	3	149	3	1	0.748681	0.990329	1507.1	1380.4	1351.2
Q184S2	High	Alpha-mannosidase OS=Clostridioides difficile (strain 630) OX=272563 GN=mngB PE=4 SV=1	8	9	0.937	1.093	1.167	0	28.784	9	8	112	8	1	0.664309	0.175497	1504.8	1606.2	1376.7
Q185E1	High	Tagatose-6-phosphate kinase OS=Clostridioides difficile (strain 630) OX=272563 GN=fruK PE=3 SV=1	10	18	0.911	1.243	1.364	0	86.899	50	10	304	10	1	0.464538	0.0873556	1503.1	1649.5	1209.1
Q188G8	High	Xanthine dehydrogenase subunit XdhB,FAD-binding OS=Clostridioides difficile (strain 630) OX=272563 GN=xdhB PE=4 SV=1	6	6	0.909	0.934	1.028	0	19.82	23	6	73	6	1	0.999999	0.506672	1498.7	1648.6	1604.3
[truncated: 792 more rows]
